# Supplementary material for: Feeding Asian honeybee queens with European honeybee royal jelly alters body color and expression of related coding and non-coding RNAs
Source: Front Physiol. 2023 Jan 26;14:1073625. doi: 10.3389/fphys.2023.1073625 (PMC9908965; doi:10.3389/fphys.2023.1073625)
Supplement: Supplementary file 1 [file Table2.xlsx]

## Sheet: Sheet1mRNA 
#ID Table S2 mRNA-Ac NC VS Ac NQ-FDR=0.01 FC=2	gene_name	Ac-NC-1_FPKM	Ac-NC-1_count	Ac-NC-2_FPKM	Ac-NC-2_count	Ac-NC-3_FPKM	Ac-NC-3_count	Ac-NQ-1_FPKM	Ac-NQ-1_count	Ac-NQ-2_FPKM	Ac-NQ-2_count	Ac-NQ-3_FPKM	Ac-NQ-3_count	FDR	log2FC	regulated	COG_class	COG_class_annotation	GO_annotation	KEGG_annotation	KEGG_pathway_annotation	KOG_class	KOG_class_annotation	Pfam_annotation	Swiss_Prot_annotation	eggNOG_class	eggNOG_class_annotation	NR_annotation	GO_second_level_annotation
Apis_cerana_cerana_newGene_12506	--	0.055584	8	0	0	0.094401	12	7.60192	959	0.656013	99	21.0797	4289	0.00318992	2.62538	up	--	--	--	--	--	--	--	--	--	--	--	--	--
Apis_cerana_cerana_newGene_18002	--	0	0	0	0	0	0	0.894026	120	1.5415	128	0.958362	211	2.10499e-16	5.11793	up	--	--	--	--	--	--	--	--	--	--	--	hypothetical protein WN51_06292 [Melipona quadrifasciata]	--
Apis_cerana_cerana_newGene_22005	--	1.82482	649	2.59161	165	5.02033	340	0	0	0	0	0	0	5.28194e-23	-5.99293	down	--	--	--	--	--	--	--	--	--	--	--	--	--
Apis_cerana_cerana_newGene_24489	--	6.97415	1930	4.59985	938	6.92585	1608	2.66307	653	2.50907	664	2.14412	810	0.000294008	-1.2672	down	--	--	--	--	--	--	--	--	--	--	--	--	--
Apis_cerana_cerana_newGene_5921	--	1.06397	216	0.426372	45	0.626506	57	0.872181	271	4.63681	1295	6.15652	2820	0.0033765	2.38859	up	--	--	Molecular Function: nucleic acid binding (GO:0003676);; Molecular Function: metal ion binding (GO:0046872);;	K17441|8.96898e-67|ame:100577801|K17441 zinc finger protein ZFPM1 | (RefSeq) zinc finger protein ush	--	--	--	--	Zinc finger protein ush OS=Drosophila melanogaster OX=7227 GN=ush PE=1 SV=2	S	Function unknown	PREDICTED: zinc finger protein ush isoform X1 [Apis cerana]	molecular function: binding (GO:0005488)
Apis_cerana_cerana_newGene_593	--	0	0	0	0	0	0	2.59918	197	2.24999	198	2.13135	266	6.12353e-23	5.75567	up	--	--	--	--	--	--	--	--	--	--	--	hypothetical protein WN48_06072 [Eufriesea mexicana]	--
Apis_cerana_cerana_newGene_6208	--	0	0	0	0	0	0	0.576763	137	0.182094	51	0.39203	154	3.3799e-08	4.00502	up	--	--	--	--	--	--	--	--	--	--	--	--	--
Apis_cerana_cerana_newGene_9039	--	0	0	0	0	0	0	0.645081	220	0.754757	299	0.358167	201	1.82657e-17	5.33225	up	--	--	--	--	--	--	--	--	--	--	--	--	--
Apis_cerana_cerana_newGene_9186	--	8.03939	1402	7.14291	991	0.507078	79	0	1	0	0	0	0	3.4078e-07	-3.84773	down	--	--	--	--	--	--	--	--	--	--	--	--	--
gene-APICC_00290	APICC_00290	19.5721	1785	26.5135	1924	33.2121	2706	97.8821	8809	189.744	19836	143.571	21260	3.64978e-07	2.35712	up	[G]	Carbohydrate transport and metabolism	Molecular Function: alpha-amylase activity (GO:0004556);; Biological Process: carbohydrate metabolic process (GO:0005975);; Molecular Function: cation binding (GO:0043169);;	K01176|0|ame:406114|K01176 alpha-amylase [EC:3.2.1.1] | (RefSeq) GB18312; alpha-amylase	Starch and sucrose metabolism (ko00500)	[G]	Carbohydrate transport and metabolism	Alpha amylase, catalytic domain;; Alpha amylase, C-terminal all-beta domain	Alpha-amylase 4N OS=Drosophila ananassae OX=7217 GN=Amy4N PE=3 SV=2	G	Carbohydrate transport and metabolism	Alpha-amylase [Apis cerana cerana]	biological process: metabolic process (GO:0008152);; molecular function: catalytic activity (GO:0003824);; molecular function: binding (GO:0005488)
gene-APICC_00291	APICC_00291	26.8414	962	17.5436	500	26.0359	833	77.851	2752	352.381	14467	161.493	9391	3.66624e-05	2.64743	up	[M]	Cell wall/membrane/envelope biogenesis	Molecular Function: zinc ion binding (GO:0008270);; Molecular Function: N-acetylmuramoyl-L-alanine amidase activity (GO:0008745);; Biological Process: peptidoglycan catabolic process (GO:0009253);; Biological Process: innate immune response (GO:0045087);;	K01446|3.41541e-134|ame:412484|K01446 peptidoglycan recognition protein | (RefSeq) Pgrp-s2, GB19301; peptidoglycan recognition protein S2	--	--	--	N-acetylmuramoyl-L-alanine amidase	Peptidoglycan-recognition protein SC2 OS=Drosophila melanogaster OX=7227 GN=PGRP-SC2 PE=2 SV=1	M	Cell wall/membrane/envelope biogenesis	PREDICTED: peptidoglycan-recognition protein SC2-like isoform X1 [Apis cerana]	molecular function: binding (GO:0005488);; biological process: metabolic process (GO:0008152);; molecular function: catalytic activity (GO:0003824);; biological process: immune system process (GO:0002376);; biological process: response to stimulus (GO:0050896)
gene-APICC_00325	APICC_00325	1.87308	143	2.26602	138	1.49973	103	4.14773	313	9.1827	803	9.18362	1137	0.00127045	1.89836	up	[E]	Amino acid transport and metabolism	Molecular Function: argininosuccinate synthase activity (GO:0004055);; Molecular Function: ATP binding (GO:0005524);; Biological Process: arginine biosynthetic process (GO:0006526);;	K01940|0|ame:412923|K01940 argininosuccinate synthase [EC:6.3.4.5] | (RefSeq) argininosuccinate synthase	Arginine biosynthesis (ko00220);; Alanine, aspartate and glutamate metabolism (ko00250);; Biosynthesis of amino acids (ko01230)	[E]	Amino acid transport and metabolism	Arginosuccinate synthase	Argininosuccinate synthase OS=Aedes aegypti OX=7159 GN=AAEL004701 PE=3 SV=1	E	Amino acid transport and metabolism	Argininosuccinate synthase [Apis cerana cerana]	biological process: metabolic process (GO:0008152);; molecular function: catalytic activity (GO:0003824);; molecular function: binding (GO:0005488);; biological process: cellular process (GO:0009987);; biological process: single-organism process (GO:0044699)
gene-APICC_00369	APICC_00369	8.96199	1110	10.5138	1037	8.89435	985	9.54733	1168	771.863	109601	785.654	158018	0.000617664	2.89051	up	[C]	Energy production and conversion	Molecular Function: zinc ion binding (GO:0008270);; Cellular Component: integral component of membrane (GO:0016021);;	--	--	[O]	Posttranslational modification, protein turnover, chaperones	short chain dehydrogenase;; ML domain;; Enoyl-(Acyl carrier protein) reductase;; KR domain	Zinc finger protein-like 1 homolog OS=Aedes aegypti OX=7159 GN=AAEL012105 PE=3 SV=1	S	Function unknown	Zinc finger protein [Apis cerana cerana]	molecular function: binding (GO:0005488);; cellular component: membrane (GO:0016020);; cellular component: membrane part (GO:0044425)
gene-APICC_00519	APICC_00519	18.4912	1666	18.9529	1359	28.0901	2261	47.0867	4186	188.884	19506	203.357	29747	0.00036848	2.36857	up	[C]	Energy production and conversion	Molecular Function: oxidoreductase activity, acting on the aldehyde or oxo group of donors, NAD or NADP as acceptor (GO:0016620);; Biological Process: oxidation-reduction process (GO:0055114);;	K00128|0|ame:408559|K00128 aldehyde dehydrogenase (NAD+) [EC:1.2.1.3] | (RefSeq) retinal dehydrogenase 1	Glycolysis / Gluconeogenesis (ko00010);; Pentose and glucuronate interconversions (ko00040);; Ascorbate and aldarate metabolism (ko00053);; Fatty acid degradation (ko00071);; Valine, leucine and isoleucine degradation (ko00280);; Lysine degradation (ko00310);; Arginine and proline metabolism (ko00330);; Histidine metabolism (ko00340);; Tryptophan metabolism (ko00380);; beta-Alanine metabolism (ko…	[C]	Energy production and conversion	Aldehyde dehydrogenase family	Aldehyde dehydrogenase OS=Enchytraeus buchholzi OX=34589 GN=ALDH PE=2 SV=1	C	Energy production and conversion	Retinal dehydrogenase [Apis cerana cerana]	biological process: metabolic process (GO:0008152);; biological process: single-organism process (GO:0044699);; molecular function: catalytic activity (GO:0003824)
gene-APICC_00811	APICC_00811	2.4284	322	2.24413	237	2.71104	321	1.23522	162	94.5094	14340	235.995	50720	0.00469453	2.52086	up	--	--	Molecular Function: transporter activity (GO:0005215);; Cellular Component: plasma membrane (GO:0005886);; Biological Process: ion transport (GO:0006811);; Cellular Component: integral component of membrane (GO:0016021);;	--	--	[Q]	Secondary metabolites biosynthesis, transport and catabolism	Organic Anion Transporter Polypeptide (OATP) family;; Major Facilitator Superfamily;; Kazal-type serine protease inhibitor domain	--	P	Inorganic ion transport and metabolism	PREDICTED: solute carrier organic anion transporter family member 2A1 [Apis cerana]	molecular function: transporter activity (GO:0005215);; cellular component: cell (GO:0005623);; cellular component: membrane (GO:0016020);; cellular component: cell part (GO:0044464);; biological process: single-organism process (GO:0044699);; biological process: localization (GO:0051179);; cellular component: membrane part (GO:0044425)
gene-APICC_00838	APICC_00838	13.5917	1659	24.2341	2353	28.1343	3067	6.20822	748	2.41344	338	2.11082	419	0.000325887	-2.14227	down	--	--	Cellular Component: voltage-gated sodium channel complex (GO:0001518);; Molecular Function: voltage-gated sodium channel activity (GO:0005248);; Molecular Function: calcium ion binding (GO:0005509);; Biological Process: regulation of ion transmembrane transport (GO:0034765);; Biological Process: sodium ion transmembrane transport (GO:0035725);; Biological Process: regulation of postsynaptic membr…	K04834|0|ame:409018|K04834 voltage-gated sodium channel type II alpha | (RefSeq) Para, GB12929; sodium channel protein paralytic	--	[PT]	Inorganic ion transport and metabolism;; Signal transduction mechanisms	Ion transport protein;; Polycystin cation channel;; Voltage-dependent L-type calcium channel, IQ-associated	Sodium channel protein para OS=Drosophila melanogaster OX=7227 GN=para PE=2 SV=3	U	Intracellular trafficking, secretion, and vesicular transport	PREDICTED: sodium channel protein para isoform X2 [Apis cerana]	cellular component: cell (GO:0005623);; cellular component: membrane (GO:0016020);; cellular component: macromolecular complex (GO:0032991);; cellular component: membrane part (GO:0044425);; cellular component: cell part (GO:0044464);; biological process: cellular process (GO:0009987);; biological process: single-organism process (GO:0044699);; biological process: localization (GO:0051179);; biol…
gene-APICC_00960	APICC_00960	0.135022	9	0.12699	6	0.037785	2	1.43305	84	0.732879	50	0.645894	63	0.00505767	2.28029	up	--	--	Cellular Component: integral component of membrane (GO:0016021);;	--	--	--	--	--	--	S	Function unknown	hypothetical protein APICC_00960 [Apis cerana cerana]	cellular component: membrane (GO:0016020);; cellular component: membrane part (GO:0044425)
gene-APICC_00997	APICC_00997	14.7002	1433	10.9511	850	11.7295	1022	5.69003	548	5.86439	656	3.68383	584	0.00866176	-1.05878	down	--	--	--	K13218|0|cfo:105256683|K13218 polypyrimidine tract-binding protein 1 | (RefSeq) polypyrimidine tract-binding protein 1	--	[A]	RNA processing and modification	RNA recognition motif. (a.k.a. RRM, RBD, or RNP domain);; RNA recognition motif. (a.k.a. RRM, RBD, or RNP domain)	--	S	Function unknown	Polypyrimidine tract-binding protein [Apis cerana cerana]	--
gene-APICC_01007	APICC_01007	52.946	13037	94.4884	18512	108.24	23810	34.0997	8287	18.9183	5341	28.9602	11581	0.00628786	-1.38227	down	[R]	General function prediction only	Cellular Component: Golgi membrane (GO:0000139);; Cellular Component: endoplasmic reticulum membrane (GO:0005789);; Biological Process: cholesterol metabolic process (GO:0008203);; Molecular Function: cholesterol binding (GO:0015485);; Cellular Component: integral component of membrane (GO:0016021);; Biological Process: SREBP signaling pathway (GO:0032933);;	--	--	[I]	Lipid transport and metabolism	Sterol-sensing domain of SREBP cleavage-activation;; Patched family;; WD domain, G-beta repeat	F-box/WD repeat-containing protein 7 OS=Drosophila melanogaster OX=7227 GN=ago PE=1 SV=1	U	Intracellular trafficking, secretion, and vesicular transport	Sterol regulatory element-binding protein cleavage-activating protein [Apis cerana cerana]	cellular component: cell (GO:0005623);; cellular component: membrane (GO:0016020);; cellular component: organelle (GO:0043226);; cellular component: organelle part (GO:0044422);; cellular component: cell part (GO:0044464);; cellular component: membrane part (GO:0044425);; biological process: metabolic process (GO:0008152);; biological process: single-organism process (GO:0044699);; molecular func…
gene-APICC_01049	APICC_01049	0.527266	22	0.836035	28	0.866536	32	6.11396	249	10.2181	483	14.7942	989	8.79676e-10	3.31213	up	--	--	Cellular Component: integral component of membrane (GO:0016021);;	--	--	[R]	General function prediction only	PMP-22/EMP/MP20/Claudin family	--	S	Function unknown	PREDICTED: transmembrane protein 47 isoform X2 [Apis mellifera]	cellular component: membrane (GO:0016020);; cellular component: membrane part (GO:0044425)
gene-APICC_01123	APICC_01123	30.9896	715	19.4519	358	17.0236	351	37.9209	864	64.4451	1705	68.6876	2574	0.00935889	1.39958	up	--	--	Cellular Component: nucleosome (GO:0000786);; Molecular Function: DNA binding (GO:0003677);; Cellular Component: nucleus (GO:0005634);; Molecular Function: protein heterodimerization activity (GO:0046982);;	K11251|5.87722e-69|dse:Dsec_GM13182|K11251 histone H2A | (RefSeq) GM13182 gene product from transcript GM13182-RA	--	[B]	Chromatin structure and dynamics	C-terminus of histone H2A;; Core histone H2A/H2B/H3/H4;; Histone-like transcription factor (CBF/NF-Y) and archaeal histone	Histone H2A OS=Tigriopus californicus OX=6832 GN=His2A PE=3 SV=2	B	Chromatin structure and dynamics	histone H2A [Lucilia cuprina]	cellular component: cell (GO:0005623);; cellular component: macromolecular complex (GO:0032991);; cellular component: organelle (GO:0043226);; cellular component: organelle part (GO:0044422);; cellular component: cell part (GO:0044464);; molecular function: binding (GO:0005488)
gene-APICC_01290	APICC_01290	25.4957	1808	21.5625	1217	13.4889	855	61.1976	4281	257.516	20926	160.597	18486	3.09678e-05	2.61676	up	[R]	General function prediction only	Biological Process: nitrogen compound metabolic process (GO:0006807);; Molecular Function: hydrolase activity, acting on carbon-nitrogen (but not peptide) bonds (GO:0016810);;	K01431|0|ame:409250|K01431 beta-ureidopropionase [EC:3.5.1.6] | (RefSeq) beta-ureidopropionase	Pyrimidine metabolism (ko00240);; beta-Alanine metabolism (ko00410);; Pantothenate and CoA biosynthesis (ko00770);; Drug metabolism - other enzymes (ko00983)	[E]	Amino acid transport and metabolism	Carbon-nitrogen hydrolase	Beta-ureidopropionase OS=Dictyostelium discoideum OX=44689 GN=pyd3 PE=1 SV=1	S	Function unknown	PREDICTED: beta-ureidopropionase [Apis cerana]	biological process: metabolic process (GO:0008152);; molecular function: catalytic activity (GO:0003824)
gene-APICC_01320	APICC_01320	60.4068	3702	73.2917	3574	64.4135	3527	32.7529	1981	23.7042	1666	26.6198	2650	3.80473e-06	-1.07777	down	--	--	--	K10582|0|ame:409607|K10582 ubiquitin-conjugating enzyme E2 Q [EC:2.3.2.23] | (RefSeq) ubiquitin-conjugating enzyme E2 Q2	Ubiquitin mediated proteolysis (ko04120)	[O]	Posttranslational modification, protein turnover, chaperones	Ubiquitin-conjugating enzyme	Ubiquitin-conjugating enzyme E2 25 OS=Caenorhabditis elegans OX=6239 GN=ubc-25 PE=2 SV=2	O	Posttranslational modification, protein turnover, chaperones	Ubiquitin-conjugating enzyme E2 Q2 [Apis cerana cerana]	--
gene-APICC_01337	APICC_01337	10.1864	345	12.2609	330	13.8262	418	3.89935	130	1.83875	72	3.27249	180	0.000249793	-1.71262	down	--	--	Cellular Component: integral component of membrane (GO:0016021);;	--	--	--	--	TRP-interacting helix	--	S	Function unknown	hypothetical protein APICC_01337 [Apis cerana cerana]	cellular component: membrane (GO:0016020);; cellular component: membrane part (GO:0044425)
gene-APICC_01375	APICC_01375	48.5681	1740	57.7218	1645	65.0413	2081	23.4324	829	12.7564	524	8.23724	480	0.0022565	-1.63328	down	--	--	--	K09542|1.68877e-132|ame:724405|K09542 crystallin, alpha B | (RefSeq) GB11383; protein lethal(2)essential for life-like	Protein processing in endoplasmic reticulum (ko04141);; Longevity regulating pathway - multiple species (ko04213)	[O]	Posttranslational modification, protein turnover, chaperones	Hsp20/alpha crystallin family	Protein lethal(2)essential for life OS=Drosophila melanogaster OX=7227 GN=l(2)efl PE=1 SV=1	O	Posttranslational modification, protein turnover, chaperones	PREDICTED: protein lethal(2)essential for life-like [Apis cerana]	--
gene-APICC_01695	APICC_01695	32.9388	1952	24.5156	1156	17.188	910	54.7269	3201	54.0018	3669	121.235	11665	0.00486363	1.60353	up	[O]	Posttranslational modification, protein turnover, chaperones	Molecular Function: metalloendopeptidase activity (GO:0004222);; Biological Process: proteolysis (GO:0006508);;	--	--	[E]	Amino acid transport and metabolism	Peptidase family M13;; Peptidase family M13	Neprilysin-4 OS=Drosophila melanogaster OX=7227 GN=Nep4 PE=1 SV=1	O	Posttranslational modification, protein turnover, chaperones	Membrane metallo-endopeptidase [Apis cerana cerana]	biological process: metabolic process (GO:0008152);; molecular function: catalytic activity (GO:0003824)
gene-APICC_01844	APICC_01844	20.8644	1730	14.1649	935	3.33943	248	8.78889	719	318.359	30250	452.538	60906	0.00967641	2.33678	up	[IR]	Lipid transport and metabolism;; General function prediction only	Molecular Function: oxidoreductase activity, acting on CH-OH group of donors (GO:0016614);; Molecular Function: flavin adenine dinucleotide binding (GO:0050660);; Biological Process: oxidation-reduction process (GO:0055114);;	K00108|0|ame:408603|K00108 choline dehydrogenase [EC:1.1.99.1] | (RefSeq) GMCOX13; glucose dehydrogenase [FAD, quinone]	Glycine, serine and threonine metabolism (ko00260)	[R]	General function prediction only	GMC oxidoreductase;; GMC oxidoreductase	Glucose dehydrogenase [FAD, quinone] OS=Drosophila melanogaster OX=7227 GN=Gld PE=3 SV=3	E	Amino acid transport and metabolism	Glucose dehydrogenase [acceptor] [Apis cerana cerana]	biological process: metabolic process (GO:0008152);; biological process: single-organism process (GO:0044699);; molecular function: catalytic activity (GO:0003824);; molecular function: binding (GO:0005488)
gene-APICC_01858	APICC_01858	21.7251	7571	19.6321	5444	22.3017	6943	10.8998	3749	6.01715	2405	7.05494	3993	3.12851e-05	-1.22404	down	--	--	--	--	--	[T]	Signal transduction mechanisms	DENN (AEX-3) domain;; uDENN domain	MAP kinase-activating death domain protein OS=Drosophila melanogaster OX=7227 GN=Rab3-GEF PE=2 SV=2	S	Function unknown	MAP kinase-activating death domain protein [Apis cerana cerana]	--
gene-APICC_02001	APICC_02001	302.03	8920	279.852	6576	330.961	8732	186.897	5448	96.0705	3253	96.2741	4618	0.00836935	-1.07262	down	--	--	Molecular Function: growth factor activity (GO:0008083);; Cellular Component: integral component of membrane (GO:0016021);;	--	--	--	--	PTN/MK heparin-binding protein family, C-terminal domain	--	S	Function unknown	PREDICTED: uncharacterized protein LOC102671353 [Apis dorsata]	molecular function: binding (GO:0005488);; cellular component: membrane (GO:0016020);; cellular component: membrane part (GO:0044425)
gene-APICC_02135	APICC_02135	8.13596	926	9.65534	874	11.5679	1175	5.05613	568	2.49745	326	2.80827	519	0.00644391	-1.27482	down	--	--	Molecular Function: nucleoside transmembrane transporter activity (GO:0005337);; Molecular Function: monoamine transmembrane transporter activity (GO:0008504);; Biological Process: monoamine transport (GO:0015844);; Cellular Component: integral component of membrane (GO:0016021);; Biological Process: nucleoside transmembrane transport (GO:1901642);;	K03323|0|ame:409073|K03323 solute carrier family 29 (equilibrative nucleoside transporter), member 4 | (RefSeq) Ent3; equilibrative nucleoside transporter 4	--	[F]	Nucleotide transport and metabolism	Nucleoside transporter	--	S	Function unknown	PREDICTED: equilibrative nucleoside transporter 4 isoform X1 [Apis cerana]	biological process: cellular process (GO:0009987);; biological process: single-organism process (GO:0044699);; biological process: localization (GO:0051179);; molecular function: transporter activity (GO:0005215);; cellular component: membrane (GO:0016020);; cellular component: membrane part (GO:0044425)
gene-APICC_02140	APICC_02140	11.1875	4199	13.998	4180	13.526	4535	5.01728	1859	1.98786	856	1.38962	847	0.00217784	-1.81933	down	--	--	Molecular Function: signal transducer activity, downstream of receptor (GO:0005057);; Molecular Function: Rho guanyl-nucleotide exchange factor activity (GO:0005089);; Cellular Component: intracellular (GO:0005622);; Biological Process: regulation of Rho protein signal transduction (GO:0035023);; Biological Process: positive regulation of GTPase activity (GO:0043547);;	K05731|0|ame:725970|K05731 T-lymphoma invasion and metastasis-inducing protein 1 | (RefSeq) GB10237; protein still life, isoform SIF type 1-like	--	[T]	Signal transduction mechanisms	RhoGEF domain;; PH domain;; Raf-like Ras-binding domain;; Pleckstrin homology domain	Protein still life, isoform SIF type 1 OS=Drosophila melanogaster OX=7227 GN=sif PE=2 SV=2	T	Signal transduction mechanisms	PREDICTED: protein still life, isoform SIF type 1 isoform X1 [Apis cerana]	biological process: cellular process (GO:0009987);; biological process: signaling (GO:0023052);; biological process: single-organism process (GO:0044699);; biological process: response to stimulus (GO:0050896);; biological process: biological regulation (GO:0065007);; molecular function: molecular transducer activity (GO:0060089);; molecular function: guanyl-nucleotide exchange factor activity (G…
gene-APICC_02286	APICC_02286	46.4602	4863	37.2397	3101	25.9154	2423	71.4589	7382	223.743	26847	455.395	77397	0.00114564	2.32445	up	[I]	Lipid transport and metabolism	Cellular Component: integral component of membrane (GO:0016021);; Molecular Function: hydrolase activity (GO:0016787);;	--	--	[R]	General function prediction only	Carboxylesterase family;; alpha/beta hydrolase fold	Venom carboxylesterase-6 OS=Apis mellifera OX=7460 PE=2 SV=1	I	Lipid transport and metabolism	Esterase FE4 [Apis cerana cerana]	cellular component: membrane (GO:0016020);; cellular component: membrane part (GO:0044425);; biological process: metabolic process (GO:0008152);; molecular function: catalytic activity (GO:0003824)
gene-APICC_02334	APICC_02334	108.044	16393	134.856	16280	117.66	15948	65.4674	9804	30.4285	5293	34.9157	8603	0.00323182	-1.25428	down	--	--	Molecular Function: 3',5'-cyclic-nucleotide phosphodiesterase activity (GO:0004114);; Biological Process: signal transduction (GO:0007165);;	K18437|0|ame:408699|K18437 high affinity cAMP-specific and IBMX-insensitive 3',5'-cyclic phosphodiesterase 8 [EC:3.1.4.53] | (RefSeq) high affinity cAMP-specific and IBMX-insensitive 3',5'-cyclic phosphodiesterase 8A	Purine metabolism (ko00230)	[T]	Signal transduction mechanisms	3'5'-cyclic nucleotide phosphodiesterase;; PAS domain	High affinity cAMP-specific and IBMX-insensitive 3&apos;,5&apos;-cyclic phosphodiesterase 8 OS=Drosophila melanogaster OX=7227 GN=Pde8 PE=2 SV=1	T	Signal transduction mechanisms	High affinity cAMP-specific and IBMX-insensitive 3&apos;,5&apos;-cyclic phosphodiesterase [Apis cerana cerana]	biological process: metabolic process (GO:0008152);; molecular function: catalytic activity (GO:0003824);; biological process: cellular process (GO:0009987);; biological process: response to stimulus (GO:0050896);; biological process: biological regulation (GO:0065007)
gene-APICC_02451	APICC_02451	0.810797	178	0.476523	83	0.480974	95	0.69511	151	39.0747	9807	69.6878	24774	0.00065049	2.88109	up	[IR]	Lipid transport and metabolism;; General function prediction only	Molecular Function: oxidoreductase activity, acting on CH-OH group of donors (GO:0016614);; Molecular Function: flavin adenine dinucleotide binding (GO:0050660);; Biological Process: oxidation-reduction process (GO:0055114);;	--	--	[R]	General function prediction only	GMC oxidoreductase;; GMC oxidoreductase;; NAD(P)-binding Rossmann-like domain;; Lycopene cyclase protein;; FAD binding domain	Glucose dehydrogenase [FAD, quinone] OS=Drosophila melanogaster OX=7227 GN=Gld PE=3 SV=3	E	Amino acid transport and metabolism	Glucose dehydrogenase [acceptor] [Apis cerana cerana]	biological process: metabolic process (GO:0008152);; biological process: single-organism process (GO:0044699);; molecular function: catalytic activity (GO:0003824);; molecular function: binding (GO:0005488)
gene-APICC_02452	APICC_02452	12.5647	1327	19.4244	1632	3.58506	339	25.5684	2665	205.857	24918	436.799	74891	0.00128692	2.6798	up	[IR]	Lipid transport and metabolism;; General function prediction only	Molecular Function: oxidoreductase activity, acting on CH-OH group of donors (GO:0016614);; Molecular Function: flavin adenine dinucleotide binding (GO:0050660);; Biological Process: oxidation-reduction process (GO:0055114);;	K00108|0|ame:410747|K00108 choline dehydrogenase [EC:1.1.99.1] | (RefSeq) GMCOX3; glucose dehydrogenase [FAD, quinone]	Glycine, serine and threonine metabolism (ko00260)	[R]	General function prediction only	GMC oxidoreductase;; GMC oxidoreductase	Glucose dehydrogenase [FAD, quinone] OS=Drosophila melanogaster OX=7227 GN=Gld PE=3 SV=3	E	Amino acid transport and metabolism	Glucose dehydrogenase [acceptor] [Apis cerana cerana]	biological process: metabolic process (GO:0008152);; biological process: single-organism process (GO:0044699);; molecular function: catalytic activity (GO:0003824);; molecular function: binding (GO:0005488)
gene-APICC_02625	APICC_02625	2.31226	272	2.5829	242	2.07342	218	2.80633	326	146.999	19816	81.3382	15531	0.000631911	2.85541	up	--	--	--	--	--	--	--	--	--	S	Function unknown	PREDICTED: uncharacterized protein LOC108001764 [Apis cerana]	--
gene-APICC_02858	APICC_02858	29.9405	5151	13.7802	1887	10.702	1645	40.4501	6868	53.8018	10612	118.808	33191	0.00776197	1.80696	up	[C]	Energy production and conversion	Cellular Component: cytoplasm (GO:0005737);; Biological Process: one-carbon metabolic process (GO:0006730);; Biological Process: biosynthetic process (GO:0009058);; Biological Process: 10-formyltetrahydrofolate catabolic process (GO:0009258);; Molecular Function: formyltetrahydrofolate dehydrogenase activity (GO:0016155);; Molecular Function: oxidoreductase activity, acting on the aldehyde or oxo…	K00289|0|ame:551401|K00289 formyltetrahydrofolate dehydrogenase [EC:1.5.1.6] | (RefSeq) ALDH1L2; cytosolic 10-formyltetrahydrofolate dehydrogenase	One carbon pool by folate (ko00670)	[F]	Nucleotide transport and metabolism	Aldehyde dehydrogenase family;; Formyl transferase;; Formyl transferase, C-terminal domain;; Phosphopantetheine attachment site;; Protein of unknown function (DUF1487)	Aldehyde dehydrogenase OS=Enchytraeus buchholzi OX=34589 GN=ALDH PE=2 SV=1	C	Energy production and conversion	10-formyltetrahydrofolate dehydrogenase [Apis cerana cerana]	cellular component: cell (GO:0005623);; cellular component: cell part (GO:0044464);; biological process: metabolic process (GO:0008152);; biological process: cellular process (GO:0009987);; biological process: single-organism process (GO:0044699);; molecular function: catalytic activity (GO:0003824)
gene-APICC_02859	APICC_02859	26.1581	1734	26.9546	1422	21.5678	1277	53.3979	3493	87.9834	6685	133.23	14337	0.000214406	1.8608	up	[E]	Amino acid transport and metabolism	Cellular Component: nucleus (GO:0005634);; Molecular Function: hydrolase activity (GO:0016787);;	K13109|0|ame:411392|K13109 IK cytokine | (RefSeq) GB20000; protein Red-like	--	[E]	Amino acid transport and metabolism	Asparaginase	N(4)-(Beta-N-acetylglucosaminyl)-L-asparaginase (Fragment) OS=Spodoptera frugiperda OX=7108 PE=1 SV=1	E	Amino acid transport and metabolism	PREDICTED: N(4)-(Beta-N-acetylglucosaminyl)-L-asparaginase-like isoform X1 [Apis cerana]	cellular component: cell (GO:0005623);; cellular component: organelle (GO:0043226);; cellular component: cell part (GO:0044464);; biological process: metabolic process (GO:0008152);; molecular function: catalytic activity (GO:0003824)
gene-APICC_02865	APICC_02865	13.2082	722	14.1387	615	10.6858	522	28.1189	1517	17.7663	1113	24.4142	2167	0.00104996	1.00521	up	[G]	Carbohydrate transport and metabolism	Molecular Function: magnesium ion binding (GO:0000287);; Molecular Function: adenylosuccinate synthase activity (GO:0004019);; Molecular Function: transporter activity (GO:0005215);; Molecular Function: GTP binding (GO:0005525);; Cellular Component: cytoplasm (GO:0005737);; Biological Process: transport (GO:0006810);; Cellular Component: integral component of membrane (GO:0016021);; Biological Pr…	K09884|0|ame:726136|K09884 aquaporin rerated protein, invertebrate | (RefSeq) GB18816; aquaporin-like	--	[G]	Carbohydrate transport and metabolism	Major intrinsic protein	Aquaporin OS=Haematobia irritans exigua OX=34678 PE=2 SV=1	G	Carbohydrate transport and metabolism	Aquaporin [Apis cerana cerana]	molecular function: binding (GO:0005488);; biological process: metabolic process (GO:0008152);; molecular function: catalytic activity (GO:0003824);; molecular function: transporter activity (GO:0005215);; cellular component: cell (GO:0005623);; cellular component: cell part (GO:0044464);; biological process: localization (GO:0051179);; cellular component: membrane (GO:0016020);; cellular compone…
gene-APICC_02866	APICC_02866	2.32192	214	1.40446	103	1.55971	129	3.32592	303	12.512	1322	8.08583	1210	0.00544487	1.94829	up	--	--	Molecular Function: transcription factor activity, sequence-specific DNA binding (GO:0003700);; Cellular Component: nucleus (GO:0005634);; Biological Process: regulation of transcription, DNA-templated (GO:0006355);; Molecular Function: sequence-specific DNA binding (GO:0043565);;	--	--	[K]	Transcription	Forkhead domain	Fork head domain-containing protein crocodile OS=Drosophila melanogaster OX=7227 GN=croc PE=2 SV=2	K	Transcription	PREDICTED: forkhead box protein I1-like isoform X1 [Apis cerana]	biological process: biological regulation (GO:0065007);; molecular function: nucleic acid binding transcription factor activity (GO:0001071);; cellular component: cell (GO:0005623);; cellular component: organelle (GO:0043226);; cellular component: cell part (GO:0044464);; molecular function: binding (GO:0005488)
gene-APICC_02890	APICC_02890	51.6865	6135	30.1319	2846	43.9436	4660	18.5545	2174	9.85263	1341	11.9651	2307	0.000264539	-1.40595	down	[R]	General function prediction only	Molecular Function: GTP binding (GO:0005525);; Cellular Component: intracellular (GO:0005622);; Biological Process: small GTPase mediated signal transduction (GO:0007264);; Cellular Component: integral component of membrane (GO:0016021);;	K07918|0|ame:726887|K07918 Ras-related protein Rab-32 | (RefSeq) ras-related protein Rab-32	--	[T]	Signal transduction mechanisms	Ras family;; Ras of Complex, Roc, domain of DAPkinase;; ADP-ribosylation factor family;; Gtr1/RagA G protein conserved region	Ras-related protein Rab-32A OS=Dictyostelium discoideum OX=44689 GN=rab32A PE=1 SV=1	S	Function unknown	Ras-related protein Rab-32 [Apis cerana cerana]	molecular function: binding (GO:0005488);; cellular component: cell (GO:0005623);; cellular component: cell part (GO:0044464);; biological process: cellular process (GO:0009987);; biological process: signaling (GO:0023052);; biological process: single-organism process (GO:0044699);; biological process: response to stimulus (GO:0050896);; biological process: biological regulation (GO:0065007);; ce…
gene-APICC_03486	APICC_03486	81.6832	23626	47.994	11046	85.2109	22018	21.2544	6068	6.45953	2142	5.06859	2381	0.000681596	-2.16271	down	[M]	Cell wall/membrane/envelope biogenesis	Molecular Function: motor activity (GO:0003774);; Molecular Function: actin binding (GO:0003779);; Molecular Function: protein kinase activity (GO:0004672);; Molecular Function: ATP binding (GO:0005524);; Biological Process: protein phosphorylation (GO:0006468);; Cellular Component: myosin complex (GO:0016459);;	K08834|0|ame:410489|K08834 myosin III [EC:2.7.11.1] | (RefSeq) Myo3; myosin-IIIb	Phototransduction - fly (ko04745)	[N]	Cell motility	Myosin head (motor domain);; Protein kinase domain;; Protein tyrosine kinase;; IQ calmodulin-binding motif	Neither inactivation nor afterpotential protein C OS=Drosophila melanogaster OX=7227 GN=ninaC PE=1 SV=2	Z	Cytoskeleton	Myosin-IIIa [Apis cerana cerana]	biological process: metabolic process (GO:0008152);; molecular function: catalytic activity (GO:0003824);; molecular function: binding (GO:0005488);; biological process: cellular process (GO:0009987);; cellular component: cell (GO:0005623);; cellular component: macromolecular complex (GO:0032991);; cellular component: organelle (GO:0043226);; cellular component: organelle part (GO:0044422);; cell…
gene-APICC_03582	APICC_03582	7.98664	375	4.83638	181	7.15203	300	2.39819	111	1.67454	91	1.05199	81	0.00402015	-1.60532	down	--	--	Cellular Component: integral component of membrane (GO:0016021);;	--	--	--	--	Immunoglobulin domain;; Immunoglobulin domain;; Immunoglobulin I-set domain;; Immunoglobulin V-set domain;; Immunoglobulin domain	Irregular chiasm C-roughest protein OS=Drosophila melanogaster OX=7227 GN=rst PE=1 SV=2	S	Function unknown	Immunoglobulin superfamily member [Apis cerana cerana]	cellular component: membrane (GO:0016020);; cellular component: membrane part (GO:0044425)
gene-APICC_03708	APICC_03708	18.1863	1773	20.2573	1571	31.6634	2757	76.2718	7337	123.686	13820	163.08	25810	4.68053e-06	2.26421	up	[C]	Energy production and conversion	Molecular Function: oxidoreductase activity, acting on the aldehyde or oxo group of donors, NAD or NADP as acceptor (GO:0016620);; Biological Process: oxidation-reduction process (GO:0055114);;	K14085|0|ame:411140|K14085 aldehyde dehydrogenase family 7 member A1 [EC:1.2.1.31 1.2.1.8 1.2.1.3] | (RefSeq) GB13401; putative aldehyde dehydrogenase family 7 member A1 homolog	Glycolysis / Gluconeogenesis (ko00010);; Ascorbate and aldarate metabolism (ko00053);; Fatty acid degradation (ko00071);; Glycine, serine and threonine metabolism (ko00260);; Valine, leucine and isoleucine degradation (ko00280);; Lysine biosynthesis (ko00300);; Lysine degradation (ko00310);; Arginine and proline metabolism (ko00330);; Histidine metabolism (ko00340);; Tryptophan metabolism (ko0038…	[C]	Energy production and conversion	Aldehyde dehydrogenase family	Putative aldehyde dehydrogenase family 7 member A1 homolog OS=Caenorhabditis elegans OX=6239 GN=alh-9 PE=3 SV=2	C	Energy production and conversion	PREDICTED: alpha-aminoadipic semialdehyde dehydrogenase [Apis cerana]	biological process: metabolic process (GO:0008152);; biological process: single-organism process (GO:0044699);; molecular function: catalytic activity (GO:0003824)
gene-APICC_03742	APICC_03742	347.553	13472	292.067	9008	267.452	9262	427.736	16364	618.327	27479	644.158	40548	0.00845027	1.03659	up	[O]	Posttranslational modification, protein turnover, chaperones	Biological Process: protein peptidyl-prolyl isomerization (GO:0000413);; Molecular Function: peptidyl-prolyl cis-trans isomerase activity (GO:0003755);; Biological Process: protein folding (GO:0006457);;	K09565|2.79464e-153|ame:409890|K09565 peptidyl-prolyl isomerase F (cyclophilin D) [EC:5.2.1.8] | (RefSeq) GB17056; peptidyl-prolyl cis-trans isomerase-like	--	[O]	Posttranslational modification, protein turnover, chaperones	Cyclophilin type peptidyl-prolyl cis-trans isomerase/CLD	Peptidyl-prolyl cis-trans isomerase OS=Blattella germanica OX=6973 GN=CYPA PE=2 SV=1	O	Posttranslational modification, protein turnover, chaperones	PREDICTED: peptidyl-prolyl cis-trans isomerase-like [Apis mellifera]	biological process: metabolic process (GO:0008152);; biological process: cellular process (GO:0009987);; biological process: single-organism process (GO:0044699);; molecular function: catalytic activity (GO:0003824)
gene-APICC_03798	APICC_03798	2.33228	95	2.07921	67	1.15999	42	1.37794	55	84.6868	3925	192.903	12663	0.00330499	2.60053	up	--	--	--	--	--	--	--	EB module	--	S	Function unknown	hypothetical protein APICC_03798 [Apis cerana cerana]	--
gene-APICC_03821	APICC_03821	9.85252	2412	7.60861	1482	5.75398	1259	12.1944	2946	23.7036	6652	31.3192	12449	0.00763773	1.53957	up	[F]	Nucleotide transport and metabolism	Molecular Function: phosphoribosylformylglycinamidine synthase activity (GO:0004642);; Biological Process: 'de novo' IMP biosynthetic process (GO:0006189);;	K01952|0|ame:552657|K01952 phosphoribosylformylglycinamidine synthase [EC:6.3.5.3] | (RefSeq) ade2; phosphoribosylformylglycinamidine synthase	Purine metabolism (ko00230)	[F]	Nucleotide transport and metabolism	CobB/CobQ-like glutamine amidotransferase domain;; AIR synthase related protein, C-terminal domain	Phosphoribosylformylglycinamidine synthase OS=Drosophila melanogaster OX=7227 GN=ade2 PE=2 SV=2	F	Nucleotide transport and metabolism	PREDICTED: phosphoribosylformylglycinamidine synthase isoform X1 [Apis cerana]	biological process: metabolic process (GO:0008152);; molecular function: catalytic activity (GO:0003824);; biological process: cellular process (GO:0009987);; biological process: single-organism process (GO:0044699)
gene-APICC_03929	APICC_03929	16.278	926	14.2558	645	14.1209	718	27.1908	1526	36.586	2385	61.7549	5702	0.00283047	1.52444	up	[I]	Lipid transport and metabolism	Cellular Component: integral component of membrane (GO:0016021);;	K20656|0|ame:413030|K20656 transmembrane protein 189 | (RefSeq) transmembrane protein 189	--	[O]	Posttranslational modification, protein turnover, chaperones	B domain of TMEM189, localisation domain	--	S	Function unknown	PREDICTED: transmembrane protein 189 isoform X1 [Apis mellifera]	cellular component: membrane (GO:0016020);; cellular component: membrane part (GO:0044425)
gene-APICC_03974	APICC_03974	19.0611	2893	13.5713	1639	17.9501	2434	6.85391	1027	2.5125	438	1.98594	490	0.00330499	-1.76625	down	--	--	--	--	--	--	--	--	--	S	Function unknown	hypothetical protein APICC_03974 [Apis cerana cerana]	--
gene-APICC_04004	APICC_04004	133.227	3320	274.826	5449	290.902	6476	25.4609	627	11.9415	342	20.3809	825	8.89025e-12	-3.08597	down	--	--	--	--	--	--	--	--	--	--	--	PREDICTED: uncharacterized protein LOC107996191 [Apis cerana]	--
gene-APICC_04015	APICC_04015	0.227965	39	0.183723	25	0.098667	15	0.487961	82	1.17128	227	1.41099	387	0.00356336	2.15604	up	--	--	Cellular Component: proteasome complex (GO:0000502);; Molecular Function: enzyme regulator activity (GO:0030234);; Biological Process: regulation of protein catabolic process (GO:0042176);; Biological Process: regulation of catalytic activity (GO:0050790);;	K03028|0|ame:413574|K03028 26S proteasome regulatory subunit N1 | (RefSeq) GB12091; 26S proteasome non-ATPase regulatory subunit 2-like	Proteasome (ko03050)	[O]	Posttranslational modification, protein turnover, chaperones	Proteasome/cyclosome repeat	26S proteasome non-ATPase regulatory subunit 2 OS=Dictyostelium discoideum OX=44689 GN=psmD2 PE=1 SV=1	O	Posttranslational modification, protein turnover, chaperones	26S proteasome non-ATPase regulatory subunit [Apis cerana cerana]	cellular component: cell (GO:0005623);; cellular component: macromolecular complex (GO:0032991);; cellular component: cell part (GO:0044464);; molecular function: enzyme regulator activity (GO:0030234);; biological process: biological regulation (GO:0065007)
gene-APICC_04145	APICC_04145	4.3921	227	1.65402	69	0.721361	34	4.95048	253	202.163	11979	72.6408	6097	0.0012629	2.76412	up	--	--	Molecular Function: nucleic acid binding (GO:0003676);;	--	--	--	--	Domain of unknown function (DUF243)	--	S	Function unknown	tweedle motif cuticular [Apis cerana cerana]	molecular function: binding (GO:0005488)
gene-APICC_04180	APICC_04180	7.76094	1000	8.33934	855	10.8845	1253	3.72939	475	1.50743	223	2.95003	618	0.00424731	-1.45115	down	[P]	Inorganic ion transport and metabolism	Cellular Component: integral component of membrane (GO:0016021);; Biological Process: transmembrane transport (GO:0055085);;	--	--	[G]	Carbohydrate transport and metabolism	Major Facilitator Superfamily;; MFS_1 like family	--	G	Carbohydrate transport and metabolism	Monocarboxylate transporter [Apis cerana cerana]	cellular component: membrane (GO:0016020);; cellular component: membrane part (GO:0044425);; biological process: cellular process (GO:0009987);; biological process: single-organism process (GO:0044699);; biological process: localization (GO:0051179)
gene-APICC_04218	APICC_04218	5.91502	311	3.74709	157	3.64596	171	10.1926	528	12.2867	739	13.4716	1147	0.00018726	1.51907	up	--	--	--	K17284|9.21792e-92|aec:105150429|K17284 perilipin-2 | (RefSeq) lipid storage droplets surface-binding protein 2-like	--	--	--	Perilipin family	Lipid storage droplets surface-binding protein 2 OS=Drosophila melanogaster OX=7227 GN=Lsd-2 PE=1 SV=1	S	Function unknown	PREDICTED: lipid storage droplets surface-binding protein 2-like [Apis cerana]	--
gene-APICC_04277	APICC_04277	42.2058	2867	18.2974	989	15.2046	923	51.5946	3459	94.1464	7332	172.921	19075	0.00703341	1.8736	up	[P]	Inorganic ion transport and metabolism	--	K01672|0|ame:727237|K01672 carbonic anhydrase [EC:4.2.1.1] | (RefSeq) carbonic anhydrase 2-like	Nitrogen metabolism (ko00910)	[R]	General function prediction only	Eukaryotic-type carbonic anhydrase	Putative carbonic anhydrase 3 OS=Caenorhabditis elegans OX=6239 GN=cah-3 PE=3 SV=1	P	Inorganic ion transport and metabolism	Carbonic anhydrase [Apis cerana cerana]	--
gene-APICC_04307	APICC_04307	3.45103	322	3.99905	297	6.98906	581	0.097446	9	0.072788	8	0.335454	51	3.31334e-07	-3.40343	down	[QV]	Secondary metabolites biosynthesis, transport and catabolism;; Defense mechanisms	Molecular Function: monooxygenase activity (GO:0004497);; Molecular Function: iron ion binding (GO:0005506);; Cellular Component: integral component of membrane (GO:0016021);; Molecular Function: oxidoreductase activity, acting on paired donors, with incorporation or reduction of molecular oxygen (GO:0016705);; Molecular Function: heme binding (GO:0020037);; Biological Process: oxidation-reductio…	K14999|0|ame:413908|K14999 cytochrome P450 family 6 [EC:1.14.-.-] | (RefSeq) CYP6AS12; cytochrome P450 6A1	--	[Q]	Secondary metabolites biosynthesis, transport and catabolism	Cytochrome P450	Cytochrome P450 6A1 OS=Musca domestica OX=7370 GN=CYP6A1 PE=2 SV=1	Q	Secondary metabolites biosynthesis, transport and catabolism	Cytochrome P450 6A1 [Apis cerana cerana]	biological process: metabolic process (GO:0008152);; biological process: single-organism process (GO:0044699);; molecular function: catalytic activity (GO:0003824);; molecular function: binding (GO:0005488);; cellular component: membrane (GO:0016020);; cellular component: membrane part (GO:0044425)
gene-APICC_04335	APICC_04335	6.25197	228	8.83525	256	11.2127	365	1.83629	66	2.10786	88	2.82846	168	0.00561273	-1.58184	down	[R]	General function prediction only	Molecular Function: GTP binding (GO:0005525);; Cellular Component: intracellular (GO:0005622);; Biological Process: small GTPase mediated signal transduction (GO:0007264);; Cellular Component: membrane (GO:0016020);;	K07841|2.0884e-144|ame:725901|K07841 DIRAS family, GTP-binding Ras-like 2 | (RefSeq) GTP-binding protein Di-Ras2	--	[R]	General function prediction only	Ras family;; Ras of Complex, Roc, domain of DAPkinase;; ADP-ribosylation factor family	GTP-binding protein drn-1 (Fragment) OS=Caenorhabditis elegans OX=6239 GN=drn-1 PE=1 SV=3	S	Function unknown	PREDICTED: GTP-binding protein Di-Ras2 isoform X2 [Apis mellifera]	molecular function: binding (GO:0005488);; cellular component: cell (GO:0005623);; cellular component: cell part (GO:0044464);; biological process: cellular process (GO:0009987);; biological process: signaling (GO:0023052);; biological process: single-organism process (GO:0044699);; biological process: response to stimulus (GO:0050896);; biological process: biological regulation (GO:0065007);; ce…
gene-APICC_04842	APICC_04842	4.04864	124	2.14241	52	1.12255	31	9.37223	282	36.3836	1271	48.2112	2385	8.82334e-05	2.83782	up	--	--	--	--	--	--	--	--	--	--	--	chorion peroxidase [Apis cerana cerana]	--
gene-APICC_04893	APICC_04893	26.4185	659	24.3048	482	13.6619	305	45.1735	1111	91.9589	2628	60.307	2441	0.00480849	1.61543	up	--	--	--	--	--	--	--	--	--	--	--	hypothetical protein APICC_04893 [Apis cerana cerana]	--
gene-APICC_05030	APICC_05030	72.9591	3004	48.3156	1583	64.7452	2381	34.6902	1410	22.8849	1080	23.3218	1559	0.00264768	-1.00692	down	[R]	General function prediction only	Molecular Function: GTP binding (GO:0005525);; Cellular Component: intracellular (GO:0005622);; Biological Process: small GTPase mediated signal transduction (GO:0007264);;	K07883|2.43971e-164|ame:408971|K07883 Ras-related protein Rab-3C | (RefSeq) Rab3; ras-related protein Rab-3	--	[U]	Intracellular trafficking, secretion, and vesicular transport	Ras family;; Ras of Complex, Roc, domain of DAPkinase;; ADP-ribosylation factor family;; Signal recognition particle receptor beta subunit;; Ferrous iron transport protein B;; Gtr1/RagA G protein conserved region	Ras-related protein Rab-3 OS=Drosophila melanogaster OX=7227 GN=Rab3 PE=1 SV=1	S	Function unknown	PREDICTED: ras-related protein Rab-3-like isoform X1 [Apis dorsata]	molecular function: binding (GO:0005488);; cellular component: cell (GO:0005623);; cellular component: cell part (GO:0044464);; biological process: cellular process (GO:0009987);; biological process: signaling (GO:0023052);; biological process: single-organism process (GO:0044699);; biological process: response to stimulus (GO:0050896);; biological process: biological regulation (GO:0065007)
gene-APICC_05349	APICC_05349	0.619364	90	0.492902	57	1.23249	160	1.73249	249	24.4145	4067	30.5642	7211	0.000259906	2.92638	up	--	--	Biological Process: cell adhesion (GO:0007155);; Biological Process: integrin-mediated signaling pathway (GO:0007229);; Cellular Component: integral component of membrane (GO:0016021);;	K05719|0|ame:100576742|K05719 integrin beta 1 | (RefSeq) integrin beta-nu-like	Phagosome (ko04145);; ECM-receptor interaction (ko04512)	[TW]	Signal transduction mechanisms;; Extracellular structures	Integrin beta chain VWA domain;; EGF-like domain;; Integrin plexin domain;; Integrin beta cytoplasmic domain	Integrin beta-nu OS=Drosophila melanogaster OX=7227 GN=Itgbn PE=1 SV=2	U	Intracellular trafficking, secretion, and vesicular transport	Integrin beta-nu [Apis cerana cerana]	biological process: biological adhesion (GO:0022610);; biological process: cellular process (GO:0009987);; biological process: signaling (GO:0023052);; biological process: single-organism process (GO:0044699);; biological process: response to stimulus (GO:0050896);; biological process: biological regulation (GO:0065007);; cellular component: membrane (GO:0016020);; cellular component: membrane pa…
gene-APICC_05357	APICC_05357	24.1615	4536	47.0137	7022	57.1375	9582	190.761	35342	1243.55	267629	489.914	149346	2.03929e-05	3.00728	up	--	--	--	--	--	--	--	Hemocyanin, copper containing domain;; Hemocyanin, ig-like domain;; Hemocyanin, all-alpha domain	Allergen Cr-PI OS=Periplaneta americana OX=6978 PE=1 SV=1	S	Function unknown	PREDICTED: hexamerin-like [Apis cerana]	--
gene-APICC_05421	APICC_05421	45.3682	989	26.342	457	8.97653	175	76.8042	1651	261.389	6528	430.593	15231	0.00114564	2.50706	up	--	--	Cellular Component: integral component of membrane (GO:0016021);;	K19363|7.99869e-50|ame:725688|K19363 lipopolysaccharide-induced tumor necrosis factor-alpha factor | (RefSeq) GB15452; lipopolysaccharide-induced tumor necrosis factor-alpha factor homolog	Lysosome (ko04142)	--	--	LITAF-like zinc ribbon domain	--	S	Function unknown	PREDICTED: lipopolysaccharide-induced tumor necrosis factor-alpha factor homolog [Apis cerana]	cellular component: membrane (GO:0016020);; cellular component: membrane part (GO:0044425)
gene-APICC_05562	APICC_05562	6.39526	592	3.47659	256	2.89621	240	1.25257	115	325.799	34542	275.808	41419	0.00872461	2.37098	up	[QV]	Secondary metabolites biosynthesis, transport and catabolism;; Defense mechanisms	Molecular Function: monooxygenase activity (GO:0004497);; Molecular Function: iron ion binding (GO:0005506);; Cellular Component: integral component of membrane (GO:0016021);; Molecular Function: oxidoreductase activity, acting on paired donors, with incorporation or reduction of molecular oxygen (GO:0016705);; Molecular Function: heme binding (GO:0020037);; Biological Process: oxidation-reductio…	K15001|0|ame:409469|K15001 cytochrome P450 family 4 [EC:1.14.-.-] | (RefSeq) Cyp4g11, GB11973; cytochrome P450 4G11	--	[QI]	Secondary metabolites biosynthesis, transport and catabolism;; Lipid transport and metabolism	Cytochrome P450	Cytochrome P450 4g15 OS=Drosophila melanogaster OX=7227 GN=Cyp4g15 PE=2 SV=1	Q	Secondary metabolites biosynthesis, transport and catabolism	Cytochrome P450 4g15 [Apis cerana cerana]	biological process: metabolic process (GO:0008152);; biological process: single-organism process (GO:0044699);; molecular function: catalytic activity (GO:0003824);; molecular function: binding (GO:0005488);; cellular component: membrane (GO:0016020);; cellular component: membrane part (GO:0044425)
gene-APICC_05629	APICC_05629	5.37803	477	7.72475	545	7.17061	568	2.99498	262	2.48321	253	2.00397	289	0.00486363	-1.20827	down	--	--	Cellular Component: integral component of membrane (GO:0016021);; Biological Process: regulation of calcium ion-dependent exocytosis (GO:0017158);;	K19910|0|ame:724220|K19910 synaptotagmin-10 | (RefSeq) Syt9, Sytalpha; synaptotagmin-10	--	[TU]	Signal transduction mechanisms;; Intracellular trafficking, secretion, and vesicular transport	C2 domain	Synaptotagmin-1 OS=Aplysia californica OX=6500 GN=SYT1 PE=1 SV=2	S	Function unknown	PREDICTED: synaptotagmin-10 [Apis mellifera]	cellular component: membrane (GO:0016020);; cellular component: membrane part (GO:0044425);; biological process: biological regulation (GO:0065007)
gene-APICC_05673	APICC_05673	2.71169	206	3.49954	212	4.09367	278	2.06708	155	155.818	13553	482.296	59417	0.00458995	2.53287	up	--	--	--	--	--	--	--	Ecdysteroid kinase;; Protein of unknown function (DUF1679);; Phosphotransferase enzyme family	--	S	Function unknown	PREDICTED: uncharacterized protein LOC107994961 [Apis cerana]	--
gene-APICC_05678	APICC_05678	95.1069	2335	69.2132	1352	66.0209	1448	35.4305	859	18.8824	532	13.6535	545	0.00330499	-1.47411	down	[R]	General function prediction only	Molecular Function: calmodulin-dependent protein kinase activity (GO:0004683);; Molecular Function: calmodulin binding (GO:0005516);; Molecular Function: ATP binding (GO:0005524);; Biological Process: protein phosphorylation (GO:0006468);;	K04515|1.07911e-90|aec:105148855|K04515 calcium/calmodulin-dependent protein kinase (CaM kinase) II [EC:2.7.11.17] | (RefSeq) calcium/calmodulin-dependent protein kinase type II alpha chain	Wnt signaling pathway (ko04310);; Phototransduction - fly (ko04745)	[T]	Signal transduction mechanisms	Calcium/calmodulin dependent protein kinase II association domain;; SnoaL-like domain;; Domain of unknown function (DUF4440)	Calcium/calmodulin-dependent protein kinase type II alpha chain OS=Drosophila melanogaster OX=7227 GN=CaMKII PE=1 SV=1	T	Signal transduction mechanisms	PREDICTED: calcium/calmodulin-dependent protein kinase type II alpha chain-like [Apis cerana]	biological process: metabolic process (GO:0008152);; biological process: cellular process (GO:0009987);; molecular function: catalytic activity (GO:0003824);; molecular function: binding (GO:0005488)
gene-APICC_05819	APICC_05819	0.248668	14	0.483606	21	0.171166	9	2.09521	109	105.32	6352	189.404	16181	7.48295e-05	3.22246	up	[G]	Carbohydrate transport and metabolism	Molecular Function: transporter activity (GO:0005215);; Biological Process: transport (GO:0006810);; Cellular Component: integral component of membrane (GO:0016021);;	K09884|0|ame:725165|K09884 aquaporin rerated protein, invertebrate | (RefSeq) GB15389; aquaporin AQPAe.a-like	--	[G]	Carbohydrate transport and metabolism	Major intrinsic protein	Aquaporin AQPAe.a OS=Aedes aegypti OX=7159 GN=AAEL003512 PE=2 SV=2	G	Carbohydrate transport and metabolism	Aquaporin-2 [Apis cerana cerana]	molecular function: transporter activity (GO:0005215);; biological process: localization (GO:0051179);; cellular component: membrane (GO:0016020);; cellular component: membrane part (GO:0044425)
gene-APICC_05825	APICC_05825	7.69249	446	7.58121	350	8.12621	421	12.9499	741	19.4093	1290	15.7564	1483	0.006272	1.15359	up	[J]	Translation, ribosomal structure and biogenesis	Molecular Function: RNA binding (GO:0003723);; Biological Process: rRNA processing (GO:0006364);; Biological Process: tRNA processing (GO:0008033);; Molecular Function: methyltransferase activity (GO:0008168);; Biological Process: methylation (GO:0032259);;	K14563|1.9008e-169|ame:551992|K14563 rRNA 2'-O-methyltransferase fibrillarin [EC:2.1.1.-] | (RefSeq) Fib; rRNA 2'-O-methyltransferase fibrillarin	Ribosome biogenesis in eukaryotes (ko03008)	[A]	RNA processing and modification	Fibrillarin;; tRNA methyltransferase complex GCD14 subunit	rRNA 2&apos;-O-methyltransferase fibrillarin OS=Drosophila erecta OX=7220 GN=Fib PE=3 SV=1	J	Translation, ribosomal structure and biogenesis	rRNA 2&apos;-O-methyltransferase fibrillarin [Apis cerana cerana]	molecular function: binding (GO:0005488);; biological process: metabolic process (GO:0008152);; biological process: cellular process (GO:0009987);; molecular function: catalytic activity (GO:0003824)
gene-APICC_05985	APICC_05985	1.22471	293	0.387175	74	0.343001	74	0.493599	117	62.8057	17225	151.478	58845	0.00557708	2.47073	up	--	--	Biological Process: cell-matrix adhesion (GO:0007160);; Cellular Component: integral component of membrane (GO:0016021);;	--	--	[W]	Extracellular structures	AMOP domain;; Nidogen-like;; von Willebrand factor type D domain;; Sushi repeat (SCR repeat)	Protein mesh OS=Bombyx mori OX=7091 PE=1 SV=1	S	Function unknown	Extracellular domains-containing protein [Apis cerana cerana]	biological process: biological adhesion (GO:0022610);; cellular component: membrane (GO:0016020);; cellular component: membrane part (GO:0044425)
gene-APICC_06071	APICC_06071	3.03765	409	4.97553	533	5.03023	605	1.5083	201	0.592125	92	1.01564	222	0.00249171	-1.71766	down	[P]	Inorganic ion transport and metabolism	Cellular Component: integral component of membrane (GO:0016021);; Biological Process: transmembrane transport (GO:0055085);;	K13750|1.8546e-178|ame:412777|K13750 solute carrier family 24 (sodium/potassium/calcium exchanger), member 2 | (RefSeq) sodium/potassium/calcium exchanger Nckx30C	--	[PT]	Inorganic ion transport and metabolism;; Signal transduction mechanisms	Sodium/calcium exchanger protein	Sodium/potassium/calcium exchanger Nckx30C OS=Drosophila melanogaster OX=7227 GN=Nckx30C PE=2 SV=4	P	Inorganic ion transport and metabolism	Sodium/potassium/calcium exchanger [Apis cerana cerana]	cellular component: membrane (GO:0016020);; cellular component: membrane part (GO:0044425);; biological process: cellular process (GO:0009987);; biological process: single-organism process (GO:0044699);; biological process: localization (GO:0051179)
gene-APICC_06102	APICC_06102	13.7668	539	6.24825	195	5.23529	184	1.7481	68	1.50735	68	1.66488	106	0.00114564	-1.88203	down	--	--	Cellular Component: integral component of membrane (GO:0016021);;	K06232|7.04455e-153|ame:100576349|K06232 growth arrest-specific 1 | (RefSeq) growth arrest-specific protein 1-like	--	--	--	GDNF/GAS1 domain	--	S	Function unknown	Growth arrest-specific protein [Apis cerana cerana]	cellular component: membrane (GO:0016020);; cellular component: membrane part (GO:0044425)
gene-APICC_06345	APICC_06345	2.28006	268	1.78309	167	0.894016	94	4.07802	473	4.31787	582	6.44451	1229	0.00703341	1.56369	up	--	--	--	--	--	--	--	--	--	S	Function unknown	hypothetical protein APICC_06345 [Apis cerana cerana]	--
gene-APICC_06476	APICC_06476	3.64036	301	3.96259	261	4.13391	305	8.20573	669	21.8641	2069	44.4135	5951	0.00120592	2.26273	up	[MR]	Cell wall/membrane/envelope biogenesis;; General function prediction only	Molecular Function: catalytic activity (GO:0003824);; Biological Process: cellular amino acid catabolic process (GO:0009063);;	K18334|0|ame:411307|K18334 L-fuconate dehydratase [EC:4.2.1.68] | (RefSeq) GB10793; mitochondrial enolase superfamily member 1-like	Fructose and mannose metabolism (ko00051)	--	--	Enolase C-terminal domain-like;; Mandelate racemase / muconate lactonizing enzyme, N-terminal domain	--	M	Cell wall/membrane/envelope biogenesis	Mitochondrial enolase superfamily member [Apis cerana cerana]	molecular function: catalytic activity (GO:0003824);; biological process: metabolic process (GO:0008152);; biological process: cellular process (GO:0009987);; biological process: single-organism process (GO:0044699)
gene-APICC_06557	APICC_06557	13.9141	1084	9.0644	562	4.16626	290	18.2048	1400	59.0461	5273	53.1239	6720	0.00546883	1.99235	up	[P]	Inorganic ion transport and metabolism	Biological Process: metabolic process (GO:0008152);; Molecular Function: sulfuric ester hydrolase activity (GO:0008484);; Cellular Component: integral component of membrane (GO:0016021);;	--	--	[R]	General function prediction only	Sulfatase	--	P	Inorganic ion transport and metabolism	PREDICTED: arylsulfatase B-like [Apis cerana]	biological process: metabolic process (GO:0008152);; molecular function: catalytic activity (GO:0003824);; cellular component: membrane (GO:0016020);; cellular component: membrane part (GO:0044425)
gene-APICC_06574	APICC_06574	31.1217	2540	20.2403	1314	18.6696	1361	60.5709	4878	90.924	8505	58.0149	7687	9.15987e-05	1.65613	up	--	--	Cellular Component: membrane (GO:0016020);;	--	--	[R]	General function prediction only	Leucine rich repeat;; Leucine Rich repeats (2 copies);; Leucine Rich Repeat	Toll-like receptor Tollo OS=Drosophila melanogaster OX=7227 GN=Tollo PE=1 SV=1	S	Function unknown	PREDICTED: leucine-rich repeat neuronal protein 3-like isoform X1 [Apis cerana]	cellular component: membrane (GO:0016020)
gene-APICC_06590	APICC_06590	0.714013	107	6.29362	745	5.86128	779	0.392421	58	0.278184	48	0.430302	104	0.00372663	-2.36031	down	--	--	--	--	--	--	--	--	--	S	Function unknown	hypothetical protein APICC_06590 [Apis cerana cerana]	--
gene-APICC_06598	APICC_06598	3.1424	295	4.72745	353	2.42971	204	3.72659	345	879.37	94534	2562.54	390200	0.00638889	2.43474	up	[G]	Carbohydrate transport and metabolism	Cellular Component: integral component of membrane (GO:0016021);; Molecular Function: substrate-specific transmembrane transporter activity (GO:0022891);; Biological Process: transmembrane transport (GO:0055085);;	--	--	[R]	General function prediction only	Sugar (and other) transporter;; Major Facilitator Superfamily	Facilitated trehalose transporter Tret1 OS=Bombyx mori OX=7091 GN=Tret1 PE=1 SV=1	G	Carbohydrate transport and metabolism	Sugar transporter ERD6 [Apis cerana cerana]	cellular component: membrane (GO:0016020);; cellular component: membrane part (GO:0044425);; biological process: cellular process (GO:0009987);; biological process: single-organism process (GO:0044699);; biological process: localization (GO:0051179);; molecular function: transporter activity (GO:0005215)
gene-APICC_06703	APICC_06703	22.0628	949	13.3085	456	7.55175	291	23.8782	1014	245.017	12081	405.282	28306	0.000828499	2.70669	up	--	--	--	--	--	--	--	--	--	--	--	PREDICTED: uncharacterized protein LOC108002397 isoform X1 [Apis cerana]	--
gene-APICC_06763	APICC_06763	13.0941	846	14.8341	763	14.2206	821	5.80328	371	3.94015	292	2.47168	260	0.00128692	-1.51072	down	[J]	Translation, ribosomal structure and biogenesis	Molecular Function: nucleotide binding (GO:0000166);; Molecular Function: RNA binding (GO:0003723);;	K13208|0|ame:410689|K13208 ELAV like protein 2/3/4 | (RefSeq) GB18785; ELAV-like protein 2	--	[A]	RNA processing and modification	RNA recognition motif. (a.k.a. RRM, RBD, or RNP domain);; RNA recognition motif. (a.k.a. RRM, RBD, or RNP domain)	Protein elav OS=Drosophila virilis OX=7244 GN=elav PE=3 SV=1	S	Function unknown	ELAV protein [Apis cerana cerana]	molecular function: binding (GO:0005488)
gene-APICC_06816	APICC_06816	85.3172	1418	79.4348	1050	96.9413	1439	49.9546	820	28.119	536	32.3111	872	0.00323182	-1.05806	down	--	--	--	--	--	[R]	General function prediction only	Yippee zinc-binding/DNA-binding /Mis18, centromere assembly	Protein yippee-like F37A8.5 OS=Caenorhabditis elegans OX=6239 GN=F37A8.5 PE=3 SV=1	S	Function unknown	Protein yippee [Apis cerana cerana]	--
gene-APICC_06868	APICC_06868	4.80066	436	3.8746	280	5.2153	423	3.14755	282	48.8242	5073	140.094	20619	0.00977692	2.29681	up	[F]	Nucleotide transport and metabolism	Cellular Component: extracellular space (GO:0005615);; Molecular Function: deaminase activity (GO:0019239);;	K19572|0|ame:102656439|K19572 adenosine deaminase CECR1 [EC:3.5.4.4] | (RefSeq) adenosine deaminase CECR1-like	Purine metabolism (ko00230)	[F]	Nucleotide transport and metabolism	Adenosine/AMP deaminase;; Adenosine/AMP deaminase N-terminal	Adenosine deaminase AGSA OS=Aplysia californica OX=6500 PE=1 SV=2	F	Nucleotide transport and metabolism	Adenosine deaminase CECR1-A [Apis cerana cerana]	cellular component: extracellular region (GO:0005576);; cellular component: extracellular region part (GO:0044421);; biological process: metabolic process (GO:0008152);; molecular function: catalytic activity (GO:0003824)
gene-APICC_06927	APICC_06927	8.03525	919	17.2371	1567	17.5368	1790	3.62254	409	1.00794	133	0.479134	89	0.00557708	-2.183	down	--	--	Molecular Function: ATPase activator activity (GO:0001671);; Cellular Component: integral component of plasma membrane (GO:0005887);; Biological Process: response to stress (GO:0006950);; Biological Process: G-protein coupled acetylcholine receptor signaling pathway (GO:0007213);; Molecular Function: G-protein coupled acetylcholine receptor activity (GO:0016907);; Biological Process: positive reg…	K04131|0|ame:412299|K04131 muscarinic acetylcholine receptor M3 | (RefSeq) muscarinic acetylcholine receptor DM1	Neuroactive ligand-receptor interaction (ko04080)	[T]	Signal transduction mechanisms	7 transmembrane receptor (rhodopsin family);; Serpentine type 7TM GPCR chemoreceptor Srsx;; Serpentine type 7TM GPCR chemoreceptor Srbc;; Serpentine type 7TM GPCR chemoreceptor Srx	Muscarinic acetylcholine receptor DM1 OS=Drosophila melanogaster OX=7227 GN=mAChR-A PE=2 SV=2	U	Intracellular trafficking, secretion, and vesicular transport	Muscarinic acetylcholine receptor DM1 [Apis cerana cerana]	biological process: biological regulation (GO:0065007);; molecular function: enzyme regulator activity (GO:0030234);; cellular component: cell (GO:0005623);; cellular component: membrane (GO:0016020);; cellular component: membrane part (GO:0044425);; cellular component: cell part (GO:0044464);; biological process: response to stimulus (GO:0050896);; biological process: cellular process (GO:000998…
gene-APICC_06950	APICC_06950	5.6138	705	2.85276	285	5.51915	619	1.36802	170	0.344419	50	0.793192	162	0.0033765	-1.95264	down	--	--	Molecular Function: hydrolase activity (GO:0016787);;	--	--	[M]	Cell wall/membrane/envelope biogenesis	Pectinacetylesterase	Palmitoleoyl-protein carboxylesterase NOTUM OS=Drosophila melanogaster OX=7227 GN=Notum PE=1 SV=3	S	Function unknown	Protein notum [Apis cerana cerana]	biological process: metabolic process (GO:0008152);; molecular function: catalytic activity (GO:0003824)
gene-APICC_06965	APICC_06965	30.4166	10510	24.407	6711	31.0966	9599	14.7305	5024	12.947	5129	9.68705	5436	0.00146847	-1.00228	down	[U]	Intracellular trafficking, secretion, and vesicular transport	Molecular Function: calcium ion binding (GO:0005509);; Cellular Component: plasma membrane (GO:0005886);; Biological Process: homophilic cell adhesion via plasma membrane adhesion molecules (GO:0007156);; Cellular Component: integral component of membrane (GO:0016021);;	--	--	[S]	Function unknown	Cadherin domain;; Cadherin-like;; Cadherin-like	Cadherin-87A OS=Drosophila melanogaster OX=7227 GN=Cad87A PE=1 SV=4	S	Function unknown	Cadherin-87A [Apis cerana cerana]	molecular function: binding (GO:0005488);; cellular component: cell (GO:0005623);; cellular component: membrane (GO:0016020);; cellular component: cell part (GO:0044464);; biological process: biological adhesion (GO:0022610);; cellular component: membrane part (GO:0044425)
gene-APICC_07066	APICC_07066	0.382777	49	0.421536	43	0.60224	69	0.291389	37	18.5774	2709	21.1416	4367	0.00522542	2.4787	up	--	--	Molecular Function: nucleotide binding (GO:0000166);; Molecular Function: nucleic acid binding (GO:0003676);; Biological Process: cell division (GO:0051301);;	K02602|0|ame:411907|K02602 cytoplasmic polyadenylation element-binding protein | (RefSeq) orb; cytoplasmic polyadenylation element-binding protein 1	Dorso-ventral axis formation (ko04320)	[J]	Translation, ribosomal structure and biogenesis	RNA recognition motif;; Cytoplasmic polyadenylation element-binding protein ZZ domain;; Cytoplasmic polyadenylation element-binding protein 1 N-terminus;; RNA recognition motif. (a.k.a. RRM, RBD, or RNP domain)	Cytoplasmic polyadenylation element-binding protein OS=Aplysia californica OX=6500 PE=1 SV=1	S	Function unknown	Cytoplasmic polyadenylation element-binding protein [Apis cerana cerana]	molecular function: binding (GO:0005488);; biological process: cellular process (GO:0009987);; biological process: single-organism process (GO:0044699)
gene-APICC_07153	APICC_07153	3.0468	143	2.67346	100	3.92468	165	5.50093	255	28.1433	1513	18.0747	1377	0.00696475	2.0336	up	[R]	General function prediction only	Molecular Function: GTP binding (GO:0005525);; Cellular Component: intracellular (GO:0005622);; Biological Process: small GTPase mediated signal transduction (GO:0007264);;	K07918|5.20977e-118|hst:105188110|K07918 Ras-related protein Rab-32 | (RefSeq) ras-related protein Rab-32B-like	--	[T]	Signal transduction mechanisms	Ras family;; Ras of Complex, Roc, domain of DAPkinase;; ADP-ribosylation factor family	Ras-related protein Rab-32A OS=Dictyostelium discoideum OX=44689 GN=rab32A PE=1 SV=1	S	Function unknown	Ras-related protein Rab-32 [Apis cerana cerana]	molecular function: binding (GO:0005488);; cellular component: cell (GO:0005623);; cellular component: cell part (GO:0044464);; biological process: cellular process (GO:0009987);; biological process: signaling (GO:0023052);; biological process: single-organism process (GO:0044699);; biological process: response to stimulus (GO:0050896);; biological process: biological regulation (GO:0065007)
gene-APICC_07174	APICC_07174	10.5054	871	10.5285	695	10.7908	799	4.9032	402	3.21914	306	3.33611	449	1.21376e-06	-1.28585	down	--	--	Molecular Function: ionotropic glutamate receptor activity (GO:0004970);; Cellular Component: integral component of membrane (GO:0016021);; Biological Process: ion transmembrane transport (GO:0034220);; Biological Process: ionotropic glutamate receptor signaling pathway (GO:0035235);;	K05313|0|ame:412993|K05313 glutamate receptor, ionotropic, invertebrate | (RefSeq) GB14352; glutamate receptor ionotropic, kainate 2-like	--	[PET]	Inorganic ion transport and metabolism;; Amino acid transport and metabolism;; Signal transduction mechanisms	Receptor family ligand binding region	Glutamate receptor 1 OS=Drosophila melanogaster OX=7227 GN=GluRIA PE=1 SV=2	U	Intracellular trafficking, secretion, and vesicular transport	Glutamate receptor, ionotropic kainate [Apis cerana cerana]	biological process: cellular process (GO:0009987);; biological process: signaling (GO:0023052);; biological process: single-organism process (GO:0044699);; biological process: response to stimulus (GO:0050896);; biological process: localization (GO:0051179);; biological process: biological regulation (GO:0065007);; molecular function: receptor activity (GO:0004872);; molecular function: transport…
gene-APICC_07213	APICC_07213	26.6128	7103	29.3835	6240	26.6116	6346	14.3906	3791	11.2499	3443	10.1858	4415	4.68053e-06	-1.02811	down	--	--	--	K20305|0|ame:412104|K20305 trafficking protein particle complex subunit 8 | (RefSeq) trafficking protein particle complex subunit 8	--	[D]	Cell cycle control, cell division, chromosome partitioning	ER-Golgi trafficking TRAPP I complex 85 kDa subunit	--	S	Function unknown	hypothetical protein APICC_07213 [Apis cerana cerana]	--
gene-APICC_07337	APICC_07337	5.10835	468	4.4974	328	6.79396	556	5.02462	455	46.8169	4914	154.836	23021	0.00799145	2.31763	up	[R]	General function prediction only	Biological Process: nitrogen compound metabolic process (GO:0006807);; Molecular Function: hydrolase activity, acting on carbon-nitrogen (but not peptide) bonds, in linear amides (GO:0016811);;	--	--	[E]	Amino acid transport and metabolism	Carbon-nitrogen hydrolase	Vanin-like protein 1 OS=Drosophila melanogaster OX=7227 GN=vanin-like PE=1 SV=1	S	Function unknown	Vanin protein [Apis cerana cerana]	biological process: metabolic process (GO:0008152);; molecular function: catalytic activity (GO:0003824)
gene-APICC_07349	APICC_07349	2.44475	205	2.16762	145	2.20379	165	4.56649	378	3.69925	356	5.10654	695	0.000498502	1.09709	up	--	--	Cellular Component: integral component of membrane (GO:0016021);;	--	--	[P]	Inorganic ion transport and metabolism	Ion channel	TWiK family of potassium channels protein 18 OS=Caenorhabditis elegans OX=6239 GN=twk-18 PE=1 SV=2	P	Inorganic ion transport and metabolism	TWiK family of potassium channels protein [Apis cerana cerana]	cellular component: membrane (GO:0016020);; cellular component: membrane part (GO:0044425)
gene-APICC_07378	APICC_07378	58.8196	3909	48.6156	2571	78.0872	4636	29.0493	1906	18.719	1427	14.4826	1563	0.00348032	-1.33277	down	--	--	--	--	--	--	--	--	--	S	Function unknown	hypothetical protein APICC_07378 [Apis cerana cerana]	--
gene-APICC_07393	APICC_07393	10.3431	3571	8.56502	2353	8.56905	2643	4.01112	1367	3.66611	1451	2.01453	1130	0.00372663	-1.25138	down	[T]	Signal transduction mechanisms	--	--	--	--	--	Ankyrin repeats (3 copies);; Ankyrin repeat;; Ankyrin repeats (many copies);; Ankyrin repeat;; Ankyrin repeats (many copies)	Tankyrase OS=Drosophila melanogaster OX=7227 GN=Tnks PE=1 SV=1	S	Function unknown	BCL-6 corepressor [Apis cerana cerana]	--
gene-APICC_07433	APICC_07433	5.0725	3091	5.67444	2751	6.16819	3358	3.44712	2073	1.85484	1296	2.05314	2032	0.00836935	-1.01691	down	--	--	--	--	--	[U]	Intracellular trafficking, secretion, and vesicular transport	Vacuolar sorting-associated protein 13, N-terminal;; Repeating coiled region of VPS13;; SHR-binding domain of vacuolar-sorting associated protein 13;; N-terminal region of Chorein or VPS13	Putative vacuolar protein sorting-associated protein 13A OS=Dictyostelium discoideum OX=44689 GN=vps13A PE=2 SV=1	U	Intracellular trafficking, secretion, and vesicular transport	Vacuolar protein sorting-associated protein [Apis cerana cerana]	--
gene-APICC_07516	APICC_07516	45.587	2003	47.2432	1652	38.0818	1495	70.3864	3052	100.277	5051	83.3547	5947	0.00396763	1.09015	up	[J]	Translation, ribosomal structure and biogenesis	Molecular Function: nucleotide binding (GO:0000166);; Molecular Function: translation initiation factor activity (GO:0003743);; Biological Process: translational initiation (GO:0006413);;	--	--	[R]	General function prediction only	RNA recognition motif. (a.k.a. RRM, RBD, or RNP domain)	Transformer-2 sex-determining protein OS=Drosophila virilis OX=7244 GN=tra2 PE=3 SV=1	S	Function unknown	Eukaryotic translation initiation factor [Apis cerana cerana]	molecular function: binding (GO:0005488);; biological process: metabolic process (GO:0008152);; biological process: cellular process (GO:0009987)
gene-APICC_07543	APICC_07543	33.3129	3708	22.7881	2019	31.8487	3167	12.9135	1419	10.3859	1326	7.80023	1410	0.00028793	-1.27585	down	--	--	Molecular Function: RNA binding (GO:0003723);;	K17943|0|ame:408298|K17943 pumilio RNA-binding family | (RefSeq) pum; maternal protein pumilio	--	[J]	Translation, ribosomal structure and biogenesis	Pumilio-family RNA binding repeat	Maternal protein pumilio OS=Drosophila melanogaster OX=7227 GN=pum PE=1 SV=2	J	Translation, ribosomal structure and biogenesis	Maternal protein pumilio [Apis cerana cerana]	molecular function: binding (GO:0005488)
gene-APICC_07582	APICC_07582	2.30441	239	1.39931	116	2.66049	246	0.531157	55	0.29676	36	0.120386	21	0.00598772	-2.0254	down	--	--	Cellular Component: integral component of membrane (GO:0016021);;	--	--	--	--	TMEM151 family	Transmembrane protein 151 homolog OS=Caenorhabditis briggsae OX=6238 GN=CBG00907 PE=3 SV=1	S	Function unknown	Transmembrane51B [Apis cerana cerana]	cellular component: membrane (GO:0016020);; cellular component: membrane part (GO:0044425)
gene-APICC_07608	APICC_07608	36.6376	10482	34.2055	7787	33.8578	8654	16.2413	4586	13.9894	4589	10.4745	4867	7.39462e-06	-1.16682	down	--	--	Cellular Component: nucleus (GO:0005634);; Biological Process: regulation of transcription, DNA-templated (GO:0006355);; Molecular Function: protein dimerization activity (GO:0046983);;	K11255|0|ame:410637|K11255 nuclear receptor coactivator 2 | (RefSeq) nuclear receptor coactivator 3-like	--	[K]	Transcription	PAS domain;; PAS fold;; Helix-loop-helix DNA-binding domain;; PAS domain;; PAS fold	Aryl hydrocarbon receptor nuclear translocator homolog OS=Drosophila melanogaster OX=7227 GN=tgo PE=1 SV=3	K	Transcription	Nuclear receptor coactivator [Apis cerana cerana]	cellular component: cell (GO:0005623);; cellular component: organelle (GO:0043226);; cellular component: cell part (GO:0044464);; biological process: biological regulation (GO:0065007);; molecular function: binding (GO:0005488)
gene-APICC_07748	APICC_07748	1.42765	135	1.94328	146	1.66797	141	0.67849	64	0.350628	38	0.398146	61	0.00752093	-1.50007	down	--	--	Molecular Function: nucleotide binding (GO:0000166);; Molecular Function: nucleic acid binding (GO:0003676);;	K13207|2.78932e-139|ame:410353|K13207 CUG-BP- and ETR3-like factor | (RefSeq) CUGBP Elav-like family member 4	--	[A]	RNA processing and modification	RNA recognition motif. (a.k.a. RRM, RBD, or RNP domain);; RNA recognition motif. (a.k.a. RRM, RBD, or RNP domain)	Protein elav OS=Drosophila virilis OX=7244 GN=elav PE=3 SV=1	S	Function unknown	CUG-BP- and ETR-3 factor [Apis cerana cerana]	molecular function: binding (GO:0005488)
gene-APICC_07751	APICC_07751	55.1312	18877	42.0635	11460	29.1814	8926	40.1372	13564	563.119	221051	711.263	395482	0.00469453	2.37494	up	[M]	Cell wall/membrane/envelope biogenesis	--	K18080|0|ame:408429|K18080 tensin | (RefSeq) by; tensin-1	--	[S]	Function unknown	Trypsin;; Zinc carboxypeptidase;; Phosphotyrosine-binding domain;; Carboxypeptidase activation peptide;; Trypsin-like peptidase domain;; SH2 domain;; Domain of unknown function (DUF1986)	Carboxypeptidase B OS=Astacus astacus OX=6715 PE=1 SV=1	S	Function unknown	Tensin [Apis cerana cerana]	--
gene-APICC_07811	APICC_07811	1.08538	95	1.15442	81	1.38206	108	2.58396	223	4.28932	430	4.34262	616	0.00283047	1.62172	up	[T]	Signal transduction mechanisms	Molecular Function: voltage-gated potassium channel activity (GO:0005249);; Cellular Component: voltage-gated potassium channel complex (GO:0008076);; Biological Process: regulation of ion transmembrane transport (GO:0034765);; Biological Process: protein homooligomerization (GO:0051260);; Biological Process: potassium ion transmembrane transport (GO:0071805);;	--	--	[P]	Inorganic ion transport and metabolism	Ion transport protein;; BTB/POZ domain;; Ion channel	Potassium voltage-gated channel protein Shaw OS=Drosophila melanogaster OX=7227 GN=Shaw PE=2 SV=1	P	Inorganic ion transport and metabolism	PREDICTED: potassium voltage-gated channel protein Shaw-like isoform X2 [Apis cerana]	biological process: cellular process (GO:0009987);; biological process: single-organism process (GO:0044699);; biological process: localization (GO:0051179);; biological process: biological regulation (GO:0065007);; molecular function: transporter activity (GO:0005215);; cellular component: cell (GO:0005623);; cellular component: membrane (GO:0016020);; cellular component: macromolecular complex …
gene-APICC_07877	APICC_07877	10.3195	2709	7.64005	1596	8.11109	1902	10.4885	2718	50.6822	15252	115.88	49393	0.00754411	2.14513	up	[V]	Defense mechanisms	Molecular Function: ATP binding (GO:0005524);; Cellular Component: integral component of membrane (GO:0016021);; Molecular Function: ATPase activity, coupled to transmembrane movement of substances (GO:0042626);; Biological Process: transmembrane transport (GO:0055085);;	K05673|0|ame:410269|K05673 ATP-binding cassette, subfamily C (CFTR/MRP), member 4 | (RefSeq) GB17987; probable multidrug resistance-associated protein lethal(2)03659	ABC transporters (ko02010)	[Q]	Secondary metabolites biosynthesis, transport and catabolism	ABC transporter transmembrane region;; ABC transporter;; RecF/RecN/SMC N terminal domain;; RsgA GTPase;; 50S ribosome-binding GTPase;; Zeta toxin;; Dynamin family	Probable multidrug resistance-associated protein lethal(2)03659 OS=Drosophila melanogaster OX=7227 GN=l(2)03659 PE=2 SV=4	V	Defense mechanisms	multidrug resistance-associated protein [Apis cerana cerana]	molecular function: binding (GO:0005488);; cellular component: membrane (GO:0016020);; cellular component: membrane part (GO:0044425);; biological process: metabolic process (GO:0008152);; biological process: cellular process (GO:0009987);; biological process: single-organism process (GO:0044699);; biological process: localization (GO:0051179);; molecular function: catalytic activity (GO:0003824)…
gene-APICC_08050	APICC_08050	13.7735	570	9.94719	328	19.526	722	34.47	1407	171.961	8152	49.9487	3354	0.00623968	2.1044	up	--	--	Molecular Function: odorant binding (GO:0005549);;	--	--	--	--	PBP/GOBP family	--	S	Function unknown	General odorant-binding6d [Apis cerana cerana]	molecular function: binding (GO:0005488)
gene-APICC_08073	APICC_08073	42.7147	1609	88.2072	2643	60.4909	2035	11.7896	439	20.3531	879	11.8066	722	0.00330499	-1.70432	down	--	--	--	--	--	--	--	--	--	S	Function unknown	hypothetical protein APICC_08073 [Apis cerana cerana]	--
gene-APICC_08267	APICC_08267	28.8449	5234	25.5686	3692	37.5615	6089	12.1134	2170	9.61928	2001	4.49989	1326	0.00618497	-1.48982	down	[IR]	Lipid transport and metabolism;; General function prediction only	Molecular Function: diacylglycerol kinase activity (GO:0004143);; Molecular Function: ATP binding (GO:0005524);; Cellular Component: intracellular (GO:0005622);; Biological Process: protein kinase C-activating G-protein coupled receptor signaling pathway (GO:0007205);; Biological Process: phosphorylation (GO:0016310);; Biological Process: intracellular signal transduction (GO:0035556);;	K00901|0|ame:413071|K00901 diacylglycerol kinase (ATP) [EC:2.7.1.107] | (RefSeq) rdgA; eye-specific diacylglycerol kinase	Glycerolipid metabolism (ko00561);; Glycerophospholipid metabolism (ko00564);; Phosphatidylinositol signaling system (ko04070)	[T]	Signal transduction mechanisms	Diacylglycerol kinase accessory domain;; Diacylglycerol kinase catalytic domain;; Ankyrin repeats (3 copies);; Ankyrin repeats (many copies);; Ankyrin repeats (many copies);; Ankyrin repeat;; Ankyrin repeat;; Phorbol esters/diacylglycerol binding domain (C1 domain)	Eye-specific diacylglycerol kinase OS=Drosophila melanogaster OX=7227 GN=rdgA PE=2 SV=2	I	Lipid transport and metabolism	Eye-specific diacylglycerol kinase [Apis cerana cerana]	biological process: metabolic process (GO:0008152);; biological process: cellular process (GO:0009987);; molecular function: catalytic activity (GO:0003824);; molecular function: binding (GO:0005488);; cellular component: cell (GO:0005623);; cellular component: cell part (GO:0044464);; biological process: signaling (GO:0023052);; biological process: single-organism process (GO:0044699);; biologic…
gene-APICC_08310	APICC_08310	14.6869	681	16.213	598	3.71446	154	13.9363	638	175.094	9301	350.637	26381	0.00519059	2.43518	up	--	--	Molecular Function: N-acetyltransferase activity (GO:0008080);;	--	--	--	--	--	--	S	Function unknown	Dopamine N-acetyltransferase [Apis cerana cerana]	biological process: metabolic process (GO:0008152);; molecular function: catalytic activity (GO:0003824)
gene-APICC_08574	APICC_08574	16.954	1043	16.8269	823	16.7915	923	27.4595	1666	35.5056	2503	61.7811	6167	0.00967641	1.34901	up	[IQR]	Lipid transport and metabolism;; Secondary metabolites biosynthesis, transport and catabolism;; General function prediction only	Molecular Function: alcohol dehydrogenase (NAD) activity (GO:0004022);; Biological Process: oxidation-reduction process (GO:0055114);;	--	--	[IR]	Lipid transport and metabolism;; General function prediction only	short chain dehydrogenase;; Enoyl-(Acyl carrier protein) reductase;; KR domain;; Polysaccharide biosynthesis protein;; NAD dependent epimerase/dehydratase family	Alcohol dehydrogenase OS=Bactrocera oleae OX=104688 GN=ADH PE=2 SV=1	S	Function unknown	15-hydroxyprostaglandin dehydrogenase [NAD+] [Apis cerana cerana]	biological process: metabolic process (GO:0008152);; biological process: single-organism process (GO:0044699);; molecular function: catalytic activity (GO:0003824)
gene-APICC_08593	APICC_08593	17.8417	2454	16.5519	1811	15.1695	1864	16.6223	2256	140.897	22213	234.731	52418	0.00665503	2.22449	up	[G]	Carbohydrate transport and metabolism	Cellular Component: integral component of membrane (GO:0016021);; Biological Process: transmembrane transport (GO:0055085);;	--	--	[G]	Carbohydrate transport and metabolism	Major Facilitator Superfamily	Putative inorganic phosphate cotransporter OS=Drosophila ananassae OX=7217 GN=Picot PE=3 SV=1	G	Carbohydrate transport and metabolism	Vesicular glutamate transporter [Apis cerana cerana]	cellular component: membrane (GO:0016020);; cellular component: membrane part (GO:0044425);; biological process: cellular process (GO:0009987);; biological process: single-organism process (GO:0044699);; biological process: localization (GO:0051179)
gene-APICC_08600	APICC_08600	0.316273	25	0.982995	61	0.697718	48	0.431697	33	34.4054	3029	57.7605	7203	0.00616347	2.451	up	[G]	Carbohydrate transport and metabolism	Cellular Component: integral component of membrane (GO:0016021);; Biological Process: transmembrane transport (GO:0055085);;	K08220|6.84587e-169|cfo:105255095|K08220 MFS transporter, FLVCR family, feline leukemia virus subgroup C receptor-related protein | (RefSeq) uncharacterized MFS-type transporter C09D4.1-like	--	[R]	General function prediction only	Major Facilitator Superfamily;; MFS/sugar transport protein;; Sugar (and other) transporter	Uncharacterized MFS-type transporter C09D4.1 OS=Caenorhabditis elegans OX=6239 GN=C09D4.1 PE=3 SV=2	U	Intracellular trafficking, secretion, and vesicular transport	feline leukemia virus subgroup C receptor-related [Apis cerana cerana]	cellular component: membrane (GO:0016020);; cellular component: membrane part (GO:0044425);; biological process: cellular process (GO:0009987);; biological process: single-organism process (GO:0044699);; biological process: localization (GO:0051179)
gene-APICC_08650	APICC_08650	13.7882	1357	15.1843	1189	22.7571	2001	7.4682	726	5.28455	597	6.35047	1015	0.00396763	-1.21607	down	--	--	Biological Process: cobalamin transport (GO:0015889);; Molecular Function: cobalamin binding (GO:0031419);;	K14615|0|ame:551780|K14615 gastric intrinsic factor | (RefSeq) GB10749; uncharacterized protein CG3556-like	--	--	--	Eukaryotic cobalamin-binding protein;; Squalene-hopene cyclase C-terminal domain;; A-macroglobulin complement component	Uncharacterized protein CG3556 OS=Drosophila melanogaster OX=7227 GN=CG3556 PE=2 SV=1	S	Function unknown	hypothetical protein APICC_08650 [Apis cerana cerana]	biological process: single-organism process (GO:0044699);; biological process: localization (GO:0051179);; molecular function: binding (GO:0005488)
gene-APICC_08678	APICC_08678	3.23449	471	2.66527	309	0.927824	121	8.25708	1186	6.54533	1092	8.43727	1993	0.00505767	1.69107	up	[T]	Signal transduction mechanisms	--	--	--	[R]	General function prediction only	Ankyrin repeats (3 copies);; Ankyrin repeats (many copies);; Ankyrin repeat;; Ankyrin repeat;; Ankyrin repeats (many copies)	--	S	Function unknown	NF-kappa-B inhibitor zeta [Apis cerana cerana]	--
gene-APICC_08680	APICC_08680	0.15893	26	0.150368	20	0.297179	44	0.142617	23	10.8777	2026	13.2567	3497	0.00519059	2.48901	up	--	--	--	--	--	--	--	--	--	S	Function unknown	hypothetical protein APICC_08680 [Apis cerana cerana]	--
gene-APICC_08714	APICC_08714	0.957695	159	0.271524	36	0.835102	124	0.39349	65	17.6726	3351	39.9069	10718	0.00909859	2.35786	up	[E]	Amino acid transport and metabolism	Biological Process: proteolysis (GO:0006508);; Molecular Function: metallopeptidase activity (GO:0008237);; Molecular Function: zinc ion binding (GO:0008270);; Cellular Component: membrane (GO:0016020);;	K11140|0|ame:551224|K11140 aminopeptidase N [EC:3.4.11.2] | (RefSeq) GB11149; aminopeptidase N-like	Glutathione metabolism (ko00480)	[EO]	Amino acid transport and metabolism;; Posttranslational modification, protein turnover, chaperones	Peptidase family M1 domain;; ERAP1-like C-terminal domain	Aminopeptidase N OS=Plutella xylostella OX=51655 GN=APN1 PE=1 SV=1	E	Amino acid transport and metabolism	Aminopeptidase N [Apis cerana cerana]	biological process: metabolic process (GO:0008152);; molecular function: catalytic activity (GO:0003824);; molecular function: binding (GO:0005488);; cellular component: membrane (GO:0016020)
gene-APICC_08716	APICC_08716	1.18915	572	0.364718	140	1.85606	797	1.66634	790	14.3692	7913	52.3856	40858	0.00519059	2.46108	up	[E]	Amino acid transport and metabolism	Biological Process: proteolysis (GO:0006508);; Molecular Function: metallopeptidase activity (GO:0008237);; Molecular Function: zinc ion binding (GO:0008270);; Cellular Component: integral component of membrane (GO:0016021);;	--	--	[EO]	Amino acid transport and metabolism;; Posttranslational modification, protein turnover, chaperones	Peptidase family M1 domain;; ERAP1-like C-terminal domain	Membrane alanyl aminopeptidase (Fragment) OS=Manduca sexta OX=7130 PE=1 SV=1	E	Amino acid transport and metabolism	Membrane alanyl aminopeptidase [Apis cerana cerana]	biological process: metabolic process (GO:0008152);; molecular function: catalytic activity (GO:0003824);; molecular function: binding (GO:0005488);; cellular component: membrane (GO:0016020);; cellular component: membrane part (GO:0044425)
gene-APICC_08725	APICC_08725	71.1341	7209	82.09	6619	26.8452	2431	201.628	20166	196.774	22861	157.587	25933	0.00461925	1.60214	up	[T]	Signal transduction mechanisms	Molecular Function: calcium ion binding (GO:0005509);;	--	--	[T]	Signal transduction mechanisms	EF-hand domain pair;; EF hand;; EF-hand domain pair;; EF-hand domain	Troponin C OS=Tachypleus tridentatus OX=6853 PE=1 SV=1	DTZ	Cell cycle control, cell division, chromosome partitioning;; Signal transduction mechanisms;; Cytoskeleton	Troponin C [Apis cerana cerana]	molecular function: binding (GO:0005488)
gene-APICC_08811	APICC_08811	43.729	1825	23.2588	772	16.1486	602	54.9744	2264	2204.71	105441	242.808	16449	0.00330499	2.58891	up	--	--	--	--	--	--	--	--	--	S	Function unknown	hypothetical protein APICC_08811 [Apis cerana cerana]	--
gene-APICC_08907	APICC_08907	0.938224	165	0.967066	135	1.46662	230	0.321749	56	0.224133	45	0.10301	30	0.00741552	-1.84127	down	--	--	Molecular Function: DNA binding (GO:0003677);;	K08026|1.62489e-90|ame:552619|K08026 one cut domain, family member 1, hepatocyte nuclear factor 6 | (RefSeq) onecut; hepatocyte nuclear factor 6	--	[K]	Transcription	CUT domain	Homeobox protein onecut OS=Drosophila melanogaster OX=7227 GN=onecut PE=2 SV=2	K	Transcription	Hepatocyte nuclear factor [Apis cerana cerana]	molecular function: binding (GO:0005488)
gene-APICC_08922	APICC_08922	2.51795	504	3.48953	556	6.06869	1084	0.928033	184	0.616774	142	0.512557	167	0.000167322	-2.10392	down	[ET]	Amino acid transport and metabolism;; Signal transduction mechanisms	--	K05210|0|ame:412818|K05210 glutamate receptor ionotropic, NMDA 2B | (RefSeq) NR2, Nmdar2; NMDA receptor 2	Neuroactive ligand-receptor interaction (ko04080)	[PET]	Inorganic ion transport and metabolism;; Amino acid transport and metabolism;; Signal transduction mechanisms	Ligated ion channel L-glutamate- and glycine-binding site;; Ligand-gated ion channel;; Receptor family ligand binding region;; Bacterial extracellular solute-binding proteins, family 3	Glutamate [NMDA] receptor subunit 1 OS=Drosophila simulans OX=7240 GN=Nmdar1 PE=3 SV=1	U	Intracellular trafficking, secretion, and vesicular transport	PREDICTED: glutamate receptor ionotropic, NMDA 2B isoform X3 [Apis cerana]	--
gene-APICC_08927	APICC_08927	5.6752	2455	5.92551	2039	5.84751	2260	3.10194	1324	2.25157	1117	1.96073	1378	9.40413e-05	-1.07148	down	--	--	--	--	--	[BK]	Chromatin structure and dynamics;; Transcription	Bromodomain	Nucleosome-remodeling factor subunit NURF301 OS=Drosophila melanogaster OX=7227 GN=E(bx) PE=1 SV=2	BK	Chromatin structure and dynamics;; Transcription	Cat eye syndrome critical region protein [Apis cerana cerana]	--
gene-APICC_08944	APICC_08944	7.48222	467	4.33501	216	4.36648	244	8.44533	521	42.0864	3011	51.1885	5187	0.00372663	2.19143	up	--	--	--	K19464|4.59462e-147|ame:408963|K19464 pleckstrin homology domain-containing family G member 5 | (RefSeq) GB16363; pleckstrin homology domain-containing family G member 5-like	--	--	--	--	--	S	Function unknown	hypothetical protein APICC_08944 [Apis cerana cerana]	--
gene-APICC_08976	APICC_08976	6.03189	994	4.23503	555	2.59854	383	11.1369	1810	14.7267	2780	23.8266	6371	0.000508748	1.89683	up	[C]	Energy production and conversion	Molecular Function: oxoglutarate dehydrogenase (succinyl-transferring) activity (GO:0004591);; Biological Process: tricarboxylic acid cycle (GO:0006099);; Molecular Function: thiamine pyrophosphate binding (GO:0030976);;	K15791|0|ame:412569|K15791 probable 2-oxoglutarate dehydrogenase E1 component DHKTD1 [EC:1.2.4.2] | (RefSeq) probable 2-oxoglutarate dehydrogenase E1 component DHKTD1 homolog, mitochondrial	--	[G]	Carbohydrate transport and metabolism	Transketolase, pyrimidine binding domain;; 2-oxoglutarate dehydrogenase C-terminal;; Dehydrogenase E1 component	Probable 2-oxoglutarate dehydrogenase E1 component DHKTD1 homolog, mitochondrial OS=Drosophila melanogaster OX=7227 GN=CG1544 PE=2 SV=2	C	Energy production and conversion	2-oxoglutarate dehydrogenase E1 component DHKTD1 [Apis cerana cerana]	biological process: metabolic process (GO:0008152);; biological process: single-organism process (GO:0044699);; molecular function: catalytic activity (GO:0003824);; biological process: cellular process (GO:0009987);; molecular function: binding (GO:0005488)
gene-APICC_09083	APICC_09083	0.053639	18	0.01873	5	0.041415	12	0.833903	263	1.50404	550	7.95628	4114	3.3799e-08	3.94819	up	--	--	--	--	--	--	--	MYND finger	--	T	Signal transduction mechanisms	hypothetical protein APICC_09083 [Apis cerana cerana]	--
gene-APICC_09116	APICC_09116	5.24236	212	2.37283	77	7.7419	280	9.37863	375	78.0332	3617	178.768	11736	0.00146847	2.64696	up	[O]	Posttranslational modification, protein turnover, chaperones	Molecular Function: transferase activity (GO:0016740);;	K00799|1.2846e-120|ame:409490|K00799 glutathione S-transferase [EC:2.5.1.18] | (RefSeq) GstD1, GB18045, Gst1; glutathione S-transferase D1	Glutathione metabolism (ko00480);; Metabolism of xenobiotics by cytochrome P450 (ko00980);; Drug metabolism - cytochrome P450 (ko00982)	[O]	Posttranslational modification, protein turnover, chaperones	Glutathione S-transferase, N-terminal domain;; Glutathione S-transferase, N-terminal domain;; Glutathione S-transferase, N-terminal domain;; Glutathione S-transferase, C-terminal domain;; Glutathione S-transferase, C-terminal domain	Glutathione S-transferase 1-1 OS=Lucilia cuprina OX=7375 GN=GST1 PE=1 SV=2	O	Posttranslational modification, protein turnover, chaperones	Glutathione S-transferase [Apis cerana cerana]	biological process: metabolic process (GO:0008152);; molecular function: catalytic activity (GO:0003824)
gene-APICC_09141	APICC_09141	1.65456	211	1.27347	129	0.972209	111	4.33976	544	2.72218	397	4.2661	880	5.12021e-05	1.59068	up	[G]	Carbohydrate transport and metabolism	Cellular Component: integral component of membrane (GO:0016021);; Molecular Function: transmembrane transporter activity (GO:0022857);; Biological Process: transmembrane transport (GO:0055085);;	--	--	[R]	General function prediction only	Sugar (and other) transporter;; Major Facilitator Superfamily	Organic cation transporter protein OS=Drosophila melanogaster OX=7227 GN=Orct PE=1 SV=1	G	Carbohydrate transport and metabolism	Solute carrier family [Apis cerana cerana]	cellular component: membrane (GO:0016020);; cellular component: membrane part (GO:0044425);; biological process: localization (GO:0051179);; molecular function: transporter activity (GO:0005215);; biological process: cellular process (GO:0009987);; biological process: single-organism process (GO:0044699)
gene-APICC_09144	APICC_09144	8.90953	2102	6.53693	1227	7.20579	1519	3.79953	885	3.17136	858	2.78953	1069	5.06448e-05	-1.02163	down	--	--	Cellular Component: integral component of membrane (GO:0016021);;	--	--	[R]	General function prediction only	Immunoglobulin domain;; Immunoglobulin I-set domain;; Immunoglobulin domain;; Immunoglobulin domain;; CD80-like C2-set immunoglobulin domain;; Immunoglobulin V-set domain;; Immunoglobulin C1-set domain;; Fibronectin type III domain;; Izumo-like Immunoglobulin domain	Synaptogenesis protein syg-2 OS=Caenorhabditis elegans OX=6239 GN=syg-2 PE=1 SV=1	Z	Cytoskeleton	Nephrin [Apis cerana cerana]	cellular component: membrane (GO:0016020);; cellular component: membrane part (GO:0044425)
gene-APICC_09263	APICC_09263	20.2615	4238	19.1197	3182	21.5457	4026	9.74195	2011	4.73558	1136	3.7436	1272	0.00229989	-1.47939	down	--	--	--	K20067|0|ame:413428|K20067 stonin-1/2 | (RefSeq) stnB; uncharacterized LOC413428	--	[U]	Intracellular trafficking, secretion, and vesicular transport	Adaptor complexes medium subunit family	Protein stoned-B OS=Drosophila melanogaster OX=7227 GN=stnB PE=1 SV=4	S	Function unknown	Protein stoned-B [Apis cerana cerana]	--
gene-APICC_09268	APICC_09268	2.28615	214	1.60336	119	2.01844	169	1.73095	160	40.4997	4329	36.7523	5564	0.00475214	2.43059	up	[Q]	Secondary metabolites biosynthesis, transport and catabolism	Cellular Component: integral component of membrane (GO:0016021);; Biological Process: oxidation-reduction process (GO:0055114);; Molecular Function: fatty-acyl-CoA reductase (alcohol-forming) activity (GO:0080019);;	--	--	[I]	Lipid transport and metabolism	Male sterility protein;; Male sterility protein;; NAD dependent epimerase/dehydratase family	Fatty acyl-CoA reductase wat OS=Drosophila melanogaster OX=7227 GN=wat PE=1 SV=1	S	Function unknown	Fatty acyl-CoA reductase [Apis cerana cerana]	cellular component: membrane (GO:0016020);; cellular component: membrane part (GO:0044425);; biological process: metabolic process (GO:0008152);; biological process: single-organism process (GO:0044699);; molecular function: catalytic activity (GO:0003824)
gene-APICC_09279	APICC_09279	0.278756	18	0.20832	11	0.051811	3	2.5405	160	25.5263	1859	40.43	4169	2.77574e-07	3.819	up	--	--	Cellular Component: integral component of membrane (GO:0016021);;	--	--	[R]	General function prediction only	Leucine rich repeat;; Leucine Rich repeats (2 copies);; Leucine Rich Repeat	Protein singed wings 2 OS=Drosophila melanogaster OX=7227 GN=swi2 PE=2 SV=1	S	Function unknown	Protein singed wings [Apis cerana cerana]	cellular component: membrane (GO:0016020);; cellular component: membrane part (GO:0044425)
gene-APICC_09323	APICC_09323	8.35701	3135	10.0371	2996	9.7394	3264	3.2049	1187	1.72548	742	1.29599	790	1.36654e-05	-1.88292	down	--	--	Molecular Function: voltage-gated calcium channel activity (GO:0005245);; Molecular Function: calcium ion binding (GO:0005509);; Cellular Component: voltage-gated calcium channel complex (GO:0005891);; Biological Process: regulation of ion transmembrane transport (GO:0034765);; Biological Process: calcium ion transmembrane transport (GO:0070588);;	--	--	[PT]	Inorganic ion transport and metabolism;; Signal transduction mechanisms	Ion transport protein;; Voltage-dependent L-type calcium channel, IQ-associated;; Voltage gated calcium channel IQ domain;; Polycystin cation channel	Voltage-dependent calcium channel type A subunit alpha-1 OS=Apis mellifera OX=7460 GN=CAC PE=2 SV=1	P	Inorganic ion transport and metabolism	Voltage-dependent calcium channel protein [Apis cerana cerana]	biological process: cellular process (GO:0009987);; biological process: single-organism process (GO:0044699);; biological process: localization (GO:0051179);; biological process: biological regulation (GO:0065007);; molecular function: transporter activity (GO:0005215);; molecular function: binding (GO:0005488);; cellular component: cell (GO:0005623);; cellular component: membrane (GO:0016020);; …
gene-APICC_09349	APICC_09349	1.97845	1095	1.42017	625	1.43163	708	0.622386	340	0.363805	231	0.200057	180	0.00350453	-1.66067	down	--	--	--	--	--	--	--	--	--	S	Function unknown	hypothetical protein APICC_09349 [Apis cerana cerana]	--
gene-APICC_09368	APICC_09368	2.27726	241	3.04519	257	3.44104	326	0.870962	91	0.818513	100	0.458781	79	0.00323182	-1.66278	down	--	--	Molecular Function: zinc ion binding (GO:0008270);;	--	--	[S]	Function unknown	PDZ domain (Also known as DHR or GLGF)	--	S	Function unknown	Protein piccolo [Apis cerana cerana]	molecular function: binding (GO:0005488)
gene-APICC_09454	APICC_09454	5.4092	1269	6.68878	1249	7.27714	1526	2.9267	678	2.12616	572	1.25436	478	0.00752093	-1.35104	down	--	--	--	--	--	[O]	Posttranslational modification, protein turnover, chaperones	Reprolysin (M12B) family zinc metalloprotease;; ADAM cysteine-rich;; Disintegrin;; Reprolysin family propeptide;; Metallo-peptidase family M12;; Metallo-peptidase family M12B Reprolysin-like;; EGF-like domain;; Dual-action HEIGH metallo-peptidase	Disintegrin and metalloproteinase domain-containing protein unc-71 OS=Caenorhabditis elegans OX=6239 GN=unc-71 PE=1 SV=1	S	Function unknown	Disintegrin and metalloproteinase domain-containing protein [Apis cerana cerana]	--
gene-APICC_09620	APICC_09620	7.82183	731	12.2756	913	12.2442	1022	4.75924	439	2.42994	261	1.7448	265	0.0099235	-1.5272	down	[E]	Amino acid transport and metabolism	Biological Process: amino acid transmembrane transport (GO:0003333);; Molecular Function: amino acid transmembrane transporter activity (GO:0015171);; Cellular Component: integral component of membrane (GO:0016021);;	--	--	[E]	Amino acid transport and metabolism	Amino acid permease;; Amino acid permease	--	E	Amino acid transport and metabolism	Y+L amino acid transporter [Apis cerana cerana]	biological process: cellular process (GO:0009987);; biological process: single-organism process (GO:0044699);; biological process: localization (GO:0051179);; molecular function: transporter activity (GO:0005215);; cellular component: membrane (GO:0016020);; cellular component: membrane part (GO:0044425)
gene-APICC_09625	APICC_09625	20.8493	2363	16.0035	1444	24.0583	2436	8.00333	896	7.31213	951	4.65715	858	0.00120833	-1.35501	down	--	--	Cellular Component: integral component of membrane (GO:0016021);;	K04530|0|ame:410852|K04530 amyloid beta A4 precursor protein-binding family B member 2 | (RefSeq) GB14830; protein Fe65 homolog	--	--	--	Phosphotyrosine interaction domain (PTB/PID);; Phosphotyrosine-binding domain	Protein Fe65 homolog OS=Caenorhabditis elegans OX=6239 GN=feh-1 PE=1 SV=2	O	Posttranslational modification, protein turnover, chaperones	Amyloid beta A4 precursor protein-binding family B member [Apis cerana cerana]	cellular component: membrane (GO:0016020);; cellular component: membrane part (GO:0044425)
gene-APICC_09652	APICC_09652	7.42045	1692	7.4095	1344	8.53687	1739	3.59103	808	2.11564	553	1.27881	474	0.00544773	-1.45497	down	--	--	Cellular Component: voltage-gated sodium channel complex (GO:0001518);; Molecular Function: voltage-gated sodium channel activity (GO:0005248);; Molecular Function: calcium ion binding (GO:0005509);; Biological Process: regulation of ion transmembrane transport (GO:0034765);; Biological Process: sodium ion transmembrane transport (GO:0035725);; Biological Process: regulation of postsynaptic membr…	K04834|0|ame:409018|K04834 voltage-gated sodium channel type II alpha | (RefSeq) Para, GB12929; sodium channel protein paralytic	--	[PT]	Inorganic ion transport and metabolism;; Signal transduction mechanisms	Ion transport protein;; Sodium ion transport-associated;; Cytoplasmic domain of voltage-gated Na+ ion channel	Sodium channel protein para OS=Drosophila melanogaster OX=7227 GN=para PE=2 SV=3	U	Intracellular trafficking, secretion, and vesicular transport	Sodium channel protein para [Apis cerana cerana]	cellular component: cell (GO:0005623);; cellular component: membrane (GO:0016020);; cellular component: macromolecular complex (GO:0032991);; cellular component: membrane part (GO:0044425);; cellular component: cell part (GO:0044464);; biological process: cellular process (GO:0009987);; biological process: single-organism process (GO:0044699);; biological process: localization (GO:0051179);; biol…
gene-APICC_09698	APICC_09698	30.1172	1818	19.4181	933	14.6743	792	42.6102	2539	71.3129	4935	79.9523	7837	0.00189253	1.62536	up	--	--	Biological Process: fatty acid biosynthetic process (GO:0006633);; Cellular Component: integral component of membrane (GO:0016021);; Molecular Function: transferase activity (GO:0016740);;	--	--	[I]	Lipid transport and metabolism	GNS1/SUR4 family	Elongation of very long chain fatty acids protein AAEL008004 OS=Aedes aegypti OX=7159 GN=AAEL008004 PE=2 SV=2	I	Lipid transport and metabolism	Elongation of very long chain fatty acids protein [Apis cerana cerana]	biological process: metabolic process (GO:0008152);; biological process: cellular process (GO:0009987);; biological process: single-organism process (GO:0044699);; cellular component: membrane (GO:0016020);; cellular component: membrane part (GO:0044425);; molecular function: catalytic activity (GO:0003824)
gene-APICC_09804	APICC_09804	6.67382	545	6.69476	435	14.8107	1080	2.38176	192	1.3437	126	0.715163	95	0.00264768	-2.07026	down	[I]	Lipid transport and metabolism	Biological Process: acetylcholine catabolic process in synaptic cleft (GO:0001507);; Molecular Function: acetylcholinesterase activity (GO:0003990);; Cellular Component: synaptic cleft (GO:0043083);;	K01049|0|ame:406104|K01049 acetylcholinesterase [EC:3.1.1.7] | (RefSeq) AChE-2, ACE2, Ache, GB14873; acetylcholinesterase 2	Glycerophospholipid metabolism (ko00564)	[T]	Signal transduction mechanisms	Carboxylesterase family;; alpha/beta hydrolase fold	Acetylcholinesterase OS=Leptinotarsa decemlineata OX=7539 PE=2 SV=1	I	Lipid transport and metabolism	Acetylcholinesterase [Apis cerana cerana]	biological process: metabolic process (GO:0008152);; biological process: cellular process (GO:0009987);; biological process: signaling (GO:0023052);; biological process: single-organism process (GO:0044699);; biological process: biological regulation (GO:0065007);; molecular function: catalytic activity (GO:0003824);; cellular component: extracellular matrix (GO:0031012);; cellular component: ext…
gene-APICC_09882	APICC_09882	0.146077	17	0.10466	10	0.08661	9	17.1698	1965	20.2752	2695	10.0162	1886	1.78149e-53	6.39143	up	--	--	Molecular Function: transmembrane signaling receptor activity (GO:0004888);; Biological Process: multicellular organism development (GO:0007275);; Cellular Component: integral component of membrane (GO:0016021);; Biological Process: Wnt signaling pathway (GO:0016055);;	K02375|0|ame:100576247|K02375 frizzled 5/8 | (RefSeq) Fz5, fz2; frizzled 2	mTOR signaling pathway (ko04150);; Wnt signaling pathway (ko04310)	[T]	Signal transduction mechanisms	Frizzled/Smoothened family membrane region;; Fz domain	Frizzled-2 OS=Drosophila melanogaster OX=7227 GN=fz2 PE=1 SV=1	U	Intracellular trafficking, secretion, and vesicular transport	PREDICTED: frizzled-2 [Apis cerana]	biological process: cellular process (GO:0009987);; biological process: signaling (GO:0023052);; biological process: single-organism process (GO:0044699);; biological process: response to stimulus (GO:0050896);; biological process: biological regulation (GO:0065007);; molecular function: receptor activity (GO:0004872);; molecular function: molecular transducer activity (GO:0060089);; biological p…
gene-APICC_09901	APICC_09901	5.44399	691	16.0696	1622	13.9525	1581	115.935	14510	732.68	106518	341.274	70277	1.53137e-08	3.76449	up	--	--	--	--	--	--	--	Hemocyanin, copper containing domain;; Hemocyanin, ig-like domain;; Hemocyanin, all-alpha domain	Hexamerin OS=Blaberus discoidalis OX=6981 PE=2 SV=1	S	Function unknown	Hexamerin [Apis cerana cerana]	--
gene-APICC_09918	APICC_09918	16.6163	663	17.0102	540	15.9506	569	6.69856	264	4.45251	204	3.59328	233	2.51093e-05	-1.51867	down	--	--	--	--	--	[R]	General function prediction only	Schwannomin-interacting protein 1	Schwannomin-interacting protein 1 homolog OS=Drosophila melanogaster OX=7227 GN=Schip1 PE=1 SV=1	S	Function unknown	Schwannomin-interacting protein [Apis cerana cerana]	--
gene-APICC_09955	APICC_09955	25.3761	1701	16.8196	897	24.3546	1458	10.3837	687	7.441	572	6.17498	672	0.00105599	-1.24785	down	--	--	Molecular Function: nucleic acid binding (GO:0003676);; Molecular Function: metal ion binding (GO:0046872);;	K09207|2.64981e-163|ame:725885|K09207 krueppel-like factor 6/7 | (RefSeq) Krueppel-like factor 6	--	[R]	General function prediction only	Zinc finger, C2H2 type	Krueppel-like factor luna OS=Drosophila melanogaster OX=7227 GN=luna PE=2 SV=1	S	Function unknown	Krueppel factor [Apis cerana cerana]	molecular function: binding (GO:0005488)
gene-APICC_10013	APICC_10013	6.22607	106	30.1119	407	42.7869	650	3.19054	54	1.04491	21	0.539561	15	0.00330499	-2.48917	down	--	--	Cellular Component: integral component of membrane (GO:0016021);;	K04008|3.29856e-39|ame:408547|K04008 CD59 antigen | (RefSeq) toxin 3FTx-Lei1	--	--	--	--	--	S	Function unknown	hypothetical protein APICC_10013 [Apis cerana cerana]	cellular component: membrane (GO:0016020);; cellular component: membrane part (GO:0044425)
gene-APICC_10142	APICC_10142	26.805	1143	25.5802	868	33.1941	1265	11.1077	468	5.21378	255	4.92588	342	0.000219989	-1.7225	down	--	--	Cellular Component: integral component of membrane (GO:0016021);;	--	--	--	--	--	Prohormone-3 OS=Apis mellifera OX=7460 PE=1 SV=1	S	Function unknown	PREDICTED: prohormone-3 [Apis cerana]	cellular component: membrane (GO:0016020);; cellular component: membrane part (GO:0044425)
gene-APICC_10152	APICC_10152	1.90163	57	1.31444	31	1.38975	37	8.11466	237	3.83517	130	5.13075	247	0.000629655	1.8023	up	--	--	Molecular Function: neuromedin U receptor activity (GO:0001607);; Biological Process: neuropeptide signaling pathway (GO:0007218);; Cellular Component: integral component of membrane (GO:0016021);;	--	--	--	--	--	--	U	Intracellular trafficking, secretion, and vesicular transport	neuropeptides capa receptor [Apis cerana cerana]	biological process: cellular process (GO:0009987);; biological process: signaling (GO:0023052);; biological process: single-organism process (GO:0044699);; biological process: response to stimulus (GO:0050896);; biological process: biological regulation (GO:0065007);; molecular function: receptor activity (GO:0004872);; molecular function: molecular transducer activity (GO:0060089);; cellular com…
gene-APICC_10162	APICC_10162	2.44916	137	3.25693	145	3.89154	194	0.844655	47	0.934853	60	0.97241	89	0.00754411	-1.46049	down	--	--	--	--	--	[K]	Transcription	--	--	S	Function unknown	Dachshund [Apis cerana cerana]	--

## Sheet: Sheet2 miRNA
#ID S2 miRNA Ac NC VS Ac NQ-Pvalue=0.05 FC=1.5	Target_gene	miRNA_Seq	miRNA_Length	Ac-NC-1	Ac-NC-2	Ac-NC-3	Ac-NQ-1	Ac-NQ-2	Ac-NQ-3	Pvalue	log2FC	regulated	COG_class	COG_class_annotation	GO_annotation	KEGG_annotation	KOG_class	KOG_class_annotation	Pfam_annotation	Swissprot_annotation	eggNOG_class	eggNOG_class_annotation	nr_annotation	KEGG_pathway_annotation	GO_second_level_annotation
ame-miR-281-3p	Apis_cerana_cerana_newGene_7091	UGUCAUGGAGUUGCUCUCUUUGU	23	145.019	200.699	202.512	187.172	2091.81	5818.07	0.000657726	3.3252	up	--	--	--	--	[R]	General function prediction only	C2H2-type zinc finger;; Zinc finger, C2H2 type	Protein suppressor of hairy wing OS=Drosophila ananassae OX=7217 GN=su(Hw) PE=2 SV=1	S	Function unknown	PREDICTED: zinc finger protein 585A-like [Apis cerana]	--	--
ame-miR-281-3p	gene-APICC_09648	UGUCAUGGAGUUGCUCUCUUUGU	23	145.019	200.699	202.512	187.172	2091.81	5818.07	0.000657726	3.3252	up	--	--	Molecular Function: kinase activity (GO:0016301);; Biological Process: phosphorylation (GO:0016310);;	--	--	--	--	--	S	Function unknown	Brain-enriched guanylate kinase-associated protein [Apis cerana cerana]	--	molecular function: catalytic activity (GO:0003824);; biological process: metabolic process (GO:0008152);; biological process: cellular process (GO:0009987)
ame-bantam-3p	gene-APICC_04621	UGAGAUCAUUGUGAAAGCUGAUU	23	54695.9	49299.8	64849.9	22936.4	36010.8	41545.2	0.0149086	-0.802108	down	[M]	Cell wall/membrane/envelope biogenesis	Molecular Function: calcium ion binding (GO:0005509);; Cellular Component: integral component of membrane (GO:0016021);;	--	[TV]	--	Galactose oxidase, central domain;; Kelch motif;; Kelch motif;; Galactose oxidase, central domain;; Kelch motif;; CUB domain;; Kelch motif;; Laminin EGF domain;; Calcium-binding EGF domain;; Plexin repeat	Putative protein tag-53 OS=Caenorhabditis elegans OX=6239 GN=tag-53 PE=1 SV=3	S	Function unknown	Multiple epidermal growth factor domains protein [Apis cerana cerana]	--	molecular function: binding (GO:0005488);; cellular component: membrane (GO:0016020);; cellular component: membrane part (GO:0044425)
ame-miR-3770-5p	gene-APICC_01759	AAUCCUGCAUCAAGUGCGUUGU	22	4.14097	2.16903	2.32862	0.797382	103.034	57.5502	0.00311386	3.43486	up	--	--	Molecular Function: chromatin binding (GO:0003682);; Biological Process: cell differentiation (GO:0030154);;	--	[K]	Transcription	BAH domain	Protein winged eye OS=Drosophila melanogaster OX=7227 GN=wge PE=1 SV=1	S	Function unknown	Protein winged eye [Apis cerana cerana]	--	molecular function: binding (GO:0005488);; biological process: cellular process (GO:0009987);; biological process: developmental process (GO:0032502);; biological process: single-organism process (GO:0044699)
ame-miR-305-5p	gene-APICC_02576	AUUGUACUUCAUCAGGUGCUCUG	23	3329.77	2315.12	2944.15	3758.49	9820.29	12864.5	0.00700213	1.47137	up	[T]	Signal transduction mechanisms	Molecular Function: protein serine/threonine kinase activity (GO:0004674);; Molecular Function: ATP binding (GO:0005524);; Cellular Component: intracellular (GO:0005622);; Biological Process: protein phosphorylation (GO:0006468);; Molecular Function: Rho GTPase binding (GO:0017048);; Biological Process: intracellular signal transduction (GO:0035556);; Molecular Function: metal ion binding (GO:004…	K17388|0|ame:100578506|K17388 Rho-associated protein kinase 2 [EC:2.7.11.1] | (RefSeq) ROCK2; Rho-associated, coiled-coil containing protein kinase 2	[T]	Signal transduction mechanisms	Protein kinase domain;; Protein tyrosine kinase;; Rho Binding;; PH domain	Rho-associated protein kinase let-502 OS=Caenorhabditis briggsae OX=6238 GN=let-502 PE=3 SV=2	T	Signal transduction mechanisms	Rho-associated protein kinase [Apis cerana cerana]	Wnt signaling pathway (ko04310)	molecular function: catalytic activity (GO:0003824);; biological process: metabolic process (GO:0008152);; biological process: cellular process (GO:0009987);; molecular function: binding (GO:0005488);; cellular component: cell (GO:0005623);; cellular component: cell part (GO:0044464);; biological process: signaling (GO:0023052);; biological process: single-organism process (GO:0044699);; biologic…
ame-miR-2765-5p	Apis_cerana_cerana_newGene_23506	UGGUAACUCCACCACCGUUGGC	22	23.4797	31.7061	53.0148	111.58	68.2976	62.8047	0.0476402	1.15001	up	--	--	--	--	--	--	--	--	--	--	--
ame-miR-2765-5p	gene-APICC_02180	UGGUAACUCCACCACCGUUGGC	22	23.4797	31.7061	53.0148	111.58	68.2976	62.8047	0.0476402	1.15001	up	--	--	Molecular Function: nucleotide binding (GO:0000166);; Molecular Function: nucleic acid binding (GO:0003676);;	--	--	--	RNA recognition motif. (a.k.a. RRM, RBD, or RNP domain)	RNA-binding protein rnp-1 OS=Caenorhabditis elegans OX=6239 GN=rnp-1 PE=2 SV=1	S	Function unknown	RNA-binding protein [Apis cerana cerana]	--	molecular function: binding (GO:0005488)
ame-miR-2765-5p	gene-APICC_06752	UGGUAACUCCACCACCGUUGGC	22	23.4797	31.7061	53.0148	111.58	68.2976	62.8047	0.0476402	1.15001	up	[U]	Intracellular trafficking, secretion, and vesicular transport	Molecular Function: G-protein coupled receptor activity (GO:0004930);; Molecular Function: calcium ion binding (GO:0005509);; Cellular Component: plasma membrane (GO:0005886);; Biological Process: homophilic cell adhesion via plasma membrane adhesion molecules (GO:0007156);; Biological Process: cell surface receptor signaling pathway (GO:0007166);; Biological Process: G-protein coupled receptor s…	K04600|0|ame:551848|K04600 cadherin EGF LAG seven-pass G-type receptor 1 | (RefSeq) protocadherin-like wing polarity protein stan	[T]	Signal transduction mechanisms	Cadherin domain;; Laminin G domain;; 7 transmembrane receptor (Secretin family);; GPCR-Autoproteolysis INducing (GAIN) domain;; Laminin G domain;; Cadherin-like;; Cadherin-like;; GPCR proteolysis site, GPS, motif;; Hormone receptor domain;; EGF-like domain;; Laminin EGF domain;; Slime mold cyclic AMP receptor	Protocadherin-like wing polarity protein stan OS=Drosophila melanogaster OX=7227 GN=stan PE=1 SV=4	S	Function unknown	Protocadherin wing polarity protein stan [Apis cerana cerana]	--	molecular function: receptor activity (GO:0004872);; molecular function: molecular transducer activity (GO:0060089);; biological process: cellular process (GO:0009987);; biological process: signaling (GO:0023052);; biological process: single-organism process (GO:0044699);; biological process: response to stimulus (GO:0050896);; biological process: biological regulation (GO:0065007);; molecular fu…
ame-miR-2765-5p	gene-APICC_09504	UGGUAACUCCACCACCGUUGGC	22	23.4797	31.7061	53.0148	111.58	68.2976	62.8047	0.0476402	1.15001	up	[U]	Intracellular trafficking, secretion, and vesicular transport	--	K16669|0|ame:410009|K16669 protocadherin Fat 4 | (RefSeq) ft; cadherin-related tumor suppressor	[T]	Signal transduction mechanisms	Cadherin domain;; Laminin G domain;; Cadherin-like;; Laminin G domain;; Cadherin-like;; EGF-like domain;; Cadherin prodomain like	Cadherin-related tumor suppressor OS=Drosophila melanogaster OX=7227 GN=ft PE=1 SV=3	S	Function unknown	Cadherin-related tumor suppressor [Apis cerana cerana]	Hippo signaling pathway -multiple species (ko04392)	--
ame-miR-2765-5p	gene-APICC_09997	UGGUAACUCCACCACCGUUGGC	22	23.4797	31.7061	53.0148	111.58	68.2976	62.8047	0.0476402	1.15001	up	[V]	Defense mechanisms	--	--	[IR]	--	ABC transporter;; ABC-2 family transporter protein;; AAA domain, putative AbiEii toxin, Type IV TA system	ABC transporter A family member 3 OS=Dictyostelium discoideum OX=44689 GN=abcA3 PE=3 SV=1	V	Defense mechanisms	ATP-binding cassette sub-family A member [Apis cerana cerana]	--	--
novel_miR_155	--	UAUUAGGAUUAUCUGAAAAUACAAC	25	0	0	0	0	7.68914	6.25545	0.00450328	4.366	up	--	--	--	--	--	--	--	--	--	--	--
novel_miR_16	--	AUAUCGACGAGAAUAAAUCGGC	22	0.0853808	0.12759	0	0	0.633223	7.08951	0.0244341	3.28434	up	--	--	--	--	--	--	--	--	--	--	--
ame-miR-927a-5p	Apis_cerana_cerana_newGene_9751	UUUUAGAAUUCCUACGCUUUACC	23	4026.69	3630.25	2380.39	1784.54	1351.03	1540.76	0.0107215	-1.09705	down	--	--	--	--	--	--	--	--	--	--	--
novel_miR_221	Apis_cerana_cerana_newGene_10313	GUUGCCGCGAUCAGGAACAGCGU	23	0.170762	0	0.0776205	0.212635	0.723683	0.583842	0.0475332	2.0798	up	--	--	--	--	--	--	--	--	--	--	--
novel_miR_221	Apis_cerana_cerana_newGene_11096	GUUGCCGCGAUCAGGAACAGCGU	23	0.170762	0	0.0776205	0.212635	0.723683	0.583842	0.0475332	2.0798	up	--	--	Molecular Function: receptor binding (GO:0005102);; Cellular Component: proteinaceous extracellular matrix (GO:0005578);; Biological Process: multicellular organism development (GO:0007275);; Biological Process: Wnt signaling pathway (GO:0016055);;	K00572|0|ame:411919|K00572 wingless-type MMTV integration site family, member 7 | (RefSeq) Wnt7; Wnt7 protein	[T]	Signal transduction mechanisms	wnt family	Protein Wnt-2 OS=Drosophila melanogaster OX=7227 GN=Wnt2 PE=2 SV=2	O	Posttranslational modification, protein turnover, chaperones	PREDICTED: protein Wnt-2-like [Apis cerana]	Wnt signaling pathway (ko04310)	molecular function: binding (GO:0005488);; cellular component: extracellular region (GO:0005576);; cellular component: extracellular matrix (GO:0031012);; cellular component: extracellular region part (GO:0044421);; biological process: multicellular organismal process (GO:0032501);; biological process: developmental process (GO:0032502);; biological process: single-organism process (GO:0044699);;…
novel_miR_221	Apis_cerana_cerana_newGene_11213	GUUGCCGCGAUCAGGAACAGCGU	23	0.170762	0	0.0776205	0.212635	0.723683	0.583842	0.0475332	2.0798	up	--	--	--	--	--	--	--	--	--	--	--
novel_miR_221	Apis_cerana_cerana_newGene_11488	GUUGCCGCGAUCAGGAACAGCGU	23	0.170762	0	0.0776205	0.212635	0.723683	0.583842	0.0475332	2.0798	up	--	--	--	--	--	--	--	--	--	--	--
novel_miR_221	Apis_cerana_cerana_newGene_12236	GUUGCCGCGAUCAGGAACAGCGU	23	0.170762	0	0.0776205	0.212635	0.723683	0.583842	0.0475332	2.0798	up	--	--	--	--	--	--	--	--	--	--	--
novel_miR_221	Apis_cerana_cerana_newGene_14156	GUUGCCGCGAUCAGGAACAGCGU	23	0.170762	0	0.0776205	0.212635	0.723683	0.583842	0.0475332	2.0798	up	--	--	Molecular Function: steroid hormone receptor activity (GO:0003707);; Molecular Function: RNA polymerase II transcription factor activity, ligand-activated sequence-specific DNA binding (GO:0004879);; Cellular Component: nucleus (GO:0005634);; Biological Process: regulation of transcription, DNA-templated (GO:0006355);; Molecular Function: zinc ion binding (GO:0008270);; Cellular Component: integr…	K08558|7.63711e-20|ame:551592|K08558 nuclear receptor subfamily 4 group A member 2 | (RefSeq) Hr38; hormone receptor-like in 38	--	--	--	--	K	Transcription	PREDICTED: probable nuclear hormone receptor HR38 [Apis florea]	--	molecular function: receptor activity (GO:0004872);; molecular function: molecular transducer activity (GO:0060089);; biological process: cellular process (GO:0009987);; biological process: signaling (GO:0023052);; biological process: single-organism process (GO:0044699);; biological process: response to stimulus (GO:0050896);; biological process: biological regulation (GO:0065007);; molecular fu…
novel_miR_221	Apis_cerana_cerana_newGene_14218	GUUGCCGCGAUCAGGAACAGCGU	23	0.170762	0	0.0776205	0.212635	0.723683	0.583842	0.0475332	2.0798	up	--	--	--	--	--	--	--	--	--	--	PREDICTED: uncharacterized protein LOC108001179 [Apis cerana]	--	--
novel_miR_221	Apis_cerana_cerana_newGene_14316	GUUGCCGCGAUCAGGAACAGCGU	23	0.170762	0	0.0776205	0.212635	0.723683	0.583842	0.0475332	2.0798	up	--	--	Molecular Function: nucleic acid binding (GO:0003676);; Molecular Function: metal ion binding (GO:0046872);;	--	[A]	RNA processing and modification	R3H domain;; SUZ domain	Protein encore OS=Drosophila melanogaster OX=7227 GN=enc PE=1 SV=2	S	Function unknown	PREDICTED: cAMP-regulated phosphoprotein 21 isoform X3 [Apis cerana]	--	molecular function: binding (GO:0005488)
novel_miR_221	Apis_cerana_cerana_newGene_17302	GUUGCCGCGAUCAGGAACAGCGU	23	0.170762	0	0.0776205	0.212635	0.723683	0.583842	0.0475332	2.0798	up	--	--	Cellular Component: integral component of membrane (GO:0016021);;	--	--	--	--	--	S	Function unknown	PREDICTED: uncharacterized protein LOC107994567 [Apis cerana]	--	cellular component: membrane (GO:0016020);; cellular component: membrane part (GO:0044425)
novel_miR_221	Apis_cerana_cerana_newGene_1745	GUUGCCGCGAUCAGGAACAGCGU	23	0.170762	0	0.0776205	0.212635	0.723683	0.583842	0.0475332	2.0798	up	--	--	--	--	--	--	--	--	--	--	hypothetical protein WN48_04046 [Eufriesea mexicana]	--	--
novel_miR_221	Apis_cerana_cerana_newGene_1804	GUUGCCGCGAUCAGGAACAGCGU	23	0.170762	0	0.0776205	0.212635	0.723683	0.583842	0.0475332	2.0798	up	--	--	Molecular Function: zinc ion binding (GO:0008270);;	--	[R]	General function prediction only	LIM domain	Protein lin-11 OS=Caenorhabditis elegans OX=6239 GN=lin-11 PE=1 SV=2	K	Transcription	PREDICTED: LIM/homeobox protein Lhx9-like, partial [Habropoda laboriosa]	--	molecular function: binding (GO:0005488)
novel_miR_221	Apis_cerana_cerana_newGene_18684	GUUGCCGCGAUCAGGAACAGCGU	23	0.170762	0	0.0776205	0.212635	0.723683	0.583842	0.0475332	2.0798	up	--	--	--	--	--	--	--	--	--	--	--
novel_miR_221	Apis_cerana_cerana_newGene_21754	GUUGCCGCGAUCAGGAACAGCGU	23	0.170762	0	0.0776205	0.212635	0.723683	0.583842	0.0475332	2.0798	up	--	--	--	--	--	--	DM4/DM12 family;; DM4/DM12 family;; DM4/DM12 family	--	S	Function unknown	PREDICTED: uncharacterized protein LOC107993026 [Apis cerana]	--	--
novel_miR_221	Apis_cerana_cerana_newGene_21926	GUUGCCGCGAUCAGGAACAGCGU	23	0.170762	0	0.0776205	0.212635	0.723683	0.583842	0.0475332	2.0798	up	--	--	--	--	--	--	--	--	--	--	--
novel_miR_221	Apis_cerana_cerana_newGene_22357	GUUGCCGCGAUCAGGAACAGCGU	23	0.170762	0	0.0776205	0.212635	0.723683	0.583842	0.0475332	2.0798	up	--	--	--	--	--	--	--	--	--	--	--
novel_miR_221	Apis_cerana_cerana_newGene_22488	GUUGCCGCGAUCAGGAACAGCGU	23	0.170762	0	0.0776205	0.212635	0.723683	0.583842	0.0475332	2.0798	up	--	--	--	K14946|2.40065e-07|aec:105150229|K14946 RNA binding protein fox-1 | (RefSeq) RNA binding protein fox-1 homolog 3	--	--	--	--	--	--	PREDICTED: RNA binding protein fox-1 homolog 2-like isoform X3 [Polistes canadensis]	--	--
novel_miR_221	Apis_cerana_cerana_newGene_23063	GUUGCCGCGAUCAGGAACAGCGU	23	0.170762	0	0.0776205	0.212635	0.723683	0.583842	0.0475332	2.0798	up	--	--	--	--	--	--	--	--	--	--	--
novel_miR_221	Apis_cerana_cerana_newGene_23435	GUUGCCGCGAUCAGGAACAGCGU	23	0.170762	0	0.0776205	0.212635	0.723683	0.583842	0.0475332	2.0798	up	--	--	--	--	--	--	--	--	--	--	--
novel_miR_221	Apis_cerana_cerana_newGene_2599	GUUGCCGCGAUCAGGAACAGCGU	23	0.170762	0	0.0776205	0.212635	0.723683	0.583842	0.0475332	2.0798	up	--	--	--	--	--	--	--	--	--	--	--
novel_miR_221	Apis_cerana_cerana_newGene_4596	GUUGCCGCGAUCAGGAACAGCGU	23	0.170762	0	0.0776205	0.212635	0.723683	0.583842	0.0475332	2.0798	up	--	--	Cellular Component: integral component of membrane (GO:0016021);;	--	--	--	--	Protein tincar OS=Drosophila melanogaster OX=7227 GN=tinc PE=2 SV=1	S	Function unknown	PREDICTED: protein tincar-like isoform X2 [Apis cerana]	--	cellular component: membrane (GO:0016020);; cellular component: membrane part (GO:0044425)
novel_miR_221	Apis_cerana_cerana_newGene_5171	GUUGCCGCGAUCAGGAACAGCGU	23	0.170762	0	0.0776205	0.212635	0.723683	0.583842	0.0475332	2.0798	up	--	--	--	--	--	--	--	--	--	--	--
novel_miR_221	Apis_cerana_cerana_newGene_5264	GUUGCCGCGAUCAGGAACAGCGU	23	0.170762	0	0.0776205	0.212635	0.723683	0.583842	0.0475332	2.0798	up	--	--	--	--	--	--	--	--	--	--	--
novel_miR_221	Apis_cerana_cerana_newGene_6038	GUUGCCGCGAUCAGGAACAGCGU	23	0.170762	0	0.0776205	0.212635	0.723683	0.583842	0.0475332	2.0798	up	--	--	--	--	--	--	--	--	--	--	--
novel_miR_221	Apis_cerana_cerana_newGene_6385	GUUGCCGCGAUCAGGAACAGCGU	23	0.170762	0	0.0776205	0.212635	0.723683	0.583842	0.0475332	2.0798	up	--	--	--	K02177|6.23779e-17|ame:409780|K02177 bruno | (RefSeq) CUGBP Elav-like family member 2	--	--	--	--	--	--	PREDICTED: probable serine/threonine-protein kinase DDB_G0282963-like isoform X1 [Apis dorsata]	Dorso-ventral axis formation (ko04320)	--
novel_miR_221	Apis_cerana_cerana_newGene_6389	GUUGCCGCGAUCAGGAACAGCGU	23	0.170762	0	0.0776205	0.212635	0.723683	0.583842	0.0475332	2.0798	up	--	--	--	K02177|2.24181e-06|ame:409780|K02177 bruno | (RefSeq) CUGBP Elav-like family member 2	--	--	--	--	--	--	--	Dorso-ventral axis formation (ko04320)	--
novel_miR_221	Apis_cerana_cerana_newGene_6622	GUUGCCGCGAUCAGGAACAGCGU	23	0.170762	0	0.0776205	0.212635	0.723683	0.583842	0.0475332	2.0798	up	[R]	General function prediction only	--	--	[R]	General function prediction only	WD domain, G-beta repeat	F-box/WD repeat-containing protein lin-23 OS=Caenorhabditis elegans OX=6239 GN=lin-23 PE=1 SV=2	S	Function unknown	PREDICTED: WD repeat-containing protein 47-like isoform X1 [Apis dorsata]	--	--
novel_miR_221	Apis_cerana_cerana_newGene_8075	GUUGCCGCGAUCAGGAACAGCGU	23	0.170762	0	0.0776205	0.212635	0.723683	0.583842	0.0475332	2.0798	up	--	--	--	--	--	--	--	--	--	--	--
novel_miR_221	Apis_cerana_cerana_newGene_9132	GUUGCCGCGAUCAGGAACAGCGU	23	0.170762	0	0.0776205	0.212635	0.723683	0.583842	0.0475332	2.0798	up	[U]	Intracellular trafficking, secretion, and vesicular transport	Molecular Function: calcium ion binding (GO:0005509);; Cellular Component: plasma membrane (GO:0005886);; Biological Process: homophilic cell adhesion via plasma membrane adhesion molecules (GO:0007156);; Cellular Component: integral component of membrane (GO:0016021);;	K16506|0|ame:552589|K16506 protocadherin Fat 1/2/3 | (RefSeq) GB11556; fat-like cadherin-related tumor suppressor homolog	[T]	Signal transduction mechanisms	Cadherin domain;; Cadherin domain;; Cadherin domain	Fat-like cadherin-related tumor suppressor homolog OS=Drosophila melanogaster OX=7227 GN=kug PE=2 SV=3	S	Function unknown	PREDICTED: fat-like cadherin-related tumor suppressor homolog [Apis mellifera]	--	molecular function: binding (GO:0005488);; cellular component: cell (GO:0005623);; cellular component: membrane (GO:0016020);; cellular component: cell part (GO:0044464);; biological process: biological adhesion (GO:0022610);; cellular component: membrane part (GO:0044425)
novel_miR_221	gene-APICC_00767	GUUGCCGCGAUCAGGAACAGCGU	23	0.170762	0	0.0776205	0.212635	0.723683	0.583842	0.0475332	2.0798	up	[L]	Replication, recombination and repair	Molecular Function: DNA binding (GO:0003677);; Molecular Function: DNA topoisomerase type II (ATP-hydrolyzing) activity (GO:0003918);; Molecular Function: ATP binding (GO:0005524);; Cellular Component: nucleus (GO:0005634);; Biological Process: DNA topological change (GO:0006265);;	K03164|0|ame:724215|K03164 DNA topoisomerase II [EC:5.99.1.3] | (RefSeq) Top2; DNA topoisomerase 2	[B]	Chromatin structure and dynamics	DNA gyrase/topoisomerase IV, subunit A;; C-terminal associated domain of TOPRIM;; DNA gyrase B;; Histidine kinase-, DNA gyrase B-, and HSP90-like ATPase;; Toprim domain;; DTHCT (NUC029) region	DNA topoisomerase 2 OS=Bombyx mori OX=7091 GN=TOP2 PE=2 SV=1	L	Replication, recombination and repair	DNA topoisomerase [Apis cerana cerana]	--	molecular function: binding (GO:0005488);; molecular function: catalytic activity (GO:0003824);; biological process: metabolic process (GO:0008152);; biological process: cellular process (GO:0009987);; biological process: single-organism process (GO:0044699);; cellular component: cell (GO:0005623);; cellular component: organelle (GO:0043226);; cellular component: cell part (GO:0044464)
novel_miR_221	gene-APICC_04657	GUUGCCGCGAUCAGGAACAGCGU	23	0.170762	0	0.0776205	0.212635	0.723683	0.583842	0.0475332	2.0798	up	--	--	Molecular Function: transcription factor activity, sequence-specific DNA binding (GO:0003700);; Molecular Function: steroid hormone receptor activity (GO:0003707);; Cellular Component: nucleus (GO:0005634);; Biological Process: regulation of transcription, DNA-templated (GO:0006355);; Molecular Function: zinc ion binding (GO:0008270);; Biological Process: steroid hormone mediated signaling pathwa…	K08705|0|ame:726450|K08705 nuclear receptor subfamily 5 group A member 3 | (RefSeq) NR5A3, ftz-f1; nuclear hormone receptor FTZ-F1	[K]	Transcription	Zinc finger, C4 type (two domains);; Ligand-binding domain of nuclear hormone receptor	Nuclear hormone receptor FTZ-F1 OS=Bombyx mori OX=7091 GN=FTZ-F1 PE=1 SV=2	K	Transcription	Nuclear hormone receptor FTZ-F1 [Apis cerana cerana]	--	molecular function: nucleic acid binding transcription factor activity (GO:0001071);; biological process: biological regulation (GO:0065007);; molecular function: receptor activity (GO:0004872);; molecular function: molecular transducer activity (GO:0060089);; biological process: cellular process (GO:0009987);; biological process: signaling (GO:0023052);; biological process: single-organism proce…
novel_miR_221	gene-APICC_04925	GUUGCCGCGAUCAGGAACAGCGU	23	0.170762	0	0.0776205	0.212635	0.723683	0.583842	0.0475332	2.0798	up	[T]	Signal transduction mechanisms	Molecular Function: protein kinase activity (GO:0004672);; Molecular Function: ATP binding (GO:0005524);; Biological Process: protein phosphorylation (GO:0006468);;	--	[R]	General function prediction only	Protein kinase domain;; Protein tyrosine kinase;; Lipopolysaccharide kinase (Kdo/WaaP) family	Serine/threonine-protein kinase par-1 OS=Caenorhabditis briggsae OX=6238 GN=par-1 PE=3 SV=1	T	Signal transduction mechanisms	NUAK family SNF1 kinase [Apis cerana cerana]	--	molecular function: catalytic activity (GO:0003824);; biological process: metabolic process (GO:0008152);; biological process: cellular process (GO:0009987);; molecular function: binding (GO:0005488)
novel_miR_221	gene-APICC_06347	GUUGCCGCGAUCAGGAACAGCGU	23	0.170762	0	0.0776205	0.212635	0.723683	0.583842	0.0475332	2.0798	up	--	--	Molecular Function: G-protein coupled receptor activity (GO:0004930);; Biological Process: cell surface receptor signaling pathway (GO:0007166);; Biological Process: G-protein coupled receptor signaling pathway (GO:0007186);; Cellular Component: integral component of membrane (GO:0016021);; Molecular Function: carbohydrate binding (GO:0030246);;	--	[T]	Signal transduction mechanisms	7 transmembrane receptor (Secretin family);; GPCR-Autoproteolysis INducing (GAIN) domain;; GPCR proteolysis site, GPS, motif;; Galactose binding lectin domain;; Hormone receptor domain	Latrophilin Cirl OS=Drosophila ananassae OX=7217 GN=Cirl PE=3 SV=1	S	Function unknown	Latrophilin-3 [Apis cerana cerana]	--	molecular function: receptor activity (GO:0004872);; molecular function: molecular transducer activity (GO:0060089);; biological process: cellular process (GO:0009987);; biological process: signaling (GO:0023052);; biological process: single-organism process (GO:0044699);; biological process: response to stimulus (GO:0050896);; biological process: biological regulation (GO:0065007);; cellular com…
novel_miR_221	gene-APICC_06721	GUUGCCGCGAUCAGGAACAGCGU	23	0.170762	0	0.0776205	0.212635	0.723683	0.583842	0.0475332	2.0798	up	--	--	Molecular Function: kinase activity (GO:0016301);; Biological Process: phosphorylation (GO:0016310);;	K07200|4.89009e-15|soc:105205044|K07200 5'-AMP-activated protein kinase, regulatory gamma subunit | (RefSeq) 5'-AMP-activated protein kinase subunit gamma-1-like	--	--	--	--	--	--	5&apos;-AMP-activated protein kinase subunit gamma-2 [Apis cerana cerana]	Longevity regulating pathway - multiple species (ko04213)	molecular function: catalytic activity (GO:0003824);; biological process: metabolic process (GO:0008152);; biological process: cellular process (GO:0009987)
novel_miR_221	gene-APICC_07196	GUUGCCGCGAUCAGGAACAGCGU	23	0.170762	0	0.0776205	0.212635	0.723683	0.583842	0.0475332	2.0798	up	[R]	General function prediction only	Molecular Function: nucleic acid binding (GO:0003676);; Molecular Function: metal ion binding (GO:0046872);;	K09195|2.27131e-163|ame:724156|K09195 transcription factor Sp5 | (RefSeq) GB16785; transcription factor Sp8-like	[R]	General function prediction only	Zinc-finger double domain;; Zinc finger, C2H2 type;; C2H2-type zinc finger	Transcription factor btd OS=Drosophila melanogaster OX=7227 GN=btd PE=2 SV=1	S	Function unknown	Transcription factor Sp5 [Apis cerana cerana]	--	molecular function: binding (GO:0005488)
novel_miR_221	gene-APICC_07354	GUUGCCGCGAUCAGGAACAGCGU	23	0.170762	0	0.0776205	0.212635	0.723683	0.583842	0.0475332	2.0798	up	[S]	Function unknown	--	--	[T]	Signal transduction mechanisms	Immunoglobulin domain;; Immunoglobulin I-set domain;; Immunoglobulin domain;; Immunoglobulin domain;; Immunoglobulin V-set domain;; CD80-like C2-set immunoglobulin domain;; Ig-like domain on T-cell surface glycoprotein CD3 epsilon chain	Down syndrome cell adhesion molecule-like protein Dscam2 OS=Drosophila melanogaster OX=7227 GN=Dscam2 PE=2 SV=3	S	Function unknown	Down syndrome cell adhesion molecule protein [Apis cerana cerana]	--	--
novel_miR_221	gene-APICC_07451	GUUGCCGCGAUCAGGAACAGCGU	23	0.170762	0	0.0776205	0.212635	0.723683	0.583842	0.0475332	2.0798	up	--	--	Cellular Component: integral component of membrane (GO:0016021);;	--	--	--	--	--	--	--	Down syndrome cell adhesion molecule [Apis cerana cerana]	--	cellular component: membrane (GO:0016020);; cellular component: membrane part (GO:0044425)
novel_miR_221	gene-APICC_07842	GUUGCCGCGAUCAGGAACAGCGU	23	0.170762	0	0.0776205	0.212635	0.723683	0.583842	0.0475332	2.0798	up	--	--	Molecular Function: metal ion binding (GO:0046872);;	--	[R]	General function prediction only	--	--	S	Function unknown	Zinc finger protein [Apis cerana cerana]	--	molecular function: binding (GO:0005488)
novel_miR_221	gene-APICC_08078	GUUGCCGCGAUCAGGAACAGCGU	23	0.170762	0	0.0776205	0.212635	0.723683	0.583842	0.0475332	2.0798	up	--	--	Molecular Function: G-protein coupled GABA receptor activity (GO:0004965);; Cellular Component: plasma membrane (GO:0005886);; Biological Process: G-protein coupled receptor signaling pathway (GO:0007186);; Cellular Component: integral component of membrane (GO:0016021);;	K04615|0|ame:410140|K04615 gamma-aminobutyric acid type B receptor | (RefSeq) GABA-B-R2; gamma-aminobutyric acid type B receptor subunit 2	[PET]	--	7 transmembrane sweet-taste receptor of 3 GCPR;; Receptor family ligand binding region	Gamma-aminobutyric acid type B receptor subunit 2 OS=Caenorhabditis elegans OX=6239 GN=gbb-2 PE=1 SV=1	S	Function unknown	Gamma-aminobutyric acid type B receptor subunit [Apis cerana cerana]	Neuroactive ligand-receptor interaction (ko04080)	molecular function: receptor activity (GO:0004872);; molecular function: molecular transducer activity (GO:0060089);; biological process: cellular process (GO:0009987);; biological process: signaling (GO:0023052);; biological process: single-organism process (GO:0044699);; biological process: response to stimulus (GO:0050896);; biological process: biological regulation (GO:0065007);; cellular com…
novel_miR_221	gene-APICC_08097	GUUGCCGCGAUCAGGAACAGCGU	23	0.170762	0	0.0776205	0.212635	0.723683	0.583842	0.0475332	2.0798	up	[Q]	Secondary metabolites biosynthesis, transport and catabolism	Molecular Function: peroxidase activity (GO:0004601);; Biological Process: response to oxidative stress (GO:0006979);; Cellular Component: integral component of membrane (GO:0016021);; Molecular Function: heme binding (GO:0020037);; Biological Process: oxidation-reduction process (GO:0055114);; Biological Process: cellular oxidant detoxification (GO:0098869);;	--	[R]	General function prediction only	Animal haem peroxidase	Chorion peroxidase OS=Drosophila melanogaster OX=7227 GN=Pxt PE=2 SV=3	S	Function unknown	Peroxidasin [Apis cerana cerana]	--	molecular function: catalytic activity (GO:0003824);; molecular function: antioxidant activity (GO:0016209);; biological process: metabolic process (GO:0008152);; biological process: single-organism process (GO:0044699);; biological process: response to stimulus (GO:0050896);; cellular component: membrane (GO:0016020);; cellular component: membrane part (GO:0044425);; molecular function: binding …
novel_miR_221	gene-APICC_09293	GUUGCCGCGAUCAGGAACAGCGU	23	0.170762	0	0.0776205	0.212635	0.723683	0.583842	0.0475332	2.0798	up	[O]	Posttranslational modification, protein turnover, chaperones	Molecular Function: serine-type endopeptidase activity (GO:0004252);; Biological Process: proteolysis (GO:0006508);; Cellular Component: integral component of membrane (GO:0016021);;	K08654|0|ame:408618|K08654 proprotein convertase subtilisin/kexin type 5 [EC:3.4.21.-] | (RefSeq) furin-like protease 2	[O]	Posttranslational modification, protein turnover, chaperones	Subtilase family;; Growth factor receptor domain IV;; Proprotein convertase P-domain;; Peptidase S8 pro-domain;; Furin-like repeat, cysteine-rich;; Furin-like cysteine rich region	Furin-like protease 2 OS=Drosophila melanogaster OX=7227 GN=Fur2 PE=2 SV=2	O	Posttranslational modification, protein turnover, chaperones	Furin protease [Apis cerana cerana]	--	molecular function: catalytic activity (GO:0003824);; biological process: metabolic process (GO:0008152);; cellular component: membrane (GO:0016020);; cellular component: membrane part (GO:0044425)
novel_miR_221	gene-APICC_09363	GUUGCCGCGAUCAGGAACAGCGU	23	0.170762	0	0.0776205	0.212635	0.723683	0.583842	0.0475332	2.0798	up	--	--	--	--	[R]	General function prediction only	Lysosome-associated membrane glycoprotein (Lamp)	--	S	Function unknown	Lysosome-associated membrane glycoprotein [Apis cerana cerana]	--	--
novel_miR_173	--	UUUGUGGACUCCUCGACAAAU	21	0.640356	0.063795	0.310482	0	0	0	0.00861334	-3.8921	down	--	--	--	--	--	--	--	--	--	--	--
novel_miR_239	--	UAGCACCACAUUAUUCAGCUUG	22	150.313	161.21	219.278	50.1819	78.6101	132.199	0.0140677	-1.08635	down	--	--	--	--	--	--	--	--	--	--	--
ame-miR-6057-5p	--	UUUGUGACUGUAACAACAAAUG	22	119.576	106.665	39.3536	20.3598	34.7368	34.8637	0.00822575	-1.5631	down	--	--	--	--	--	--	--	--	--	--	--
ame-miR-2765-3p	Apis_cerana_cerana_newGene_4606	CAAUGGGGUACGAGUUUCCUUC	22	0	0.12759	0.0776205	0.42527	0.452302	0.250218	0.0338009	2.2664	up	--	--	--	--	--	--	--	--	--	--	--
ame-miR-12-5p	Apis_cerana_cerana_newGene_16379	UGAGUAUUACAUCAGGUACUGGU	23	571.369	501.11	805.934	731.731	2774.6	3671.37	0.00788682	1.74222	up	--	--	--	--	--	--	--	--	--	--	--
novel_miR_261	Apis_cerana_cerana_newGene_8053	UUCUCUUUGGUUGUUACCACUAGG	24	0.725737	0.51036	1.55241	0.531588	16.2829	17.0148	0.00449921	3.01952	up	--	--	--	--	--	--	--	--	--	--	--
novel_miR_261	gene-APICC_03906	UUCUCUUUGGUUGUUACCACUAGG	24	0.725737	0.51036	1.55241	0.531588	16.2829	17.0148	0.00449921	3.01952	up	--	--	Biological Process: regulation of transcription, DNA-templated (GO:0006355);; Molecular Function: zinc ion binding (GO:0008270);; Cellular Component: RSF complex (GO:0031213);;	K11657|0|ame:725662|K11657 remodeling and spacing factor 1 | (RefSeq) uncharacterized LOC725662	--	--	PHD-finger	Lysine-specific demethylase lid OS=Drosophila melanogaster OX=7227 GN=lid PE=1 SV=1	S	Function unknown	Remodeling and spacing factor [Apis cerana cerana]	--	biological process: biological regulation (GO:0065007);; molecular function: binding (GO:0005488);; cellular component: cell (GO:0005623);; cellular component: macromolecular complex (GO:0032991);; cellular component: organelle (GO:0043226);; cellular component: organelle part (GO:0044422);; cellular component: cell part (GO:0044464)
novel_miR_261	gene-APICC_07455	UUCUCUUUGGUUGUUACCACUAGG	24	0.725737	0.51036	1.55241	0.531588	16.2829	17.0148	0.00449921	3.01952	up	--	--	--	K15621|0|cfo:105254474|K15621 BAI1-associated protein 3 | (RefSeq) BAI1-associated protein 3	[UT]	--	C2 domain	Protein unc-13 homolog 4B OS=Drosophila melanogaster OX=7227 GN=stac PE=1 SV=5	S	Function unknown	BAI1-associated protein [Apis cerana cerana]	--	--
novel_miR_261	gene-APICC_08901	UUCUCUUUGGUUGUUACCACUAGG	24	0.725737	0.51036	1.55241	0.531588	16.2829	17.0148	0.00449921	3.01952	up	--	--	Molecular Function: microtubule motor activity (GO:0003777);; Molecular Function: ATP binding (GO:0005524);; Biological Process: microtubule-based movement (GO:0007018);; Cellular Component: dynein complex (GO:0030286);;	K10408|0|ame:412775|K10408 dynein heavy chain, axonemal | (RefSeq) DNAH2; dynein heavy chain 2, axonemal	[Z]	Cytoskeleton	Dynein heavy chain and region D6 of dynein motor;; ATP-binding dynein motor region D5;; P-loop containing dynein motor region D4;; P-loop containing dynein motor region D3;; Microtubule-binding stalk of dynein motor;; AAA domain (dynein-related subfamily);; ATPase family associated with various cellular activities (AAA)	Dynein beta chain, ciliary OS=Heliocidaris crassispina OX=1043166 PE=1 SV=1	Z	Cytoskeleton	Dynein heavy chain 2, axonemal [Apis cerana cerana]	--	molecular function: catalytic activity (GO:0003824);; biological process: metabolic process (GO:0008152);; molecular function: binding (GO:0005488);; biological process: cellular process (GO:0009987);; biological process: single-organism process (GO:0044699);; cellular component: cell (GO:0005623);; cellular component: macromolecular complex (GO:0032991);; cellular component: organelle (GO:004322…
novel_miR_261	gene-APICC_09259	UUCUCUUUGGUUGUUACCACUAGG	24	0.725737	0.51036	1.55241	0.531588	16.2829	17.0148	0.00449921	3.01952	up	--	--	Cellular Component: integral component of membrane (GO:0016021);;	--	--	--	--	--	S	Function unknown	PREDICTED: uncharacterized protein LOC107994851 [Apis cerana]	--	cellular component: membrane (GO:0016020);; cellular component: membrane part (GO:0044425)
ame-miR-9869-5p	Apis_cerana_cerana_newGene_10086	UCGGGGAUCGCGGAUGCGGAGAGC	24	0.426904	0.38277	0.232862	0.106318	0	0	0.0318838	-2.4768	down	--	--	--	--	--	--	--	--	--	--	--
ame-miR-9869-5p	Apis_cerana_cerana_newGene_10104	UCGGGGAUCGCGGAUGCGGAGAGC	24	0.426904	0.38277	0.232862	0.106318	0	0	0.0318838	-2.4768	down	--	--	--	--	--	--	--	--	--	--	--
ame-miR-9869-5p	Apis_cerana_cerana_newGene_10114	UCGGGGAUCGCGGAUGCGGAGAGC	24	0.426904	0.38277	0.232862	0.106318	0	0	0.0318838	-2.4768	down	--	--	--	--	--	--	--	--	--	--	--
ame-miR-9869-5p	Apis_cerana_cerana_newGene_10198	UCGGGGAUCGCGGAUGCGGAGAGC	24	0.426904	0.38277	0.232862	0.106318	0	0	0.0318838	-2.4768	down	--	--	--	--	--	--	--	--	--	--	--
ame-miR-9869-5p	Apis_cerana_cerana_newGene_10262	UCGGGGAUCGCGGAUGCGGAGAGC	24	0.426904	0.38277	0.232862	0.106318	0	0	0.0318838	-2.4768	down	--	--	--	--	--	--	--	--	--	--	--
ame-miR-9869-5p	Apis_cerana_cerana_newGene_10310	UCGGGGAUCGCGGAUGCGGAGAGC	24	0.426904	0.38277	0.232862	0.106318	0	0	0.0318838	-2.4768	down	--	--	--	--	--	--	--	--	--	--	--
ame-miR-9869-5p	Apis_cerana_cerana_newGene_10313	UCGGGGAUCGCGGAUGCGGAGAGC	24	0.426904	0.38277	0.232862	0.106318	0	0	0.0318838	-2.4768	down	--	--	--	--	--	--	--	--	--	--	--
ame-miR-9869-5p	Apis_cerana_cerana_newGene_10328	UCGGGGAUCGCGGAUGCGGAGAGC	24	0.426904	0.38277	0.232862	0.106318	0	0	0.0318838	-2.4768	down	--	--	--	--	--	--	--	--	--	--	--
ame-miR-9869-5p	Apis_cerana_cerana_newGene_10433	UCGGGGAUCGCGGAUGCGGAGAGC	24	0.426904	0.38277	0.232862	0.106318	0	0	0.0318838	-2.4768	down	--	--	--	--	--	--	--	--	--	--	--
ame-miR-9869-5p	Apis_cerana_cerana_newGene_10434	UCGGGGAUCGCGGAUGCGGAGAGC	24	0.426904	0.38277	0.232862	0.106318	0	0	0.0318838	-2.4768	down	--	--	Cellular Component: nucleus (GO:0005634);; Biological Process: memory (GO:0007613);; Molecular Function: protein homodimerization activity (GO:0042803);; Molecular Function: sequence-specific DNA binding (GO:0043565);; Biological Process: positive regulation of transcription, DNA-templated (GO:0045893);;	K20015|0|ame:408521|K20015 ecdysone-induced protein 93F, isoform B | (RefSeq) Mblk-1, GB17328; transcription factor mblk-1-like	[K]	Transcription	helix-turn-helix, Psq domain;; helix-turn-helix, Psq domain	Mushroom body large-type Kenyon cell-specific protein 1 OS=Apis mellifera OX=7460 GN=Mblk-1 PE=1 SV=1	K	Transcription	PREDICTED: mushroom body large-type Kenyon cell-specific protein 1 isoform X4 [Apis mellifera]	Apoptosis - fly (ko04214)	cellular component: cell (GO:0005623);; cellular component: organelle (GO:0043226);; cellular component: cell part (GO:0044464);; biological process: multicellular organismal process (GO:0032501);; biological process: single-organism process (GO:0044699);; biological process: response to stimulus (GO:0050896);; molecular function: binding (GO:0005488);; biological process: biological regulation (…
ame-miR-9869-5p	Apis_cerana_cerana_newGene_1054	UCGGGGAUCGCGGAUGCGGAGAGC	24	0.426904	0.38277	0.232862	0.106318	0	0	0.0318838	-2.4768	down	--	--	--	--	--	--	--	--	--	--	PREDICTED: wiskott-Aldrich syndrome protein family member 3-like [Acromyrmex echinatior]	--	--
ame-miR-9869-5p	Apis_cerana_cerana_newGene_10704	UCGGGGAUCGCGGAUGCGGAGAGC	24	0.426904	0.38277	0.232862	0.106318	0	0	0.0318838	-2.4768	down	[X]	Mobilome: prophages, transposons	Molecular Function: extracellular ligand-gated ion channel activity (GO:0005230);; Cellular Component: plasma membrane (GO:0005886);; Cellular Component: integral component of membrane (GO:0016021);; Cellular Component: cell junction (GO:0030054);; Biological Process: ion transmembrane transport (GO:0034220);; Cellular Component: synapse (GO:0045202);;	K05397|0|ame:551680|K05397 histamine-gated chloride channel | (RefSeq) Amel_HisCl2, Hiscl2; histamine-gated chloride channel 2	[T]	Signal transduction mechanisms	Neurotransmitter-gated ion-channel transmembrane region;; Neurotransmitter-gated ion-channel ligand binding domain	Glutamate-gated chloride channel alpha OS=Caenorhabditis elegans OX=6239 GN=glc-1 PE=1 SV=1	U	Intracellular trafficking, secretion, and vesicular transport	PREDICTED: glycine receptor subunit alpha-4 isoform X2 [Apis mellifera]	--	molecular function: transporter activity (GO:0005215);; biological process: cellular process (GO:0009987);; biological process: single-organism process (GO:0044699);; biological process: localization (GO:0051179);; cellular component: cell (GO:0005623);; cellular component: membrane (GO:0016020);; cellular component: cell part (GO:0044464);; cellular component: membrane part (GO:0044425);; cellul…
ame-miR-9869-5p	Apis_cerana_cerana_newGene_10712	UCGGGGAUCGCGGAUGCGGAGAGC	24	0.426904	0.38277	0.232862	0.106318	0	0	0.0318838	-2.4768	down	--	--	Molecular Function: voltage-gated potassium channel activity (GO:0005249);; Cellular Component: voltage-gated potassium channel complex (GO:0008076);; Biological Process: regulation of ion transmembrane transport (GO:0034765);; Biological Process: protein homooligomerization (GO:0051260);; Biological Process: potassium ion transmembrane transport (GO:0071805);;	K04892|4.05217e-09|ame:408576|K04892 potassium voltage-gated channel Shal-related subfamily D member 2 | (RefSeq) Shal; potassium voltage-gated channel protein Shal	--	--	--	--	P	Inorganic ion transport and metabolism	PREDICTED: uncharacterized protein LOC105461951 [Wasmannia auropunctata]	--	molecular function: transporter activity (GO:0005215);; biological process: cellular process (GO:0009987);; biological process: single-organism process (GO:0044699);; biological process: localization (GO:0051179);; biological process: biological regulation (GO:0065007);; cellular component: cell (GO:0005623);; cellular component: membrane (GO:0016020);; cellular component: macromolecular complex …
ame-miR-9869-5p	Apis_cerana_cerana_newGene_10836	UCGGGGAUCGCGGAUGCGGAGAGC	24	0.426904	0.38277	0.232862	0.106318	0	0	0.0318838	-2.4768	down	--	--	Molecular Function: calcium ion binding (GO:0005509);; Cellular Component: integral component of membrane (GO:0016021);; Cellular Component: motile cilium (GO:0031514);;	--	--	--	Calcium-binding EGF domain;; Putative sperm flagellar membrane protein	63 kDa sperm flagellar membrane protein OS=Strongylocentrotus purpuratus OX=7668 PE=2 SV=1	S	Function unknown	PREDICTED: LOW QUALITY PROTEIN: uncharacterized protein LOC409598 [Apis mellifera]	--	molecular function: binding (GO:0005488);; cellular component: membrane (GO:0016020);; cellular component: membrane part (GO:0044425);; cellular component: cell (GO:0005623);; cellular component: organelle (GO:0043226);; cellular component: cell part (GO:0044464)
ame-miR-9869-5p	Apis_cerana_cerana_newGene_10886	UCGGGGAUCGCGGAUGCGGAGAGC	24	0.426904	0.38277	0.232862	0.106318	0	0	0.0318838	-2.4768	down	--	--	--	--	--	--	--	--	--	--	--
ame-miR-9869-5p	Apis_cerana_cerana_newGene_10888	UCGGGGAUCGCGGAUGCGGAGAGC	24	0.426904	0.38277	0.232862	0.106318	0	0	0.0318838	-2.4768	down	--	--	--	--	--	--	--	--	--	--	--
ame-miR-9869-5p	Apis_cerana_cerana_newGene_11062	UCGGGGAUCGCGGAUGCGGAGAGC	24	0.426904	0.38277	0.232862	0.106318	0	0	0.0318838	-2.4768	down	--	--	Molecular Function: metal ion binding (GO:0046872);;	--	[R]	General function prediction only	FYVE zinc finger	Lateral signaling target protein 2 homolog OS=Culex quinquefasciatus OX=7176 GN=CPIJ004116 PE=3 SV=1	S	Function unknown	PREDICTED: lateral signaling target protein 2 homolog [Apis dorsata]	--	molecular function: binding (GO:0005488)
ame-miR-9869-5p	Apis_cerana_cerana_newGene_11206	UCGGGGAUCGCGGAUGCGGAGAGC	24	0.426904	0.38277	0.232862	0.106318	0	0	0.0318838	-2.4768	down	[P]	Inorganic ion transport and metabolism	Cellular Component: integral component of membrane (GO:0016021);; Biological Process: transmembrane transport (GO:0055085);;	--	[G]	Carbohydrate transport and metabolism	Major Facilitator Superfamily	--	G	Carbohydrate transport and metabolism	PREDICTED: uncharacterized protein LOC108002055 isoform X2 [Apis cerana]	--	cellular component: membrane (GO:0016020);; cellular component: membrane part (GO:0044425);; biological process: cellular process (GO:0009987);; biological process: single-organism process (GO:0044699);; biological process: localization (GO:0051179)
ame-miR-9869-5p	Apis_cerana_cerana_newGene_11279	UCGGGGAUCGCGGAUGCGGAGAGC	24	0.426904	0.38277	0.232862	0.106318	0	0	0.0318838	-2.4768	down	--	--	--	--	--	--	--	--	--	--	--
ame-miR-9869-5p	Apis_cerana_cerana_newGene_11488	UCGGGGAUCGCGGAUGCGGAGAGC	24	0.426904	0.38277	0.232862	0.106318	0	0	0.0318838	-2.4768	down	--	--	--	--	--	--	--	--	--	--	--
ame-miR-9869-5p	Apis_cerana_cerana_newGene_11702	UCGGGGAUCGCGGAUGCGGAGAGC	24	0.426904	0.38277	0.232862	0.106318	0	0	0.0318838	-2.4768	down	--	--	Cellular Component: integral component of membrane (GO:0016021);;	--	--	--	Zona pellucida-like domain	--	S	Function unknown	PREDICTED: uncharacterized protein LOC107997460 [Apis cerana]	--	cellular component: membrane (GO:0016020);; cellular component: membrane part (GO:0044425)
ame-miR-9869-5p	Apis_cerana_cerana_newGene_11714	UCGGGGAUCGCGGAUGCGGAGAGC	24	0.426904	0.38277	0.232862	0.106318	0	0	0.0318838	-2.4768	down	[R]	General function prediction only	Molecular Function: neurotransmitter:sodium symporter activity (GO:0005328);; Biological Process: neurotransmitter transport (GO:0006836);; Cellular Component: integral component of membrane (GO:0016021);; Biological Process: transmembrane transport (GO:0055085);;	K05038|0|ame:410578|K05038 solute carrier family 6 (neurotransmitter transporter, amino acid) member 5/7/9/14 | (RefSeq) GlyT2, NT-8; sodium- and chloride-dependent glycine transporter 2	[T]	Signal transduction mechanisms	Sodium:neurotransmitter symporter family	Sodium-dependent dopamine transporter OS=Drosophila melanogaster OX=7227 GN=DAT PE=1 SV=1	P	Inorganic ion transport and metabolism	PREDICTED: sodium- and chloride-dependent glycine transporter 2-like isoform X1 [Apis dorsata]	--	molecular function: transporter activity (GO:0005215);; biological process: cellular process (GO:0009987);; biological process: single-organism process (GO:0044699);; biological process: localization (GO:0051179);; cellular component: membrane (GO:0016020);; cellular component: membrane part (GO:0044425)
ame-miR-9869-5p	Apis_cerana_cerana_newGene_11811	UCGGGGAUCGCGGAUGCGGAGAGC	24	0.426904	0.38277	0.232862	0.106318	0	0	0.0318838	-2.4768	down	--	--	--	--	--	--	--	--	S	Function unknown	hypothetical protein ALC60_01576 [Trachymyrmex zeteki]	--	--
ame-miR-9869-5p	Apis_cerana_cerana_newGene_11818	UCGGGGAUCGCGGAUGCGGAGAGC	24	0.426904	0.38277	0.232862	0.106318	0	0	0.0318838	-2.4768	down	--	--	--	--	--	--	--	--	--	--	--
ame-miR-9869-5p	Apis_cerana_cerana_newGene_11894	UCGGGGAUCGCGGAUGCGGAGAGC	24	0.426904	0.38277	0.232862	0.106318	0	0	0.0318838	-2.4768	down	--	--	--	--	--	--	--	--	--	--	--
ame-miR-9869-5p	Apis_cerana_cerana_newGene_1201	UCGGGGAUCGCGGAUGCGGAGAGC	24	0.426904	0.38277	0.232862	0.106318	0	0	0.0318838	-2.4768	down	--	--	Molecular Function: nucleic acid binding (GO:0003676);; Molecular Function: metal ion binding (GO:0046872);;	--	[R]	General function prediction only	Zinc-finger double domain;; Zinc finger, C2H2 type;; Zinc-finger double-stranded RNA-binding;; Zinc-finger of C2H2 type	Adult enhancer factor 1 OS=Drosophila melanogaster OX=7227 GN=Aef1 PE=2 SV=1	S	Function unknown	PREDICTED: probable serine/threonine-protein kinase yakA [Apis cerana]	--	molecular function: binding (GO:0005488)
ame-miR-9869-5p	Apis_cerana_cerana_newGene_12230	UCGGGGAUCGCGGAUGCGGAGAGC	24	0.426904	0.38277	0.232862	0.106318	0	0	0.0318838	-2.4768	down	--	--	--	--	--	--	--	--	--	--	--
ame-miR-9869-5p	Apis_cerana_cerana_newGene_12240	UCGGGGAUCGCGGAUGCGGAGAGC	24	0.426904	0.38277	0.232862	0.106318	0	0	0.0318838	-2.4768	down	--	--	--	--	--	--	--	--	--	--	--
ame-miR-9869-5p	Apis_cerana_cerana_newGene_12253	UCGGGGAUCGCGGAUGCGGAGAGC	24	0.426904	0.38277	0.232862	0.106318	0	0	0.0318838	-2.4768	down	--	--	--	--	--	--	--	--	--	--	--
ame-miR-9869-5p	Apis_cerana_cerana_newGene_12266	UCGGGGAUCGCGGAUGCGGAGAGC	24	0.426904	0.38277	0.232862	0.106318	0	0	0.0318838	-2.4768	down	--	--	Molecular Function: zinc ion binding (GO:0008270);;	--	--	--	--	--	--	--	Four and a half LIM domains protein 2 [Melipona quadrifasciata]	--	molecular function: binding (GO:0005488)
ame-miR-9869-5p	Apis_cerana_cerana_newGene_12291	UCGGGGAUCGCGGAUGCGGAGAGC	24	0.426904	0.38277	0.232862	0.106318	0	0	0.0318838	-2.4768	down	--	--	--	--	--	--	--	--	--	--	Ubiquitin carboxyl-terminal hydrolase 10-B [Eufriesea mexicana]	--	--
ame-miR-9869-5p	Apis_cerana_cerana_newGene_12294	UCGGGGAUCGCGGAUGCGGAGAGC	24	0.426904	0.38277	0.232862	0.106318	0	0	0.0318838	-2.4768	down	--	--	--	--	--	--	--	--	--	--	hypothetical protein ALC56_11292 [Trachymyrmex septentrionalis]	--	--
ame-miR-9869-5p	Apis_cerana_cerana_newGene_12390	UCGGGGAUCGCGGAUGCGGAGAGC	24	0.426904	0.38277	0.232862	0.106318	0	0	0.0318838	-2.4768	down	--	--	--	--	--	--	--	--	--	--	--
ame-miR-9869-5p	Apis_cerana_cerana_newGene_12427	UCGGGGAUCGCGGAUGCGGAGAGC	24	0.426904	0.38277	0.232862	0.106318	0	0	0.0318838	-2.4768	down	--	--	--	--	--	--	--	--	--	--	--
ame-miR-9869-5p	Apis_cerana_cerana_newGene_12713	UCGGGGAUCGCGGAUGCGGAGAGC	24	0.426904	0.38277	0.232862	0.106318	0	0	0.0318838	-2.4768	down	--	--	--	--	--	--	--	--	--	--	PREDICTED: uncharacterized protein LOC108001909 isoform X1 [Apis cerana]	--	--
ame-miR-9869-5p	Apis_cerana_cerana_newGene_12908	UCGGGGAUCGCGGAUGCGGAGAGC	24	0.426904	0.38277	0.232862	0.106318	0	0	0.0318838	-2.4768	down	--	--	--	--	--	--	--	--	--	--	--
ame-miR-9869-5p	Apis_cerana_cerana_newGene_13183	UCGGGGAUCGCGGAUGCGGAGAGC	24	0.426904	0.38277	0.232862	0.106318	0	0	0.0318838	-2.4768	down	--	--	--	--	--	--	--	--	--	--	hypothetical protein WN51_05954 [Melipona quadrifasciata]	--	--
ame-miR-9869-5p	Apis_cerana_cerana_newGene_13652	UCGGGGAUCGCGGAUGCGGAGAGC	24	0.426904	0.38277	0.232862	0.106318	0	0	0.0318838	-2.4768	down	--	--	--	--	--	--	--	--	--	--	--
ame-miR-9869-5p	Apis_cerana_cerana_newGene_13803	UCGGGGAUCGCGGAUGCGGAGAGC	24	0.426904	0.38277	0.232862	0.106318	0	0	0.0318838	-2.4768	down	--	--	--	--	--	--	--	--	--	--	--
ame-miR-9869-5p	Apis_cerana_cerana_newGene_13822	UCGGGGAUCGCGGAUGCGGAGAGC	24	0.426904	0.38277	0.232862	0.106318	0	0	0.0318838	-2.4768	down	--	--	--	--	--	--	--	--	--	--	--
ame-miR-9869-5p	Apis_cerana_cerana_newGene_13889	UCGGGGAUCGCGGAUGCGGAGAGC	24	0.426904	0.38277	0.232862	0.106318	0	0	0.0318838	-2.4768	down	--	--	--	--	--	--	--	--	--	--	--
ame-miR-9869-5p	Apis_cerana_cerana_newGene_13915	UCGGGGAUCGCGGAUGCGGAGAGC	24	0.426904	0.38277	0.232862	0.106318	0	0	0.0318838	-2.4768	down	--	--	--	--	--	--	--	--	--	--	--
ame-miR-9869-5p	Apis_cerana_cerana_newGene_13925	UCGGGGAUCGCGGAUGCGGAGAGC	24	0.426904	0.38277	0.232862	0.106318	0	0	0.0318838	-2.4768	down	--	--	--	K09180|1.07188e-30|hst:105192267|K09180 transcription factor AP-2, invertebrate | (RefSeq) transcription factor AP-2-epsilon	--	--	--	--	--	--	PREDICTED: transcription factor AP-2-epsilon isoform X1 [Apis cerana]	--	--
ame-miR-9869-5p	Apis_cerana_cerana_newGene_13965	UCGGGGAUCGCGGAUGCGGAGAGC	24	0.426904	0.38277	0.232862	0.106318	0	0	0.0318838	-2.4768	down	--	--	--	--	--	--	--	--	--	--	--
ame-miR-9869-5p	Apis_cerana_cerana_newGene_14024	UCGGGGAUCGCGGAUGCGGAGAGC	24	0.426904	0.38277	0.232862	0.106318	0	0	0.0318838	-2.4768	down	--	--	--	--	--	--	--	--	--	--	--
ame-miR-9869-5p	Apis_cerana_cerana_newGene_14027	UCGGGGAUCGCGGAUGCGGAGAGC	24	0.426904	0.38277	0.232862	0.106318	0	0	0.0318838	-2.4768	down	--	--	--	K12076|1.54397e-20|ame:724292|K12076 disks large protein 1 | (RefSeq) disks large 1 tumor suppressor protein	--	--	--	--	F	Nucleotide transport and metabolism	PREDICTED: disks large 1 tumor suppressor protein isoform X12 [Apis cerana]	Hippo signaling pathway - fly (ko04391)	--
ame-miR-9869-5p	Apis_cerana_cerana_newGene_14156	UCGGGGAUCGCGGAUGCGGAGAGC	24	0.426904	0.38277	0.232862	0.106318	0	0	0.0318838	-2.4768	down	--	--	Molecular Function: steroid hormone receptor activity (GO:0003707);; Molecular Function: RNA polymerase II transcription factor activity, ligand-activated sequence-specific DNA binding (GO:0004879);; Cellular Component: nucleus (GO:0005634);; Biological Process: regulation of transcription, DNA-templated (GO:0006355);; Molecular Function: zinc ion binding (GO:0008270);; Cellular Component: integr…	K08558|7.63711e-20|ame:551592|K08558 nuclear receptor subfamily 4 group A member 2 | (RefSeq) Hr38; hormone receptor-like in 38	--	--	--	--	K	Transcription	PREDICTED: probable nuclear hormone receptor HR38 [Apis florea]	--	molecular function: receptor activity (GO:0004872);; molecular function: molecular transducer activity (GO:0060089);; biological process: cellular process (GO:0009987);; biological process: signaling (GO:0023052);; biological process: single-organism process (GO:0044699);; biological process: response to stimulus (GO:0050896);; biological process: biological regulation (GO:0065007);; molecular fu…
ame-miR-9869-5p	Apis_cerana_cerana_newGene_14214	UCGGGGAUCGCGGAUGCGGAGAGC	24	0.426904	0.38277	0.232862	0.106318	0	0	0.0318838	-2.4768	down	--	--	--	K11974|0|ame:410237|K11974 E3 ubiquitin-protein ligase RNF31 [EC:2.3.2.27] | (RefSeq) GB16174; uncharacterized LOC410237	[O]	Posttranslational modification, protein turnover, chaperones	--	--	S	Function unknown	PREDICTED: uncharacterized protein LOC108001142 [Apis cerana]	--	--
ame-miR-9869-5p	Apis_cerana_cerana_newGene_14218	UCGGGGAUCGCGGAUGCGGAGAGC	24	0.426904	0.38277	0.232862	0.106318	0	0	0.0318838	-2.4768	down	--	--	--	--	--	--	--	--	--	--	PREDICTED: uncharacterized protein LOC108001179 [Apis cerana]	--	--
ame-miR-9869-5p	Apis_cerana_cerana_newGene_1428	UCGGGGAUCGCGGAUGCGGAGAGC	24	0.426904	0.38277	0.232862	0.106318	0	0	0.0318838	-2.4768	down	--	--	--	--	--	--	--	--	--	--	PREDICTED: uncharacterized protein LOC102653904 [Apis mellifera]	--	--
ame-miR-9869-5p	Apis_cerana_cerana_newGene_14316	UCGGGGAUCGCGGAUGCGGAGAGC	24	0.426904	0.38277	0.232862	0.106318	0	0	0.0318838	-2.4768	down	--	--	Molecular Function: nucleic acid binding (GO:0003676);; Molecular Function: metal ion binding (GO:0046872);;	--	[A]	RNA processing and modification	R3H domain;; SUZ domain	Protein encore OS=Drosophila melanogaster OX=7227 GN=enc PE=1 SV=2	S	Function unknown	PREDICTED: cAMP-regulated phosphoprotein 21 isoform X3 [Apis cerana]	--	molecular function: binding (GO:0005488)
ame-miR-9869-5p	Apis_cerana_cerana_newGene_14359	UCGGGGAUCGCGGAUGCGGAGAGC	24	0.426904	0.38277	0.232862	0.106318	0	0	0.0318838	-2.4768	down	--	--	--	--	--	--	--	--	--	--	--
ame-miR-9869-5p	Apis_cerana_cerana_newGene_1444	UCGGGGAUCGCGGAUGCGGAGAGC	24	0.426904	0.38277	0.232862	0.106318	0	0	0.0318838	-2.4768	down	--	--	--	--	--	--	--	--	--	--	--
ame-miR-9869-5p	Apis_cerana_cerana_newGene_14499	UCGGGGAUCGCGGAUGCGGAGAGC	24	0.426904	0.38277	0.232862	0.106318	0	0	0.0318838	-2.4768	down	--	--	--	--	--	--	--	--	--	--	--
ame-miR-9869-5p	Apis_cerana_cerana_newGene_14505	UCGGGGAUCGCGGAUGCGGAGAGC	24	0.426904	0.38277	0.232862	0.106318	0	0	0.0318838	-2.4768	down	[H]	Coenzyme transport and metabolism	Molecular Function: sulfotransferase activity (GO:0008146);; Cellular Component: integral component of membrane (GO:0016021);;	K08104|0|ame:412956|K08104 [heparan sulfate]-glucosamine 3-sulfotransferase 5 [EC:2.8.2.23] | (RefSeq) Hs3st-A; heparan sulfate glucosamine 3-O-sulfotransferase 1	[O]	Posttranslational modification, protein turnover, chaperones	Sulfotransferase domain;; Sulfotransferase family	Bifunctional heparan sulfate N-deacetylase/N-sulfotransferase 1 OS=Caenorhabditis elegans OX=6239 GN=hst-1 PE=2 SV=1	S	Function unknown	PREDICTED: heparan sulfate glucosamine 3-O-sulfotransferase 1 isoform X2 [Apis mellifera]	Glycosaminoglycan biosynthesis - heparan sulfate / heparin (ko00534)	molecular function: catalytic activity (GO:0003824);; biological process: metabolic process (GO:0008152);; cellular component: membrane (GO:0016020);; cellular component: membrane part (GO:0044425)
ame-miR-9869-5p	Apis_cerana_cerana_newGene_14547	UCGGGGAUCGCGGAUGCGGAGAGC	24	0.426904	0.38277	0.232862	0.106318	0	0	0.0318838	-2.4768	down	--	--	--	--	--	--	--	--	--	--	--
ame-miR-9869-5p	Apis_cerana_cerana_newGene_14744	UCGGGGAUCGCGGAUGCGGAGAGC	24	0.426904	0.38277	0.232862	0.106318	0	0	0.0318838	-2.4768	down	--	--	--	--	--	--	--	--	--	--	--
ame-miR-9869-5p	Apis_cerana_cerana_newGene_15017	UCGGGGAUCGCGGAUGCGGAGAGC	24	0.426904	0.38277	0.232862	0.106318	0	0	0.0318838	-2.4768	down	--	--	--	--	--	--	--	--	--	--	hypothetical protein WN48_01994 [Eufriesea mexicana]	--	--
ame-miR-9869-5p	Apis_cerana_cerana_newGene_15028	UCGGGGAUCGCGGAUGCGGAGAGC	24	0.426904	0.38277	0.232862	0.106318	0	0	0.0318838	-2.4768	down	--	--	--	--	--	--	--	--	--	--	PREDICTED: uncharacterized protein LOC102681313 isoform X2 [Apis dorsata]	--	--
ame-miR-9869-5p	Apis_cerana_cerana_newGene_15117	UCGGGGAUCGCGGAUGCGGAGAGC	24	0.426904	0.38277	0.232862	0.106318	0	0	0.0318838	-2.4768	down	--	--	--	--	--	--	--	--	--	--	--
ame-miR-9869-5p	Apis_cerana_cerana_newGene_15135	UCGGGGAUCGCGGAUGCGGAGAGC	24	0.426904	0.38277	0.232862	0.106318	0	0	0.0318838	-2.4768	down	--	--	--	--	--	--	--	--	--	--	--
ame-miR-9869-5p	Apis_cerana_cerana_newGene_1514	UCGGGGAUCGCGGAUGCGGAGAGC	24	0.426904	0.38277	0.232862	0.106318	0	0	0.0318838	-2.4768	down	--	--	--	--	--	--	--	--	--	--	--
ame-miR-9869-5p	Apis_cerana_cerana_newGene_1517	UCGGGGAUCGCGGAUGCGGAGAGC	24	0.426904	0.38277	0.232862	0.106318	0	0	0.0318838	-2.4768	down	--	--	--	--	--	--	--	--	--	--	--
ame-miR-9869-5p	Apis_cerana_cerana_newGene_15211	UCGGGGAUCGCGGAUGCGGAGAGC	24	0.426904	0.38277	0.232862	0.106318	0	0	0.0318838	-2.4768	down	--	--	--	--	--	--	--	--	--	--	--
ame-miR-9869-5p	Apis_cerana_cerana_newGene_15568	UCGGGGAUCGCGGAUGCGGAGAGC	24	0.426904	0.38277	0.232862	0.106318	0	0	0.0318838	-2.4768	down	--	--	--	--	--	--	--	--	--	--	--
ame-miR-9869-5p	Apis_cerana_cerana_newGene_15656	UCGGGGAUCGCGGAUGCGGAGAGC	24	0.426904	0.38277	0.232862	0.106318	0	0	0.0318838	-2.4768	down	--	--	--	--	--	--	--	--	S	Function unknown	PREDICTED: uncharacterized protein LOC108002670 isoform X2 [Apis cerana]	--	--
ame-miR-9869-5p	Apis_cerana_cerana_newGene_15670	UCGGGGAUCGCGGAUGCGGAGAGC	24	0.426904	0.38277	0.232862	0.106318	0	0	0.0318838	-2.4768	down	[V]	Defense mechanisms	Molecular Function: ATP binding (GO:0005524);; Cellular Component: integral component of membrane (GO:0016021);; Molecular Function: ATPase activity, coupled to transmembrane movement of substances (GO:0042626);; Biological Process: transmembrane transport (GO:0055085);;	K05658|0|ame:551167|K05658 ATP-binding cassette, subfamily B (MDR/TAP), member 1 [EC:3.6.3.44] | (RefSeq) multidrug resistance protein homolog 49	[Q]	Secondary metabolites biosynthesis, transport and catabolism	ABC transporter transmembrane region;; ABC transporter	Multidrug resistance protein homolog 65 OS=Drosophila melanogaster OX=7227 GN=Mdr65 PE=1 SV=2	V	Defense mechanisms	PREDICTED: multidrug resistance protein homolog 49 isoform X1 [Apis cerana]	ABC transporters (ko02010)	molecular function: binding (GO:0005488);; cellular component: membrane (GO:0016020);; cellular component: membrane part (GO:0044425);; molecular function: catalytic activity (GO:0003824);; molecular function: transporter activity (GO:0005215);; biological process: metabolic process (GO:0008152);; biological process: cellular process (GO:0009987);; biological process: single-organism process (GO:…
ame-miR-9869-5p	Apis_cerana_cerana_newGene_16050	UCGGGGAUCGCGGAUGCGGAGAGC	24	0.426904	0.38277	0.232862	0.106318	0	0	0.0318838	-2.4768	down	--	--	--	--	--	--	--	--	--	--	--
ame-miR-9869-5p	Apis_cerana_cerana_newGene_16052	UCGGGGAUCGCGGAUGCGGAGAGC	24	0.426904	0.38277	0.232862	0.106318	0	0	0.0318838	-2.4768	down	--	--	--	--	--	--	Alcohol dehydrogenase transcription factor Myb/SANT-like	--	S	Function unknown	PREDICTED: uncharacterized protein LOC107998829 isoform X3 [Apis cerana]	--	--
ame-miR-9869-5p	Apis_cerana_cerana_newGene_16055	UCGGGGAUCGCGGAUGCGGAGAGC	24	0.426904	0.38277	0.232862	0.106318	0	0	0.0318838	-2.4768	down	--	--	--	--	--	--	--	--	--	--	--
ame-miR-9869-5p	Apis_cerana_cerana_newGene_16077	UCGGGGAUCGCGGAUGCGGAGAGC	24	0.426904	0.38277	0.232862	0.106318	0	0	0.0318838	-2.4768	down	--	--	--	--	--	--	--	--	--	--	--
ame-miR-9869-5p	Apis_cerana_cerana_newGene_1610	UCGGGGAUCGCGGAUGCGGAGAGC	24	0.426904	0.38277	0.232862	0.106318	0	0	0.0318838	-2.4768	down	--	--	--	--	--	--	--	--	--	--	--
ame-miR-9869-5p	Apis_cerana_cerana_newGene_16193	UCGGGGAUCGCGGAUGCGGAGAGC	24	0.426904	0.38277	0.232862	0.106318	0	0	0.0318838	-2.4768	down	--	--	--	--	--	--	--	--	S	Function unknown	PREDICTED: uncharacterized protein LOC108003867 [Apis cerana]	--	--
ame-miR-9869-5p	Apis_cerana_cerana_newGene_16294	UCGGGGAUCGCGGAUGCGGAGAGC	24	0.426904	0.38277	0.232862	0.106318	0	0	0.0318838	-2.4768	down	--	--	Cellular Component: integral component of membrane (GO:0016021);;	--	--	--	--	--	--	--	hypothetical protein WH47_11711 [Habropoda laboriosa]	--	cellular component: membrane (GO:0016020);; cellular component: membrane part (GO:0044425)
ame-miR-9869-5p	Apis_cerana_cerana_newGene_16481	UCGGGGAUCGCGGAUGCGGAGAGC	24	0.426904	0.38277	0.232862	0.106318	0	0	0.0318838	-2.4768	down	--	--	--	--	--	--	--	--	--	--	--
ame-miR-9869-5p	Apis_cerana_cerana_newGene_16669	UCGGGGAUCGCGGAUGCGGAGAGC	24	0.426904	0.38277	0.232862	0.106318	0	0	0.0318838	-2.4768	down	--	--	--	--	--	--	--	--	--	--	--
ame-miR-9869-5p	Apis_cerana_cerana_newGene_16949	UCGGGGAUCGCGGAUGCGGAGAGC	24	0.426904	0.38277	0.232862	0.106318	0	0	0.0318838	-2.4768	down	--	--	--	--	--	--	--	--	--	--	--
ame-miR-9869-5p	Apis_cerana_cerana_newGene_17141	UCGGGGAUCGCGGAUGCGGAGAGC	24	0.426904	0.38277	0.232862	0.106318	0	0	0.0318838	-2.4768	down	--	--	--	--	--	--	--	--	S	Function unknown	Histone-lysine N-methyltransferase SETMAR [Acromyrmex echinatior]	--	--
ame-miR-9869-5p	Apis_cerana_cerana_newGene_1717	UCGGGGAUCGCGGAUGCGGAGAGC	24	0.426904	0.38277	0.232862	0.106318	0	0	0.0318838	-2.4768	down	--	--	Molecular Function: metal ion binding (GO:0046872);;	--	--	--	--	--	S	Function unknown	Zinc finger protein basonuclin-2 [Melipona quadrifasciata]	--	molecular function: binding (GO:0005488)
ame-miR-9869-5p	Apis_cerana_cerana_newGene_17198	UCGGGGAUCGCGGAUGCGGAGAGC	24	0.426904	0.38277	0.232862	0.106318	0	0	0.0318838	-2.4768	down	--	--	Cellular Component: integral component of membrane (GO:0016021);;	--	--	--	--	--	S	Function unknown	PREDICTED: hemicentin-2 isoform X2 [Apis cerana]	--	cellular component: membrane (GO:0016020);; cellular component: membrane part (GO:0044425)
ame-miR-9869-5p	Apis_cerana_cerana_newGene_17310	UCGGGGAUCGCGGAUGCGGAGAGC	24	0.426904	0.38277	0.232862	0.106318	0	0	0.0318838	-2.4768	down	--	--	Molecular Function: G-protein coupled receptor activity (GO:0004930);; Biological Process: G-protein coupled receptor signaling pathway (GO:0007186);; Cellular Component: integral component of membrane (GO:0016021);;	--	[R]	General function prediction only	7 transmembrane receptor (rhodopsin family);; Serpentine type 7TM GPCR chemoreceptor Srsx;; Serpentine type 7TM GPCR chemoreceptor Srx	Octopamine receptor beta-1R OS=Drosophila melanogaster OX=7227 GN=Octbeta1R PE=2 SV=1	U	Intracellular trafficking, secretion, and vesicular transport	PREDICTED: octopamine receptor beta-3R-like isoform X1 [Apis cerana]	--	molecular function: receptor activity (GO:0004872);; molecular function: molecular transducer activity (GO:0060089);; biological process: cellular process (GO:0009987);; biological process: signaling (GO:0023052);; biological process: single-organism process (GO:0044699);; biological process: response to stimulus (GO:0050896);; biological process: biological regulation (GO:0065007);; cellular com…
ame-miR-9869-5p	Apis_cerana_cerana_newGene_17387	UCGGGGAUCGCGGAUGCGGAGAGC	24	0.426904	0.38277	0.232862	0.106318	0	0	0.0318838	-2.4768	down	--	--	--	--	--	--	--	--	--	--	--
ame-miR-9869-5p	Apis_cerana_cerana_newGene_1745	UCGGGGAUCGCGGAUGCGGAGAGC	24	0.426904	0.38277	0.232862	0.106318	0	0	0.0318838	-2.4768	down	--	--	--	--	--	--	--	--	--	--	hypothetical protein WN48_04046 [Eufriesea mexicana]	--	--
ame-miR-9869-5p	Apis_cerana_cerana_newGene_17484	UCGGGGAUCGCGGAUGCGGAGAGC	24	0.426904	0.38277	0.232862	0.106318	0	0	0.0318838	-2.4768	down	--	--	--	--	--	--	--	--	--	--	--
ame-miR-9869-5p	Apis_cerana_cerana_newGene_17485	UCGGGGAUCGCGGAUGCGGAGAGC	24	0.426904	0.38277	0.232862	0.106318	0	0	0.0318838	-2.4768	down	--	--	--	--	--	--	--	--	--	--	--
ame-miR-9869-5p	Apis_cerana_cerana_newGene_17508	UCGGGGAUCGCGGAUGCGGAGAGC	24	0.426904	0.38277	0.232862	0.106318	0	0	0.0318838	-2.4768	down	--	--	--	--	--	--	--	--	--	--	--
ame-miR-9869-5p	Apis_cerana_cerana_newGene_17541	UCGGGGAUCGCGGAUGCGGAGAGC	24	0.426904	0.38277	0.232862	0.106318	0	0	0.0318838	-2.4768	down	--	--	--	--	--	--	--	--	--	--	--
ame-miR-9869-5p	Apis_cerana_cerana_newGene_17661	UCGGGGAUCGCGGAUGCGGAGAGC	24	0.426904	0.38277	0.232862	0.106318	0	0	0.0318838	-2.4768	down	--	--	--	--	--	--	--	--	--	--	hypothetical protein WN48_06371 [Eufriesea mexicana]	--	--
ame-miR-9869-5p	Apis_cerana_cerana_newGene_18304	UCGGGGAUCGCGGAUGCGGAGAGC	24	0.426904	0.38277	0.232862	0.106318	0	0	0.0318838	-2.4768	down	--	--	--	--	--	--	--	--	--	--	hypothetical protein WN51_04015 [Melipona quadrifasciata]	--	--
ame-miR-9869-5p	Apis_cerana_cerana_newGene_1841	UCGGGGAUCGCGGAUGCGGAGAGC	24	0.426904	0.38277	0.232862	0.106318	0	0	0.0318838	-2.4768	down	--	--	--	--	--	--	--	--	--	--	--
ame-miR-9869-5p	Apis_cerana_cerana_newGene_18702	UCGGGGAUCGCGGAUGCGGAGAGC	24	0.426904	0.38277	0.232862	0.106318	0	0	0.0318838	-2.4768	down	--	--	--	--	--	--	--	--	--	--	--
ame-miR-9869-5p	Apis_cerana_cerana_newGene_18732	UCGGGGAUCGCGGAUGCGGAGAGC	24	0.426904	0.38277	0.232862	0.106318	0	0	0.0318838	-2.4768	down	--	--	Molecular Function: nucleic acid binding (GO:0003676);; Molecular Function: zinc ion binding (GO:0008270);;	--	[R]	General function prediction only	Zinc-finger double domain;; Zinc finger, C2H2 type;; C2H2-type zinc-finger domain;; C2H2-type zinc finger	Protein suppressor of hairy wing OS=Drosophila virilis OX=7244 GN=su(Hw) PE=2 SV=1	S	Function unknown	PREDICTED: zinc finger protein 729 [Apis mellifera]	--	molecular function: binding (GO:0005488)
ame-miR-9869-5p	Apis_cerana_cerana_newGene_19066	UCGGGGAUCGCGGAUGCGGAGAGC	24	0.426904	0.38277	0.232862	0.106318	0	0	0.0318838	-2.4768	down	--	--	Cellular Component: intracellular (GO:0005622);; Biological Process: intracellular signal transduction (GO:0035556);;	--	[R]	General function prediction only	Anaphase-promoting complex subunit 4 WD40 domain;; SOCS box;; Tub family	Protein king tubby 1 OS=Aedes aegypti OX=7159 GN=king-tubby1 PE=3 SV=2	S	Function unknown	PREDICTED: tubby-related protein 4-like isoform X1 [Apis dorsata]	--	cellular component: cell (GO:0005623);; cellular component: cell part (GO:0044464);; biological process: cellular process (GO:0009987);; biological process: signaling (GO:0023052);; biological process: single-organism process (GO:0044699);; biological process: response to stimulus (GO:0050896);; biological process: biological regulation (GO:0065007)
ame-miR-9869-5p	Apis_cerana_cerana_newGene_19138	UCGGGGAUCGCGGAUGCGGAGAGC	24	0.426904	0.38277	0.232862	0.106318	0	0	0.0318838	-2.4768	down	--	--	Molecular Function: catalytic activity (GO:0003824);;	--	--	--	--	Retrovirus-related Pol polyprotein from type-1 retrotransposable element R1 4 (Fragment) OS=Nasonia vitripennis OX=7425 PE=4 SV=1	S	Function unknown	Retrovirus-related Pol polyprotein from type-1 retrotransposable element R1 [Apis cerana cerana]	--	molecular function: catalytic activity (GO:0003824)
ame-miR-9869-5p	Apis_cerana_cerana_newGene_19153	UCGGGGAUCGCGGAUGCGGAGAGC	24	0.426904	0.38277	0.232862	0.106318	0	0	0.0318838	-2.4768	down	--	--	--	--	--	--	--	--	--	--	PREDICTED: uncharacterized protein LOC107997585 isoform X3 [Apis cerana]	--	--
ame-miR-9869-5p	Apis_cerana_cerana_newGene_19218	UCGGGGAUCGCGGAUGCGGAGAGC	24	0.426904	0.38277	0.232862	0.106318	0	0	0.0318838	-2.4768	down	--	--	--	--	--	--	--	--	--	--	--
ame-miR-9869-5p	Apis_cerana_cerana_newGene_19682	UCGGGGAUCGCGGAUGCGGAGAGC	24	0.426904	0.38277	0.232862	0.106318	0	0	0.0318838	-2.4768	down	--	--	--	K17894|9.19818e-82|soc:105207872|K17894 GATA-binding protein 2 | (RefSeq) GATA-binding factor C-like	[K]	Transcription	--	GATA-binding factor C OS=Drosophila melanogaster OX=7227 GN=grn PE=2 SV=1	K	Transcription	PREDICTED: GATA-binding factor C-like, partial [Ceratina calcarata]	--	--
ame-miR-9869-5p	Apis_cerana_cerana_newGene_1979	UCGGGGAUCGCGGAUGCGGAGAGC	24	0.426904	0.38277	0.232862	0.106318	0	0	0.0318838	-2.4768	down	--	--	--	--	--	--	--	--	--	--	--
ame-miR-9869-5p	Apis_cerana_cerana_newGene_2072	UCGGGGAUCGCGGAUGCGGAGAGC	24	0.426904	0.38277	0.232862	0.106318	0	0	0.0318838	-2.4768	down	--	--	--	--	--	--	--	--	--	--	--
ame-miR-9869-5p	Apis_cerana_cerana_newGene_20831	UCGGGGAUCGCGGAUGCGGAGAGC	24	0.426904	0.38277	0.232862	0.106318	0	0	0.0318838	-2.4768	down	--	--	--	--	--	--	--	--	--	--	--
ame-miR-9869-5p	Apis_cerana_cerana_newGene_21578	UCGGGGAUCGCGGAUGCGGAGAGC	24	0.426904	0.38277	0.232862	0.106318	0	0	0.0318838	-2.4768	down	--	--	--	--	--	--	--	--	S	Function unknown	PREDICTED: uncharacterized protein LOC107995234 [Apis cerana]	--	--
ame-miR-9869-5p	Apis_cerana_cerana_newGene_217	UCGGGGAUCGCGGAUGCGGAGAGC	24	0.426904	0.38277	0.232862	0.106318	0	0	0.0318838	-2.4768	down	--	--	--	K09399|0|ame:726050|K09399 forkhead box protein F | (RefSeq) forkhead box protein K2-like	[K]	Transcription	Forkhead domain	Forkhead box protein biniou OS=Drosophila melanogaster OX=7227 GN=bin PE=1 SV=2	U	Intracellular trafficking, secretion, and vesicular transport	PREDICTED: forkhead box protein E1-like [Apis cerana]	--	--
ame-miR-9869-5p	Apis_cerana_cerana_newGene_21761	UCGGGGAUCGCGGAUGCGGAGAGC	24	0.426904	0.38277	0.232862	0.106318	0	0	0.0318838	-2.4768	down	--	--	--	--	--	--	--	--	--	--	hypothetical protein WN55_07170 [Dufourea novaeangliae]	--	--
ame-miR-9869-5p	Apis_cerana_cerana_newGene_21804	UCGGGGAUCGCGGAUGCGGAGAGC	24	0.426904	0.38277	0.232862	0.106318	0	0	0.0318838	-2.4768	down	--	--	--	--	--	--	--	--	--	--	hypothetical protein WN51_10396 [Melipona quadrifasciata]	--	--
ame-miR-9869-5p	Apis_cerana_cerana_newGene_21834	UCGGGGAUCGCGGAUGCGGAGAGC	24	0.426904	0.38277	0.232862	0.106318	0	0	0.0318838	-2.4768	down	--	--	--	K16672|1.36346e-70|ame:552079|K16672 homeobox protein homothorax | (RefSeq) homeobox protein homothorax	[K]	Transcription	N-terminal of Homeobox Meis and PKNOX1	Homeobox protein homothorax OS=Drosophila melanogaster OX=7227 GN=hth PE=1 SV=1	K	Transcription	PREDICTED: homeobox protein homothorax isoform X4 [Apis florea]	Hippo signaling pathway - fly (ko04391)	--
ame-miR-9869-5p	Apis_cerana_cerana_newGene_21845	UCGGGGAUCGCGGAUGCGGAGAGC	24	0.426904	0.38277	0.232862	0.106318	0	0	0.0318838	-2.4768	down	--	--	--	--	--	--	--	--	--	--	--
ame-miR-9869-5p	Apis_cerana_cerana_newGene_21897	UCGGGGAUCGCGGAUGCGGAGAGC	24	0.426904	0.38277	0.232862	0.106318	0	0	0.0318838	-2.4768	down	--	--	--	K05849|3.90374e-25|ame:409818|K05849 solute carrier family 8 (sodium/calcium exchanger) | (RefSeq) Calx; sodium/calcium exchanger 3	[PT]	--	--	--	P	Inorganic ion transport and metabolism	PREDICTED: sodium/calcium exchanger 1-like, partial [Apis mellifera]	--	--
ame-miR-9869-5p	Apis_cerana_cerana_newGene_22005	UCGGGGAUCGCGGAUGCGGAGAGC	24	0.426904	0.38277	0.232862	0.106318	0	0	0.0318838	-2.4768	down	--	--	--	--	--	--	--	--	--	--	--
ame-miR-9869-5p	Apis_cerana_cerana_newGene_22084	UCGGGGAUCGCGGAUGCGGAGAGC	24	0.426904	0.38277	0.232862	0.106318	0	0	0.0318838	-2.4768	down	--	--	--	--	--	--	--	--	S	Function unknown	PREDICTED: uncharacterized protein LOC108004152, partial [Apis cerana]	--	--
ame-miR-9869-5p	Apis_cerana_cerana_newGene_22366	UCGGGGAUCGCGGAUGCGGAGAGC	24	0.426904	0.38277	0.232862	0.106318	0	0	0.0318838	-2.4768	down	--	--	--	--	--	--	--	--	--	--	--
ame-miR-9869-5p	Apis_cerana_cerana_newGene_22374	UCGGGGAUCGCGGAUGCGGAGAGC	24	0.426904	0.38277	0.232862	0.106318	0	0	0.0318838	-2.4768	down	--	--	--	K08018|4.00973e-34|ame:408810|K08018 Rap guanine nucleotide exchange factor 2 | (RefSeq) GB20093; rap guanine nucleotide exchange factor 2-like	--	--	--	--	--	--	PREDICTED: rap guanine nucleotide exchange factor 6-like isoform X11 [Apis dorsata]	--	--
ame-miR-9869-5p	Apis_cerana_cerana_newGene_22471	UCGGGGAUCGCGGAUGCGGAGAGC	24	0.426904	0.38277	0.232862	0.106318	0	0	0.0318838	-2.4768	down	--	--	--	--	--	--	--	--	--	--	--
ame-miR-9869-5p	Apis_cerana_cerana_newGene_22486	UCGGGGAUCGCGGAUGCGGAGAGC	24	0.426904	0.38277	0.232862	0.106318	0	0	0.0318838	-2.4768	down	--	--	--	--	--	--	--	--	--	--	--
ame-miR-9869-5p	Apis_cerana_cerana_newGene_22487	UCGGGGAUCGCGGAUGCGGAGAGC	24	0.426904	0.38277	0.232862	0.106318	0	0	0.0318838	-2.4768	down	--	--	--	--	--	--	--	--	--	--	--
ame-miR-9869-5p	Apis_cerana_cerana_newGene_22511	UCGGGGAUCGCGGAUGCGGAGAGC	24	0.426904	0.38277	0.232862	0.106318	0	0	0.0318838	-2.4768	down	--	--	--	--	[T]	Signal transduction mechanisms	EGF domain;; Calcium-binding EGF domain;; EGF domain;; EGF-like domain;; Calcium-binding EGF domain;; EGF-like domain;; EGF domain;; Complement Clr-like EGF-like;; Calcium-binding EGF domain;; EGF domain;; Complement Clr-like EGF-like;; EGF-like domain;; Human growth factor-like EGF;; Pvs28 EGF domain;; Coagulation Factor Xa inhibitory site;; EGF domain;; Calcium-binding EGF domain	Neurogenic locus Notch protein OS=Drosophila melanogaster OX=7227 GN=N PE=1 SV=3	S	Function unknown	PREDICTED: uncharacterized protein LOC102671488 [Apis dorsata]	--	--
ame-miR-9869-5p	Apis_cerana_cerana_newGene_22517	UCGGGGAUCGCGGAUGCGGAGAGC	24	0.426904	0.38277	0.232862	0.106318	0	0	0.0318838	-2.4768	down	--	--	--	--	[T]	Signal transduction mechanisms	--	Fat-like cadherin-related tumor suppressor homolog OS=Drosophila melanogaster OX=7227 GN=kug PE=2 SV=3	S	Function unknown	Fibrillin-1 [Dufourea novaeangliae]	--	--
ame-miR-9869-5p	Apis_cerana_cerana_newGene_22593	UCGGGGAUCGCGGAUGCGGAGAGC	24	0.426904	0.38277	0.232862	0.106318	0	0	0.0318838	-2.4768	down	--	--	Cellular Component: nucleus (GO:0005634);; Biological Process: regulation of transcription, DNA-templated (GO:0006355);; Molecular Function: zinc ion binding (GO:0008270);; Molecular Function: sequence-specific DNA binding (GO:0043565);;	K09373|1.18956e-78|ame:409095|K09373 LIM homeobox protein 2/9 | (RefSeq) ap; protein apterous	[R]	General function prediction only	LIM domain	Protein apterous OS=Drosophila melanogaster OX=7227 GN=ap PE=2 SV=1	K	Transcription	PREDICTED: protein apterous-like isoform X2 [Apis cerana]	--	cellular component: cell (GO:0005623);; cellular component: organelle (GO:0043226);; cellular component: cell part (GO:0044464);; biological process: biological regulation (GO:0065007);; molecular function: binding (GO:0005488)
ame-miR-9869-5p	Apis_cerana_cerana_newGene_22643	UCGGGGAUCGCGGAUGCGGAGAGC	24	0.426904	0.38277	0.232862	0.106318	0	0	0.0318838	-2.4768	down	--	--	--	--	--	--	--	--	--	--	--
ame-miR-9869-5p	Apis_cerana_cerana_newGene_22679	UCGGGGAUCGCGGAUGCGGAGAGC	24	0.426904	0.38277	0.232862	0.106318	0	0	0.0318838	-2.4768	down	--	--	--	--	--	--	--	--	S	Function unknown	PREDICTED: uncharacterized protein LOC107996352 isoform X1 [Apis cerana]	--	--
ame-miR-9869-5p	Apis_cerana_cerana_newGene_22790	UCGGGGAUCGCGGAUGCGGAGAGC	24	0.426904	0.38277	0.232862	0.106318	0	0	0.0318838	-2.4768	down	--	--	--	--	--	--	--	--	--	--	hypothetical protein WN48_06918 [Eufriesea mexicana]	--	--
ame-miR-9869-5p	Apis_cerana_cerana_newGene_22810	UCGGGGAUCGCGGAUGCGGAGAGC	24	0.426904	0.38277	0.232862	0.106318	0	0	0.0318838	-2.4768	down	--	--	Cellular Component: integral component of membrane (GO:0016021);;	--	--	--	Protein of unknown function (DUF1676)	--	S	Function unknown	PREDICTED: uncharacterized protein LOC107994593 [Apis cerana]	--	cellular component: membrane (GO:0016020);; cellular component: membrane part (GO:0044425)
ame-miR-9869-5p	Apis_cerana_cerana_newGene_23278	UCGGGGAUCGCGGAUGCGGAGAGC	24	0.426904	0.38277	0.232862	0.106318	0	0	0.0318838	-2.4768	down	--	--	--	--	--	--	--	--	--	--	--
ame-miR-9869-5p	Apis_cerana_cerana_newGene_23307	UCGGGGAUCGCGGAUGCGGAGAGC	24	0.426904	0.38277	0.232862	0.106318	0	0	0.0318838	-2.4768	down	--	--	--	--	--	--	--	--	--	--	PREDICTED: transcription factor SOX-5 isoform X7 [Apis mellifera]	--	--
ame-miR-9869-5p	Apis_cerana_cerana_newGene_23335	UCGGGGAUCGCGGAUGCGGAGAGC	24	0.426904	0.38277	0.232862	0.106318	0	0	0.0318838	-2.4768	down	--	--	--	K20632|4.16729e-34|ame:410706|K20632 deleted in liver cancer protein | (RefSeq) StARD13; rho GTPase-activating protein 7	[T]	Signal transduction mechanisms	--	--	U	Intracellular trafficking, secretion, and vesicular transport	PREDICTED: uncharacterized protein LOC108003471, partial [Apis cerana]	--	--
ame-miR-9869-5p	Apis_cerana_cerana_newGene_23341	UCGGGGAUCGCGGAUGCGGAGAGC	24	0.426904	0.38277	0.232862	0.106318	0	0	0.0318838	-2.4768	down	--	--	--	--	--	--	--	--	--	--	--
ame-miR-9869-5p	Apis_cerana_cerana_newGene_23356	UCGGGGAUCGCGGAUGCGGAGAGC	24	0.426904	0.38277	0.232862	0.106318	0	0	0.0318838	-2.4768	down	--	--	--	--	--	--	--	--	--	--	PREDICTED: LOW QUALITY PROTEIN: uncharacterized protein LOC108003601 [Apis cerana]	--	--
ame-miR-9869-5p	Apis_cerana_cerana_newGene_23385	UCGGGGAUCGCGGAUGCGGAGAGC	24	0.426904	0.38277	0.232862	0.106318	0	0	0.0318838	-2.4768	down	--	--	--	--	--	--	--	--	--	--	--
ame-miR-9869-5p	Apis_cerana_cerana_newGene_23435	UCGGGGAUCGCGGAUGCGGAGAGC	24	0.426904	0.38277	0.232862	0.106318	0	0	0.0318838	-2.4768	down	--	--	--	--	--	--	--	--	--	--	--
ame-miR-9869-5p	Apis_cerana_cerana_newGene_23466	UCGGGGAUCGCGGAUGCGGAGAGC	24	0.426904	0.38277	0.232862	0.106318	0	0	0.0318838	-2.4768	down	--	--	--	--	--	--	--	--	--	--	--
ame-miR-9869-5p	Apis_cerana_cerana_newGene_23501	UCGGGGAUCGCGGAUGCGGAGAGC	24	0.426904	0.38277	0.232862	0.106318	0	0	0.0318838	-2.4768	down	--	--	--	--	--	--	--	--	--	--	--
ame-miR-9869-5p	Apis_cerana_cerana_newGene_23506	UCGGGGAUCGCGGAUGCGGAGAGC	24	0.426904	0.38277	0.232862	0.106318	0	0	0.0318838	-2.4768	down	--	--	--	--	--	--	--	--	--	--	--
ame-miR-9869-5p	Apis_cerana_cerana_newGene_23721	UCGGGGAUCGCGGAUGCGGAGAGC	24	0.426904	0.38277	0.232862	0.106318	0	0	0.0318838	-2.4768	down	--	--	--	--	--	--	--	--	--	--	--
ame-miR-9869-5p	Apis_cerana_cerana_newGene_24126	UCGGGGAUCGCGGAUGCGGAGAGC	24	0.426904	0.38277	0.232862	0.106318	0	0	0.0318838	-2.4768	down	--	--	--	--	--	--	--	--	--	--	--
ame-miR-9869-5p	Apis_cerana_cerana_newGene_24137	UCGGGGAUCGCGGAUGCGGAGAGC	24	0.426904	0.38277	0.232862	0.106318	0	0	0.0318838	-2.4768	down	--	--	--	--	--	--	--	--	--	--	--
ame-miR-9869-5p	Apis_cerana_cerana_newGene_24248	UCGGGGAUCGCGGAUGCGGAGAGC	24	0.426904	0.38277	0.232862	0.106318	0	0	0.0318838	-2.4768	down	--	--	--	--	--	--	--	--	--	--	--
ame-miR-9869-5p	Apis_cerana_cerana_newGene_24268	UCGGGGAUCGCGGAUGCGGAGAGC	24	0.426904	0.38277	0.232862	0.106318	0	0	0.0318838	-2.4768	down	--	--	--	--	--	--	--	--	--	--	--
ame-miR-9869-5p	Apis_cerana_cerana_newGene_24405	UCGGGGAUCGCGGAUGCGGAGAGC	24	0.426904	0.38277	0.232862	0.106318	0	0	0.0318838	-2.4768	down	--	--	--	--	--	--	--	--	--	--	--
ame-miR-9869-5p	Apis_cerana_cerana_newGene_2560	UCGGGGAUCGCGGAUGCGGAGAGC	24	0.426904	0.38277	0.232862	0.106318	0	0	0.0318838	-2.4768	down	[T]	Signal transduction mechanisms	Molecular Function: protein kinase activity (GO:0004672);; Molecular Function: ATP binding (GO:0005524);; Biological Process: protein phosphorylation (GO:0006468);; Cellular Component: integral component of membrane (GO:0016021);;	K05125|0|ame:408922|K05125 discoidin domain receptor family member 2 [EC:2.7.10.1] | (RefSeq) GB14767; discoidin domain-containing receptor 2-like	[T]	Signal transduction mechanisms	Protein tyrosine kinase;; Protein kinase domain;; F5/8 type C domain	Discoidin domain-containing receptor A OS=Caenorhabditis elegans OX=6239 GN=ddr-1 PE=2 SV=3	T	Signal transduction mechanisms	PREDICTED: discoidin domain-containing receptor 2-like [Apis cerana]	--	molecular function: catalytic activity (GO:0003824);; biological process: metabolic process (GO:0008152);; biological process: cellular process (GO:0009987);; molecular function: binding (GO:0005488);; cellular component: membrane (GO:0016020);; cellular component: membrane part (GO:0044425)
ame-miR-9869-5p	Apis_cerana_cerana_newGene_263	UCGGGGAUCGCGGAUGCGGAGAGC	24	0.426904	0.38277	0.232862	0.106318	0	0	0.0318838	-2.4768	down	--	--	Cellular Component: integral component of membrane (GO:0016021);;	--	--	--	--	--	S	Function unknown	hypothetical protein WN48_04795 [Eufriesea mexicana]	--	cellular component: membrane (GO:0016020);; cellular component: membrane part (GO:0044425)
ame-miR-9869-5p	Apis_cerana_cerana_newGene_2696	UCGGGGAUCGCGGAUGCGGAGAGC	24	0.426904	0.38277	0.232862	0.106318	0	0	0.0318838	-2.4768	down	--	--	--	--	--	--	--	--	--	--	--
ame-miR-9869-5p	Apis_cerana_cerana_newGene_2781	UCGGGGAUCGCGGAUGCGGAGAGC	24	0.426904	0.38277	0.232862	0.106318	0	0	0.0318838	-2.4768	down	--	--	Molecular Function: GTP binding (GO:0005525);; Cellular Component: intracellular (GO:0005622);; Biological Process: small GTPase mediated signal transduction (GO:0007264);; Cellular Component: membrane (GO:0016020);;	K07852|1.24205e-118|ame:102655814|K07852 Ras-like protein family member 11A | (RefSeq) ras-related and estrogen-regulated growth inhibitor	[R]	General function prediction only	--	Ras-like protein rasS OS=Dictyostelium discoideum OX=44689 GN=rasS PE=2 SV=1	S	Function unknown	ras-related and estrogen-regulated growth inhibitor isoform X1 [Bombus terrestris]	--	molecular function: binding (GO:0005488);; cellular component: cell (GO:0005623);; cellular component: cell part (GO:0044464);; biological process: cellular process (GO:0009987);; biological process: signaling (GO:0023052);; biological process: single-organism process (GO:0044699);; biological process: response to stimulus (GO:0050896);; biological process: biological regulation (GO:0065007);; ce…
ame-miR-9869-5p	Apis_cerana_cerana_newGene_2903	UCGGGGAUCGCGGAUGCGGAGAGC	24	0.426904	0.38277	0.232862	0.106318	0	0	0.0318838	-2.4768	down	--	--	--	--	--	--	--	--	--	--	--
ame-miR-9869-5p	Apis_cerana_cerana_newGene_299	UCGGGGAUCGCGGAUGCGGAGAGC	24	0.426904	0.38277	0.232862	0.106318	0	0	0.0318838	-2.4768	down	--	--	--	--	--	--	--	--	--	--	--
ame-miR-9869-5p	Apis_cerana_cerana_newGene_315	UCGGGGAUCGCGGAUGCGGAGAGC	24	0.426904	0.38277	0.232862	0.106318	0	0	0.0318838	-2.4768	down	--	--	--	--	--	--	--	--	--	--	--
ame-miR-9869-5p	Apis_cerana_cerana_newGene_3318	UCGGGGAUCGCGGAUGCGGAGAGC	24	0.426904	0.38277	0.232862	0.106318	0	0	0.0318838	-2.4768	down	--	--	--	--	--	--	--	--	--	--	--
ame-miR-9869-5p	Apis_cerana_cerana_newGene_3660	UCGGGGAUCGCGGAUGCGGAGAGC	24	0.426904	0.38277	0.232862	0.106318	0	0	0.0318838	-2.4768	down	--	--	--	--	--	--	BTB/POZ domain;; helix-turn-helix, Psq domain	Protein bric-a-brac 1 OS=Drosophila melanogaster OX=7227 GN=bab1 PE=2 SV=2	S	Function unknown	PREDICTED: protein bric-a-brac 2-like isoform X2 [Eufriesea mexicana]	--	--
ame-miR-9869-5p	Apis_cerana_cerana_newGene_3704	UCGGGGAUCGCGGAUGCGGAGAGC	24	0.426904	0.38277	0.232862	0.106318	0	0	0.0318838	-2.4768	down	--	--	Molecular Function: nucleic acid binding (GO:0003676);; Cellular Component: integral component of membrane (GO:0016021);; Molecular Function: metal ion binding (GO:0046872);;	--	[R]	General function prediction only	Zinc finger, C2H2 type;; C2H2-type zinc finger;; C2H2-type zinc finger;; Zinc-finger double-stranded RNA-binding;; Zinc-finger of C2H2 type	Protein drumstick OS=Anopheles gambiae OX=7165 GN=drm PE=3 SV=1	S	Function unknown	protein drumstick isoform X2 [Orussus abietinus]	--	molecular function: binding (GO:0005488);; cellular component: membrane (GO:0016020);; cellular component: membrane part (GO:0044425)
ame-miR-9869-5p	Apis_cerana_cerana_newGene_3992	UCGGGGAUCGCGGAUGCGGAGAGC	24	0.426904	0.38277	0.232862	0.106318	0	0	0.0318838	-2.4768	down	--	--	--	--	--	--	--	--	--	--	--
ame-miR-9869-5p	Apis_cerana_cerana_newGene_4088	UCGGGGAUCGCGGAUGCGGAGAGC	24	0.426904	0.38277	0.232862	0.106318	0	0	0.0318838	-2.4768	down	--	--	Molecular Function: microtubule motor activity (GO:0003777);; Molecular Function: ATP binding (GO:0005524);; Biological Process: microtubule-based movement (GO:0007018);; Molecular Function: microtubule binding (GO:0008017);;	K10404|0|ame:411018|K10404 kinesin family member 26 | (RefSeq) kinesin-11; kinesin 11	--	--	--	Kinesin-like protein CG14535 OS=Drosophila melanogaster OX=7227 GN=CG14535 PE=2 SV=2	Z	Cytoskeleton	PREDICTED: uncharacterized protein LOC107996057, partial [Apis cerana]	--	molecular function: catalytic activity (GO:0003824);; biological process: metabolic process (GO:0008152);; molecular function: binding (GO:0005488);; biological process: cellular process (GO:0009987);; biological process: single-organism process (GO:0044699)
ame-miR-9869-5p	Apis_cerana_cerana_newGene_419	UCGGGGAUCGCGGAUGCGGAGAGC	24	0.426904	0.38277	0.232862	0.106318	0	0	0.0318838	-2.4768	down	--	--	--	--	--	--	--	--	--	--	--
ame-miR-9869-5p	Apis_cerana_cerana_newGene_4289	UCGGGGAUCGCGGAUGCGGAGAGC	24	0.426904	0.38277	0.232862	0.106318	0	0	0.0318838	-2.4768	down	--	--	--	--	--	--	--	--	--	--	hypothetical protein WN51_01605 [Melipona quadrifasciata]	--	--
ame-miR-9869-5p	Apis_cerana_cerana_newGene_4391	UCGGGGAUCGCGGAUGCGGAGAGC	24	0.426904	0.38277	0.232862	0.106318	0	0	0.0318838	-2.4768	down	--	--	--	--	--	--	--	--	--	--	--
ame-miR-9869-5p	Apis_cerana_cerana_newGene_4393	UCGGGGAUCGCGGAUGCGGAGAGC	24	0.426904	0.38277	0.232862	0.106318	0	0	0.0318838	-2.4768	down	--	--	--	--	--	--	--	--	--	--	--
ame-miR-9869-5p	Apis_cerana_cerana_newGene_440	UCGGGGAUCGCGGAUGCGGAGAGC	24	0.426904	0.38277	0.232862	0.106318	0	0	0.0318838	-2.4768	down	--	--	--	--	--	--	--	--	--	--	--
ame-miR-9869-5p	Apis_cerana_cerana_newGene_4447	UCGGGGAUCGCGGAUGCGGAGAGC	24	0.426904	0.38277	0.232862	0.106318	0	0	0.0318838	-2.4768	down	--	--	--	--	--	--	--	--	--	--	--
ame-miR-9869-5p	Apis_cerana_cerana_newGene_464	UCGGGGAUCGCGGAUGCGGAGAGC	24	0.426904	0.38277	0.232862	0.106318	0	0	0.0318838	-2.4768	down	--	--	--	--	--	--	--	--	--	--	hypothetical protein WH47_01953, partial [Habropoda laboriosa]	--	--
ame-miR-9869-5p	Apis_cerana_cerana_newGene_4700	UCGGGGAUCGCGGAUGCGGAGAGC	24	0.426904	0.38277	0.232862	0.106318	0	0	0.0318838	-2.4768	down	--	--	--	--	--	--	--	--	--	--	hypothetical protein WN51_12555 [Melipona quadrifasciata]	--	--
ame-miR-9869-5p	Apis_cerana_cerana_newGene_4898	UCGGGGAUCGCGGAUGCGGAGAGC	24	0.426904	0.38277	0.232862	0.106318	0	0	0.0318838	-2.4768	down	--	--	--	--	--	--	--	--	--	--	--
ame-miR-9869-5p	Apis_cerana_cerana_newGene_4931	UCGGGGAUCGCGGAUGCGGAGAGC	24	0.426904	0.38277	0.232862	0.106318	0	0	0.0318838	-2.4768	down	--	--	--	--	--	--	--	--	--	--	--
ame-miR-9869-5p	Apis_cerana_cerana_newGene_5171	UCGGGGAUCGCGGAUGCGGAGAGC	24	0.426904	0.38277	0.232862	0.106318	0	0	0.0318838	-2.4768	down	--	--	--	--	--	--	--	--	--	--	--
ame-miR-9869-5p	Apis_cerana_cerana_newGene_5250	UCGGGGAUCGCGGAUGCGGAGAGC	24	0.426904	0.38277	0.232862	0.106318	0	0	0.0318838	-2.4768	down	--	--	Molecular Function: nucleic acid binding (GO:0003676);; Biological Process: regulation of transcription, DNA-templated (GO:0006355);; Biological Process: hemopoiesis (GO:0030097);; Molecular Function: metal ion binding (GO:0046872);; Biological Process: regulation of histone H3-K4 methylation (GO:0051569);;	K09223|4.24066e-56|ame:100577543|K09223 growth factor independent 1 | (RefSeq) fez family zinc finger protein 1-like	[R]	General function prediction only	Zinc-finger double domain;; Zinc finger, C2H2 type;; C2H2-type zinc finger;; C2H2-type zinc finger	Zinc finger protein sens OS=Drosophila melanogaster OX=7227 GN=sens PE=1 SV=1	S	Function unknown	PREDICTED: LOW QUALITY PROTEIN: zinc finger protein Gfi-1b-like [Apis florea]	--	molecular function: binding (GO:0005488);; biological process: biological regulation (GO:0065007);; biological process: immune system process (GO:0002376);; biological process: multicellular organismal process (GO:0032501);; biological process: developmental process (GO:0032502);; biological process: single-organism process (GO:0044699)
ame-miR-9869-5p	Apis_cerana_cerana_newGene_5290	UCGGGGAUCGCGGAUGCGGAGAGC	24	0.426904	0.38277	0.232862	0.106318	0	0	0.0318838	-2.4768	down	--	--	--	--	--	--	--	--	--	--	Putative sodium-dependent multivitamin transporter [Melipona quadrifasciata]	--	--
ame-miR-9869-5p	Apis_cerana_cerana_newGene_5424	UCGGGGAUCGCGGAUGCGGAGAGC	24	0.426904	0.38277	0.232862	0.106318	0	0	0.0318838	-2.4768	down	--	--	--	--	--	--	--	--	--	--	PREDICTED: integumentary mucin A.1-like [Apis cerana]	--	--
ame-miR-9869-5p	Apis_cerana_cerana_newGene_5509	UCGGGGAUCGCGGAUGCGGAGAGC	24	0.426904	0.38277	0.232862	0.106318	0	0	0.0318838	-2.4768	down	--	--	--	--	--	--	--	--	--	--	--
ame-miR-9869-5p	Apis_cerana_cerana_newGene_5512	UCGGGGAUCGCGGAUGCGGAGAGC	24	0.426904	0.38277	0.232862	0.106318	0	0	0.0318838	-2.4768	down	--	--	--	--	--	--	--	--	--	--	--
ame-miR-9869-5p	Apis_cerana_cerana_newGene_5645	UCGGGGAUCGCGGAUGCGGAGAGC	24	0.426904	0.38277	0.232862	0.106318	0	0	0.0318838	-2.4768	down	--	--	--	--	--	--	--	--	--	--	--
ame-miR-9869-5p	Apis_cerana_cerana_newGene_5687	UCGGGGAUCGCGGAUGCGGAGAGC	24	0.426904	0.38277	0.232862	0.106318	0	0	0.0318838	-2.4768	down	--	--	--	--	--	--	--	--	--	--	--
ame-miR-9869-5p	Apis_cerana_cerana_newGene_5735	UCGGGGAUCGCGGAUGCGGAGAGC	24	0.426904	0.38277	0.232862	0.106318	0	0	0.0318838	-2.4768	down	--	--	--	--	--	--	--	--	--	--	--
ame-miR-9869-5p	Apis_cerana_cerana_newGene_5739	UCGGGGAUCGCGGAUGCGGAGAGC	24	0.426904	0.38277	0.232862	0.106318	0	0	0.0318838	-2.4768	down	--	--	Cellular Component: nucleus (GO:0005634);; Biological Process: regulation of transcription, DNA-templated (GO:0006355);; Biological Process: multicellular organism development (GO:0007275);; Molecular Function: sequence-specific DNA binding (GO:0043565);;	--	--	--	--	Segmentation polarity homeobox protein engrailed OS=Drosophila virilis OX=7244 GN=en PE=3 SV=1	K	Transcription	PREDICTED: homeobox protein invected-like [Apis cerana]	--	cellular component: cell (GO:0005623);; cellular component: organelle (GO:0043226);; cellular component: cell part (GO:0044464);; biological process: biological regulation (GO:0065007);; biological process: multicellular organismal process (GO:0032501);; biological process: developmental process (GO:0032502);; biological process: single-organism process (GO:0044699);; molecular function: binding …
ame-miR-9869-5p	Apis_cerana_cerana_newGene_5782	UCGGGGAUCGCGGAUGCGGAGAGC	24	0.426904	0.38277	0.232862	0.106318	0	0	0.0318838	-2.4768	down	--	--	--	--	--	--	Ly6/PLAUR domain-containing protein 6, Lypd6	--	S	Function unknown	PREDICTED: ly6/PLAUR domain-containing protein 1-like [Apis dorsata]	--	--
ame-miR-9869-5p	Apis_cerana_cerana_newGene_5816	UCGGGGAUCGCGGAUGCGGAGAGC	24	0.426904	0.38277	0.232862	0.106318	0	0	0.0318838	-2.4768	down	--	--	--	--	--	--	--	--	--	--	--
ame-miR-9869-5p	Apis_cerana_cerana_newGene_5839	UCGGGGAUCGCGGAUGCGGAGAGC	24	0.426904	0.38277	0.232862	0.106318	0	0	0.0318838	-2.4768	down	--	--	--	--	--	--	--	--	--	--	PREDICTED: fasciclin-3 isoform X2 [Apis cerana]	--	--
ame-miR-9869-5p	Apis_cerana_cerana_newGene_5921	UCGGGGAUCGCGGAUGCGGAGAGC	24	0.426904	0.38277	0.232862	0.106318	0	0	0.0318838	-2.4768	down	--	--	Molecular Function: nucleic acid binding (GO:0003676);; Molecular Function: metal ion binding (GO:0046872);;	K17441|8.96898e-67|ame:100577801|K17441 zinc finger protein ZFPM1 | (RefSeq) zinc finger protein ush	--	--	--	Zinc finger protein ush OS=Drosophila melanogaster OX=7227 GN=ush PE=1 SV=2	S	Function unknown	PREDICTED: zinc finger protein ush isoform X1 [Apis cerana]	--	molecular function: binding (GO:0005488)
ame-miR-9869-5p	Apis_cerana_cerana_newGene_5997	UCGGGGAUCGCGGAUGCGGAGAGC	24	0.426904	0.38277	0.232862	0.106318	0	0	0.0318838	-2.4768	down	--	--	--	--	--	--	--	--	--	--	PREDICTED: uncharacterized protein LOC102673860 [Apis dorsata]	--	--
ame-miR-9869-5p	Apis_cerana_cerana_newGene_6017	UCGGGGAUCGCGGAUGCGGAGAGC	24	0.426904	0.38277	0.232862	0.106318	0	0	0.0318838	-2.4768	down	--	--	--	--	[B]	Chromatin structure and dynamics	Methyl-CpG binding domain;; DDT domain;; WSTF, HB1, Itc1p, MBD9 motif 1;; PHD-finger	Chromodomain-helicase-DNA-binding protein 3 homolog OS=Caenorhabditis elegans OX=6239 GN=chd-3 PE=2 SV=2	S	Function unknown	PREDICTED: bromodomain adjacent to zinc finger domain protein 2B isoform X4 [Apis mellifera]	--	--
ame-miR-9869-5p	Apis_cerana_cerana_newGene_6183	UCGGGGAUCGCGGAUGCGGAGAGC	24	0.426904	0.38277	0.232862	0.106318	0	0	0.0318838	-2.4768	down	--	--	--	--	--	--	--	--	--	--	--
ame-miR-9869-5p	Apis_cerana_cerana_newGene_631	UCGGGGAUCGCGGAUGCGGAGAGC	24	0.426904	0.38277	0.232862	0.106318	0	0	0.0318838	-2.4768	down	--	--	--	--	--	--	--	--	--	--	--
ame-miR-9869-5p	Apis_cerana_cerana_newGene_6385	UCGGGGAUCGCGGAUGCGGAGAGC	24	0.426904	0.38277	0.232862	0.106318	0	0	0.0318838	-2.4768	down	--	--	--	K02177|6.23779e-17|ame:409780|K02177 bruno | (RefSeq) CUGBP Elav-like family member 2	--	--	--	--	--	--	PREDICTED: probable serine/threonine-protein kinase DDB_G0282963-like isoform X1 [Apis dorsata]	Dorso-ventral axis formation (ko04320)	--
ame-miR-9869-5p	Apis_cerana_cerana_newGene_6389	UCGGGGAUCGCGGAUGCGGAGAGC	24	0.426904	0.38277	0.232862	0.106318	0	0	0.0318838	-2.4768	down	--	--	--	K02177|2.24181e-06|ame:409780|K02177 bruno | (RefSeq) CUGBP Elav-like family member 2	--	--	--	--	--	--	--	Dorso-ventral axis formation (ko04320)	--
ame-miR-9869-5p	Apis_cerana_cerana_newGene_6412	UCGGGGAUCGCGGAUGCGGAGAGC	24	0.426904	0.38277	0.232862	0.106318	0	0	0.0318838	-2.4768	down	--	--	--	--	--	--	--	--	--	--	--
ame-miR-9869-5p	Apis_cerana_cerana_newGene_6593	UCGGGGAUCGCGGAUGCGGAGAGC	24	0.426904	0.38277	0.232862	0.106318	0	0	0.0318838	-2.4768	down	--	--	--	--	--	--	--	--	--	--	--
ame-miR-9869-5p	Apis_cerana_cerana_newGene_6622	UCGGGGAUCGCGGAUGCGGAGAGC	24	0.426904	0.38277	0.232862	0.106318	0	0	0.0318838	-2.4768	down	[R]	General function prediction only	--	--	[R]	General function prediction only	WD domain, G-beta repeat	F-box/WD repeat-containing protein lin-23 OS=Caenorhabditis elegans OX=6239 GN=lin-23 PE=1 SV=2	S	Function unknown	PREDICTED: WD repeat-containing protein 47-like isoform X1 [Apis dorsata]	--	--
ame-miR-9869-5p	Apis_cerana_cerana_newGene_6811	UCGGGGAUCGCGGAUGCGGAGAGC	24	0.426904	0.38277	0.232862	0.106318	0	0	0.0318838	-2.4768	down	--	--	--	--	[R]	General function prediction only	--	--	S	Function unknown	PREDICTED: ankyrin repeat domain-containing protein SOWAHB isoform X8 [Megachile rotundata]	--	--
ame-miR-9869-5p	Apis_cerana_cerana_newGene_6822	UCGGGGAUCGCGGAUGCGGAGAGC	24	0.426904	0.38277	0.232862	0.106318	0	0	0.0318838	-2.4768	down	--	--	--	--	--	--	--	--	--	--	--
ame-miR-9869-5p	Apis_cerana_cerana_newGene_6958	UCGGGGAUCGCGGAUGCGGAGAGC	24	0.426904	0.38277	0.232862	0.106318	0	0	0.0318838	-2.4768	down	--	--	--	--	--	--	--	--	--	--	--
ame-miR-9869-5p	Apis_cerana_cerana_newGene_7054	UCGGGGAUCGCGGAUGCGGAGAGC	24	0.426904	0.38277	0.232862	0.106318	0	0	0.0318838	-2.4768	down	--	--	--	--	--	--	--	--	--	--	--
ame-miR-9869-5p	Apis_cerana_cerana_newGene_7221	UCGGGGAUCGCGGAUGCGGAGAGC	24	0.426904	0.38277	0.232862	0.106318	0	0	0.0318838	-2.4768	down	--	--	--	--	--	--	--	--	--	--	--
ame-miR-9869-5p	Apis_cerana_cerana_newGene_7298	UCGGGGAUCGCGGAUGCGGAGAGC	24	0.426904	0.38277	0.232862	0.106318	0	0	0.0318838	-2.4768	down	--	--	--	--	--	--	--	--	--	--	--
ame-miR-9869-5p	Apis_cerana_cerana_newGene_7394	UCGGGGAUCGCGGAUGCGGAGAGC	24	0.426904	0.38277	0.232862	0.106318	0	0	0.0318838	-2.4768	down	--	--	--	--	--	--	--	--	S	Function unknown	PREDICTED: uncharacterized protein LOC100577670 [Apis mellifera]	--	--
ame-miR-9869-5p	Apis_cerana_cerana_newGene_746	UCGGGGAUCGCGGAUGCGGAGAGC	24	0.426904	0.38277	0.232862	0.106318	0	0	0.0318838	-2.4768	down	--	--	--	--	--	--	--	--	--	--	--
ame-miR-9869-5p	Apis_cerana_cerana_newGene_776	UCGGGGAUCGCGGAUGCGGAGAGC	24	0.426904	0.38277	0.232862	0.106318	0	0	0.0318838	-2.4768	down	--	--	--	--	--	--	--	--	--	--	--
ame-miR-9869-5p	Apis_cerana_cerana_newGene_7895	UCGGGGAUCGCGGAUGCGGAGAGC	24	0.426904	0.38277	0.232862	0.106318	0	0	0.0318838	-2.4768	down	--	--	--	--	--	--	--	--	--	--	--
ame-miR-9869-5p	Apis_cerana_cerana_newGene_7910	UCGGGGAUCGCGGAUGCGGAGAGC	24	0.426904	0.38277	0.232862	0.106318	0	0	0.0318838	-2.4768	down	--	--	--	--	--	--	--	--	--	--	--
ame-miR-9869-5p	Apis_cerana_cerana_newGene_7913	UCGGGGAUCGCGGAUGCGGAGAGC	24	0.426904	0.38277	0.232862	0.106318	0	0	0.0318838	-2.4768	down	--	--	--	--	--	--	--	--	--	--	--
ame-miR-9869-5p	Apis_cerana_cerana_newGene_7917	UCGGGGAUCGCGGAUGCGGAGAGC	24	0.426904	0.38277	0.232862	0.106318	0	0	0.0318838	-2.4768	down	--	--	--	--	--	--	--	--	--	--	--
ame-miR-9869-5p	Apis_cerana_cerana_newGene_8022	UCGGGGAUCGCGGAUGCGGAGAGC	24	0.426904	0.38277	0.232862	0.106318	0	0	0.0318838	-2.4768	down	--	--	--	--	--	--	--	--	S	Function unknown	hypothetical protein WN55_07190 [Dufourea novaeangliae]	--	--
ame-miR-9869-5p	Apis_cerana_cerana_newGene_8088	UCGGGGAUCGCGGAUGCGGAGAGC	24	0.426904	0.38277	0.232862	0.106318	0	0	0.0318838	-2.4768	down	--	--	--	--	--	--	--	--	--	--	PREDICTED: uncharacterized protein LOC105682074 [Bombus impatiens]	--	--
ame-miR-9869-5p	Apis_cerana_cerana_newGene_8447	UCGGGGAUCGCGGAUGCGGAGAGC	24	0.426904	0.38277	0.232862	0.106318	0	0	0.0318838	-2.4768	down	--	--	--	--	--	--	--	--	--	--	PREDICTED: uncharacterized protein LOC102672163 isoform X3 [Apis dorsata]	--	--
ame-miR-9869-5p	Apis_cerana_cerana_newGene_8510	UCGGGGAUCGCGGAUGCGGAGAGC	24	0.426904	0.38277	0.232862	0.106318	0	0	0.0318838	-2.4768	down	--	--	--	--	--	--	--	--	--	--	--
ame-miR-9869-5p	Apis_cerana_cerana_newGene_8700	UCGGGGAUCGCGGAUGCGGAGAGC	24	0.426904	0.38277	0.232862	0.106318	0	0	0.0318838	-2.4768	down	--	--	--	--	--	--	--	--	S	Function unknown	PREDICTED: uncharacterized protein LOC108001507 isoform X2 [Apis cerana]	--	--
ame-miR-9869-5p	Apis_cerana_cerana_newGene_8720	UCGGGGAUCGCGGAUGCGGAGAGC	24	0.426904	0.38277	0.232862	0.106318	0	0	0.0318838	-2.4768	down	--	--	--	--	[T]	Signal transduction mechanisms	--	--	S	Function unknown	hypothetical protein ALC57_08225 [Trachymyrmex cornetzi]	--	--
ame-miR-9869-5p	Apis_cerana_cerana_newGene_8721	UCGGGGAUCGCGGAUGCGGAGAGC	24	0.426904	0.38277	0.232862	0.106318	0	0	0.0318838	-2.4768	down	--	--	--	--	--	--	--	--	--	--	--
ame-miR-9869-5p	Apis_cerana_cerana_newGene_8724	UCGGGGAUCGCGGAUGCGGAGAGC	24	0.426904	0.38277	0.232862	0.106318	0	0	0.0318838	-2.4768	down	--	--	--	--	--	--	--	--	--	--	--
ame-miR-9869-5p	Apis_cerana_cerana_newGene_8835	UCGGGGAUCGCGGAUGCGGAGAGC	24	0.426904	0.38277	0.232862	0.106318	0	0	0.0318838	-2.4768	down	--	--	--	--	--	--	--	--	--	--	--
ame-miR-9869-5p	Apis_cerana_cerana_newGene_8848	UCGGGGAUCGCGGAUGCGGAGAGC	24	0.426904	0.38277	0.232862	0.106318	0	0	0.0318838	-2.4768	down	--	--	--	--	--	--	--	--	--	--	--
ame-miR-9869-5p	Apis_cerana_cerana_newGene_885	UCGGGGAUCGCGGAUGCGGAGAGC	24	0.426904	0.38277	0.232862	0.106318	0	0	0.0318838	-2.4768	down	--	--	--	--	--	--	--	--	--	--	PREDICTED: uncharacterized protein LOC105734867 [Apis florea]	--	--
ame-miR-9869-5p	Apis_cerana_cerana_newGene_8858	UCGGGGAUCGCGGAUGCGGAGAGC	24	0.426904	0.38277	0.232862	0.106318	0	0	0.0318838	-2.4768	down	--	--	--	--	--	--	--	--	--	--	--
ame-miR-9869-5p	Apis_cerana_cerana_newGene_888	UCGGGGAUCGCGGAUGCGGAGAGC	24	0.426904	0.38277	0.232862	0.106318	0	0	0.0318838	-2.4768	down	--	--	--	--	--	--	--	--	--	--	PREDICTED: uncharacterized protein LOC107995027 [Apis cerana]	--	--
ame-miR-9869-5p	Apis_cerana_cerana_newGene_8896	UCGGGGAUCGCGGAUGCGGAGAGC	24	0.426904	0.38277	0.232862	0.106318	0	0	0.0318838	-2.4768	down	--	--	--	K10382|4.7683e-134|ame:408779|K10382 dystonin | (RefSeq) shot; short stop	[Z]	Cytoskeleton	--	--	Z	Cytoskeleton	PREDICTED: LOW QUALITY PROTEIN: microtubule-actin cross-linking factor 1 [Apis mellifera]	--	--
ame-miR-9869-5p	Apis_cerana_cerana_newGene_8908	UCGGGGAUCGCGGAUGCGGAGAGC	24	0.426904	0.38277	0.232862	0.106318	0	0	0.0318838	-2.4768	down	--	--	Cellular Component: integral component of membrane (GO:0016021);;	K16680|0|ame:413423|K16680 echinoid | (RefSeq) IGFn3-5; hemicentin-2	[R]	General function prediction only	Immunoglobulin domain;; Immunoglobulin I-set domain;; Immunoglobulin domain;; Immunoglobulin domain;; Immunoglobulin V-set domain;; CD80-like C2-set immunoglobulin domain;; CD47 immunoglobulin-like domain;; Immunoglobulin domain;; Immunoglobulin I-set domain;; Immunoglobulin domain;; Immunoglobulin domain	Muscle M-line assembly protein unc-89 OS=Caenorhabditis elegans OX=6239 GN=unc-89 PE=1 SV=3	S	Function unknown	PREDICTED: uncharacterized protein LOC107993910 [Apis cerana]	Hippo signaling pathway - fly (ko04391)	cellular component: membrane (GO:0016020);; cellular component: membrane part (GO:0044425)
ame-miR-9869-5p	Apis_cerana_cerana_newGene_9148	UCGGGGAUCGCGGAUGCGGAGAGC	24	0.426904	0.38277	0.232862	0.106318	0	0	0.0318838	-2.4768	down	--	--	--	--	--	--	--	--	--	--	--
ame-miR-9869-5p	Apis_cerana_cerana_newGene_9319	UCGGGGAUCGCGGAUGCGGAGAGC	24	0.426904	0.38277	0.232862	0.106318	0	0	0.0318838	-2.4768	down	--	--	--	--	--	--	--	--	--	--	--
ame-miR-9869-5p	Apis_cerana_cerana_newGene_9327	UCGGGGAUCGCGGAUGCGGAGAGC	24	0.426904	0.38277	0.232862	0.106318	0	0	0.0318838	-2.4768	down	--	--	--	--	--	--	--	--	--	--	--
ame-miR-9869-5p	Apis_cerana_cerana_newGene_9331	UCGGGGAUCGCGGAUGCGGAGAGC	24	0.426904	0.38277	0.232862	0.106318	0	0	0.0318838	-2.4768	down	--	--	--	--	--	--	--	--	--	--	hypothetical protein EAG_15249 [Camponotus floridanus]	--	--
ame-miR-9869-5p	Apis_cerana_cerana_newGene_9334	UCGGGGAUCGCGGAUGCGGAGAGC	24	0.426904	0.38277	0.232862	0.106318	0	0	0.0318838	-2.4768	down	--	--	--	--	--	--	--	--	--	--	PREDICTED: uncharacterized protein LOC107994791 isoform X1 [Apis cerana]	--	--
ame-miR-9869-5p	Apis_cerana_cerana_newGene_9335	UCGGGGAUCGCGGAUGCGGAGAGC	24	0.426904	0.38277	0.232862	0.106318	0	0	0.0318838	-2.4768	down	--	--	--	--	--	--	--	--	--	--	--
ame-miR-9869-5p	Apis_cerana_cerana_newGene_9336	UCGGGGAUCGCGGAUGCGGAGAGC	24	0.426904	0.38277	0.232862	0.106318	0	0	0.0318838	-2.4768	down	--	--	--	--	--	--	--	--	--	--	--
ame-miR-9869-5p	Apis_cerana_cerana_newGene_969	UCGGGGAUCGCGGAUGCGGAGAGC	24	0.426904	0.38277	0.232862	0.106318	0	0	0.0318838	-2.4768	down	--	--	--	--	--	--	--	--	--	--	--
ame-miR-9869-5p	Apis_cerana_cerana_newGene_9887	UCGGGGAUCGCGGAUGCGGAGAGC	24	0.426904	0.38277	0.232862	0.106318	0	0	0.0318838	-2.4768	down	--	--	--	--	--	--	--	--	--	--	--
ame-miR-9869-5p	Apis_cerana_cerana_newGene_9984	UCGGGGAUCGCGGAUGCGGAGAGC	24	0.426904	0.38277	0.232862	0.106318	0	0	0.0318838	-2.4768	down	--	--	--	--	--	--	--	--	--	--	--
ame-miR-9869-5p	gene-APICC_00019	UCGGGGAUCGCGGAUGCGGAGAGC	24	0.426904	0.38277	0.232862	0.106318	0	0	0.0318838	-2.4768	down	--	--	Cellular Component: membrane (GO:0016020);; Molecular Function: hydrolase activity, acting on glycosyl bonds (GO:0016798);;	--	[U]	Intracellular trafficking, secretion, and vesicular transport	Snf7	Hyaluronoglucuronidase OS=Hirudo nipponia OX=42736 PE=1 SV=1	G	Carbohydrate transport and metabolism	Charged multivesicular body protein [Apis cerana cerana]	--	cellular component: membrane (GO:0016020);; molecular function: catalytic activity (GO:0003824);; biological process: metabolic process (GO:0008152)
ame-miR-9869-5p	gene-APICC_00189	UCGGGGAUCGCGGAUGCGGAGAGC	24	0.426904	0.38277	0.232862	0.106318	0	0	0.0318838	-2.4768	down	--	--	--	--	--	--	--	--	S	Function unknown	hypothetical protein APICC_00189 [Apis cerana cerana]	--	--
ame-miR-9869-5p	gene-APICC_00385	UCGGGGAUCGCGGAUGCGGAGAGC	24	0.426904	0.38277	0.232862	0.106318	0	0	0.0318838	-2.4768	down	[QV]	Secondary metabolites biosynthesis, transport and catabolism ;; Defense mechanisms	Molecular Function: monooxygenase activity (GO:0004497);; Molecular Function: iron ion binding (GO:0005506);; Cellular Component: integral component of membrane (GO:0016021);; Molecular Function: oxidoreductase activity, acting on paired donors, with incorporation or reduction of molecular oxygen (GO:0016705);; Molecular Function: heme binding (GO:0020037);; Biological Process: oxidation-reductio…	K15003|0|ame:102656882|K15003 cytochrome P450 family 9 [EC:1.14.-.-] | (RefSeq) cytochrome P450 9e2-like	[Q]	Secondary metabolites biosynthesis, transport and catabolism	Cytochrome P450	Cytochrome P450 9e2 OS=Blattella germanica OX=6973 GN=CYP9E2 PE=2 SV=1	Q	Secondary metabolites biosynthesis, transport and catabolism	Cytochrome P450 [Apis cerana cerana]	--	molecular function: catalytic activity (GO:0003824);; biological process: metabolic process (GO:0008152);; biological process: single-organism process (GO:0044699);; molecular function: binding (GO:0005488);; cellular component: membrane (GO:0016020);; cellular component: membrane part (GO:0044425)
ame-miR-9869-5p	gene-APICC_00652	UCGGGGAUCGCGGAUGCGGAGAGC	24	0.426904	0.38277	0.232862	0.106318	0	0	0.0318838	-2.4768	down	[M]	Cell wall/membrane/envelope biogenesis	Molecular Function: protein serine/threonine kinase activity (GO:0004674);; Molecular Function: ATP binding (GO:0005524);; Biological Process: protein phosphorylation (GO:0006468);;	K06276|0|ame:410732|K06276 3-phosphoinositide dependent protein kinase-1 [EC:2.7.11.1] | (RefSeq) 3-phosphoinositide-dependent protein kinase 1	[T]	Signal transduction mechanisms	Protein kinase domain;; PH domain;; Protein tyrosine kinase;; Kinase-like	3-phosphoinositide-dependent protein kinase 1 OS=Drosophila melanogaster OX=7227 GN=Pdk1 PE=1 SV=4	T	Signal transduction mechanisms	PREDICTED: 3-phosphoinositide-dependent protein kinase 1 [Apis cerana]	mTOR signaling pathway (ko04150)	molecular function: catalytic activity (GO:0003824);; biological process: metabolic process (GO:0008152);; biological process: cellular process (GO:0009987);; molecular function: binding (GO:0005488)
ame-miR-9869-5p	gene-APICC_00672	UCGGGGAUCGCGGAUGCGGAGAGC	24	0.426904	0.38277	0.232862	0.106318	0	0	0.0318838	-2.4768	down	[O]	Posttranslational modification, protein turnover, chaperones	Molecular Function: serine-type endopeptidase activity (GO:0004252);; Biological Process: proteolysis (GO:0006508);; Cellular Component: integral component of membrane (GO:0016021);;	--	[E]	Amino acid transport and metabolism	Low-density lipoprotein receptor domain class A;; Trypsin;; Scavenger receptor cysteine-rich domain	Low-density lipoprotein receptor-related protein OS=Caenorhabditis elegans OX=6239 GN=lrp-1 PE=1 SV=1	O	Posttranslational modification, protein turnover, chaperones	Atrial natriuretic peptide-converting enzyme [Apis cerana cerana]	--	molecular function: catalytic activity (GO:0003824);; biological process: metabolic process (GO:0008152);; cellular component: membrane (GO:0016020);; cellular component: membrane part (GO:0044425)
ame-miR-9869-5p	gene-APICC_00812	UCGGGGAUCGCGGAUGCGGAGAGC	24	0.426904	0.38277	0.232862	0.106318	0	0	0.0318838	-2.4768	down	--	--	Molecular Function: transporter activity (GO:0005215);; Cellular Component: plasma membrane (GO:0005886);; Biological Process: ion transport (GO:0006811);; Cellular Component: integral component of membrane (GO:0016021);;	--	[Q]	Secondary metabolites biosynthesis, transport and catabolism	Organic Anion Transporter Polypeptide (OATP) family;; Major Facilitator Superfamily	--	P	Inorganic ion transport and metabolism	Solute carrier organic anion transporter family member [Apis cerana cerana]	--	molecular function: transporter activity (GO:0005215);; cellular component: cell (GO:0005623);; cellular component: membrane (GO:0016020);; cellular component: cell part (GO:0044464);; biological process: single-organism process (GO:0044699);; biological process: localization (GO:0051179);; cellular component: membrane part (GO:0044425)
ame-miR-9869-5p	gene-APICC_00816	UCGGGGAUCGCGGAUGCGGAGAGC	24	0.426904	0.38277	0.232862	0.106318	0	0	0.0318838	-2.4768	down	--	;;	Molecular Function: protein tyrosine kinase activity (GO:0004713);; Molecular Function: ATP binding (GO:0005524);; Cellular Component: integral component of membrane (GO:0016021);; Biological Process: peptidyl-tyrosine phosphorylation (GO:0018108);;	K05128|0|hst:105186823|K05128 RYK receptor-like tyrosine kinase [EC:2.7.10.1] | (RefSeq) tyrosine-protein kinase Dnt	[T]	Signal transduction mechanisms	Protein tyrosine kinase;; WIF domain;; Protein kinase domain	Tyrosine-protein kinase Dnt OS=Drosophila melanogaster OX=7227 GN=dnt PE=2 SV=2	T	Signal transduction mechanisms	Tyrosine-protein kinase Dnt [Apis cerana cerana]	--	molecular function: catalytic activity (GO:0003824);; biological process: metabolic process (GO:0008152);; biological process: cellular process (GO:0009987);; molecular function: binding (GO:0005488);; cellular component: membrane (GO:0016020);; cellular component: membrane part (GO:0044425);; biological process: single-organism process (GO:0044699)
ame-miR-9869-5p	gene-APICC_00948	UCGGGGAUCGCGGAUGCGGAGAGC	24	0.426904	0.38277	0.232862	0.106318	0	0	0.0318838	-2.4768	down	[X]	Mobilome: prophages, transposons	--	--	[Z]	Cytoskeleton	Fibronectin type III domain;; Immunoglobulin I-set domain;; Immunoglobulin domain;; Immunoglobulin domain;; Immunoglobulin domain;; Protein kinase domain;; Purple acid Phosphatase, N-terminal domain;; Protein tyrosine kinase;; Immunoglobulin V-set domain;; Natural killer cell receptor 2B4;; CD80-like C2-set immunoglobulin domain;; Tissue factor;; PhoD-like phosphatase, N-terminal domain;; Domain …	Twitchin OS=Caenorhabditis elegans OX=6239 GN=unc-22 PE=1 SV=3	S	Function unknown	Titin [Apis cerana cerana]	--	--
ame-miR-9869-5p	gene-APICC_01006	UCGGGGAUCGCGGAUGCGGAGAGC	24	0.426904	0.38277	0.232862	0.106318	0	0	0.0318838	-2.4768	down	[G]	Carbohydrate transport and metabolism	Cellular Component: integral component of membrane (GO:0016021);; Molecular Function: transmembrane transporter activity (GO:0022857);; Biological Process: transmembrane transport (GO:0055085);;	--	[R]	General function prediction only	Sugar (and other) transporter;; Major Facilitator Superfamily	Facilitated trehalose transporter Tret1 OS=Bombyx mori OX=7091 GN=Tret1 PE=1 SV=1	G	Carbohydrate transport and metabolism	Sugar transporter ERD6 [Apis cerana cerana]	--	cellular component: membrane (GO:0016020);; cellular component: membrane part (GO:0044425);; molecular function: transporter activity (GO:0005215);; biological process: localization (GO:0051179);; biological process: cellular process (GO:0009987);; biological process: single-organism process (GO:0044699)
ame-miR-9869-5p	gene-APICC_01098	UCGGGGAUCGCGGAUGCGGAGAGC	24	0.426904	0.38277	0.232862	0.106318	0	0	0.0318838	-2.4768	down	--	--	Molecular Function: DNA binding (GO:0003677);;	--	--	--	BTB/POZ domain	Protein tramtrack, beta isoform OS=Drosophila melanogaster OX=7227 GN=ttk PE=1 SV=2	S	Function unknown	Protein bric-a-brac [Apis cerana cerana]	--	molecular function: binding (GO:0005488)
ame-miR-9869-5p	gene-APICC_01530	UCGGGGAUCGCGGAUGCGGAGAGC	24	0.426904	0.38277	0.232862	0.106318	0	0	0.0318838	-2.4768	down	--	--	--	--	--	--	--	--	S	Function unknown	hypothetical protein APICC_01530 [Apis cerana cerana]	--	--
ame-miR-9869-5p	gene-APICC_02147	UCGGGGAUCGCGGAUGCGGAGAGC	24	0.426904	0.38277	0.232862	0.106318	0	0	0.0318838	-2.4768	down	--	--	Cellular Component: integral component of membrane (GO:0016021);; Cellular Component: presynaptic active zone (GO:0048786);;	--	[U]	Intracellular trafficking, secretion, and vesicular transport	RIM-binding protein of the cytomatrix active zone	--	S	Function unknown	ELKS/RAB6-interacting/CAST family member [Apis cerana cerana]	--	cellular component: membrane (GO:0016020);; cellular component: membrane part (GO:0044425);; cellular component: cell (GO:0005623);; cellular component: synapse part (GO:0044456);; cellular component: cell part (GO:0044464);; cellular component: synapse (GO:0045202)
ame-miR-9869-5p	gene-APICC_02156	UCGGGGAUCGCGGAUGCGGAGAGC	24	0.426904	0.38277	0.232862	0.106318	0	0	0.0318838	-2.4768	down	[UW]	Intracellular trafficking, secretion, and vesicular transport ;; Extracellular structures	Molecular Function: extracellular matrix structural constituent (GO:0005201);; Cellular Component: proteinaceous extracellular matrix (GO:0005578);; Cellular Component: collagen trimer (GO:0005581);; Cellular Component: integral component of membrane (GO:0016021);;	K06237|0|ame:408552|K06237 collagen, type IV, alpha | (RefSeq) collagen alpha-1(IV) chain	[W]	Extracellular structures	Collagen triple helix repeat (20 copies);; C-terminal tandem repeated domain in type 4 procollagen	Collagen alpha-1(IV) chain OS=Drosophila melanogaster OX=7227 GN=Col4a1 PE=1 SV=3	S	Function unknown	Collagen alpha-1(IV) chain [Apis cerana cerana]	AGE-RAGE signaling pathway in diabetic complications (ko04933)	molecular function: structural molecule activity (GO:0005198);; cellular component: extracellular region (GO:0005576);; cellular component: extracellular matrix (GO:0031012);; cellular component: extracellular region part (GO:0044421);; cellular component: collagen trimer (GO:0005581);; cellular component: macromolecular complex (GO:0032991);; cellular component: membrane (GO:0016020);; cellular …
ame-miR-9869-5p	gene-APICC_02380	UCGGGGAUCGCGGAUGCGGAGAGC	24	0.426904	0.38277	0.232862	0.106318	0	0	0.0318838	-2.4768	down	--	--	Cellular Component: membrane (GO:0016020);; Biological Process: regulation of neurotransmitter secretion (GO:0046928);; Biological Process: long-term synaptic potentiation (GO:0060291);;	K19912|0|ame:725891|K19912 synaptotagmin-12 | (RefSeq) Syt12; synaptotagmin 12	[TU]	--	C2 domain	Synaptotagmin 1 OS=Drosophila melanogaster OX=7227 GN=Syt1 PE=1 SV=3	S	Function unknown	Synaptotagmin-12 [Apis cerana cerana]	--	cellular component: membrane (GO:0016020);; biological process: biological regulation (GO:0065007)
ame-miR-9869-5p	gene-APICC_02537	UCGGGGAUCGCGGAUGCGGAGAGC	24	0.426904	0.38277	0.232862	0.106318	0	0	0.0318838	-2.4768	down	--	--	--	--	--	--	Herpesvirus tegument protein, N-terminal conserved region	--	S	Function unknown	hypothetical protein APICC_02537 [Apis cerana cerana]	--	--
ame-miR-9869-5p	gene-APICC_02549	UCGGGGAUCGCGGAUGCGGAGAGC	24	0.426904	0.38277	0.232862	0.106318	0	0	0.0318838	-2.4768	down	--	--	Molecular Function: microtubule motor activity (GO:0003777);; Molecular Function: ATP binding (GO:0005524);; Biological Process: microtubule-based movement (GO:0007018);; Cellular Component: dynein complex (GO:0030286);;	K10408|0|ame:410323|K10408 dynein heavy chain, axonemal | (RefSeq) DNAH7; dynein heavy chain 7, axonemal	[Z]	Cytoskeleton	Dynein heavy chain and region D6 of dynein motor;; Dynein heavy chain, N-terminal region 2;; Hydrolytic ATP binding site of dynein motor region D1;; ATP-binding dynein motor region D5;; P-loop containing dynein motor region D4;; Microtubule-binding stalk of dynein motor;; P-loop containing dynein motor region D3;; AAA domain (dynein-related subfamily);; ATPase family associated with various cellu…	Dynein beta chain, ciliary OS=Tripneustes gratilla OX=7673 PE=1 SV=1	Z	Cytoskeleton	Dynein heavy chain 7, axonemal [Apis cerana cerana]	--	molecular function: catalytic activity (GO:0003824);; biological process: metabolic process (GO:0008152);; molecular function: binding (GO:0005488);; biological process: cellular process (GO:0009987);; biological process: single-organism process (GO:0044699);; cellular component: cell (GO:0005623);; cellular component: macromolecular complex (GO:0032991);; cellular component: organelle (GO:004322…
ame-miR-9869-5p	gene-APICC_02733	UCGGGGAUCGCGGAUGCGGAGAGC	24	0.426904	0.38277	0.232862	0.106318	0	0	0.0318838	-2.4768	down	--	--	--	--	--	--	--	--	S	Function unknown	hypothetical protein APICC_02733 [Apis cerana cerana]	--	--
ame-miR-9869-5p	gene-APICC_02761	UCGGGGAUCGCGGAUGCGGAGAGC	24	0.426904	0.38277	0.232862	0.106318	0	0	0.0318838	-2.4768	down	[T]	Signal transduction mechanisms	Molecular Function: protein kinase activity (GO:0004672);; Molecular Function: ATP binding (GO:0005524);; Biological Process: protein phosphorylation (GO:0006468);;	--	[T]	Signal transduction mechanisms	Immunoglobulin I-set domain;; Immunoglobulin domain;; Immunoglobulin domain;; Immunoglobulin domain;; Protein kinase domain;; Protein tyrosine kinase;; Immunoglobulin V-set domain;; CD80-like C2-set immunoglobulin domain;; Fibronectin type III domain	Twitchin OS=Caenorhabditis elegans OX=6239 GN=unc-22 PE=1 SV=3	--	--	Myosin light chain kinase, smooth muscle [Apis cerana cerana]	--	molecular function: catalytic activity (GO:0003824);; biological process: metabolic process (GO:0008152);; biological process: cellular process (GO:0009987);; molecular function: binding (GO:0005488)
ame-miR-9869-5p	gene-APICC_02832	UCGGGGAUCGCGGAUGCGGAGAGC	24	0.426904	0.38277	0.232862	0.106318	0	0	0.0318838	-2.4768	down	--	;;	Molecular Function: transmembrane receptor protein tyrosine kinase activity (GO:0004714);; Molecular Function: ATP binding (GO:0005524);; Biological Process: transmembrane receptor protein tyrosine kinase signaling pathway (GO:0007169);; Cellular Component: integral component of membrane (GO:0016021);; Biological Process: peptidyl-tyrosine phosphorylation (GO:0018108);;	K04527|0|ame:725827|K04527 insulin receptor [EC:2.7.10.1] | (RefSeq) InR-2; insulin-like receptor-like	[T]	Signal transduction mechanisms	Protein tyrosine kinase;; Receptor L domain;; Protein kinase domain;; PDZ domain (Also known as DHR or GLGF);; MFS/sugar transport protein;; Fibronectin type III domain;; Furin-like cysteine rich region;; PDZ domain	Insulin-like peptide receptor OS=Branchiostoma lanceolatum OX=7740 PE=2 SV=1	T	Signal transduction mechanisms	Insulin peptide receptor [Apis cerana cerana]	Longevity regulating pathway - multiple species (ko04213)	molecular function: catalytic activity (GO:0003824);; molecular function: receptor activity (GO:0004872);; molecular function: molecular transducer activity (GO:0060089);; biological process: metabolic process (GO:0008152);; biological process: cellular process (GO:0009987);; biological process: signaling (GO:0023052);; biological process: single-organism process (GO:0044699);; biological process…
ame-miR-9869-5p	gene-APICC_02948	UCGGGGAUCGCGGAUGCGGAGAGC	24	0.426904	0.38277	0.232862	0.106318	0	0	0.0318838	-2.4768	down	[R]	General function prediction only	Cellular Component: integral component of membrane (GO:0016021);;	--	[T]	Signal transduction mechanisms	Immunoglobulin I-set domain;; Immunoglobulin domain;; Immunoglobulin domain;; Immunoglobulin domain;; Immunoglobulin V-set domain;; CD80-like C2-set immunoglobulin domain;; Izumo-like Immunoglobulin domain;; CD47 immunoglobulin-like domain;; Ig-like domain on T-cell surface glycoprotein CD3 epsilon chain;; Immunoglobulin C1-set domain;; T-cell surface glycoprotein CD3 delta chain	Down syndrome cell adhesion molecule-like protein Dscam2 OS=Drosophila melanogaster OX=7227 GN=Dscam2 PE=2 SV=3	S	Function unknown	Titin [Apis cerana cerana]	--	cellular component: membrane (GO:0016020);; cellular component: membrane part (GO:0044425)
ame-miR-9869-5p	gene-APICC_03308	UCGGGGAUCGCGGAUGCGGAGAGC	24	0.426904	0.38277	0.232862	0.106318	0	0	0.0318838	-2.4768	down	[G]	Carbohydrate transport and metabolism	Molecular Function: calcium ion binding (GO:0005509);; Biological Process: cell-matrix adhesion (GO:0007160);;	K06826|0|ame:408797|K06826 nidogen (entactin) | (RefSeq) Ndg; nidogen-2	[MW]	--	G2F domain;; EGF domain;; EGF-like domain;; Nidogen-like;; Complement Clr-like EGF-like;; Low-density lipoprotein receptor repeat class B;; Human growth factor-like EGF;; Calcium-binding EGF domain;; MSP1 EGF domain 1	Low-density lipoprotein receptor-related protein OS=Caenorhabditis elegans OX=6239 GN=lrp-1 PE=1 SV=1	S	Function unknown	Nidogen-1 [Apis cerana cerana]	--	molecular function: binding (GO:0005488);; biological process: biological adhesion (GO:0022610)
ame-miR-9869-5p	gene-APICC_03312	UCGGGGAUCGCGGAUGCGGAGAGC	24	0.426904	0.38277	0.232862	0.106318	0	0	0.0318838	-2.4768	down	[E]	Amino acid transport and metabolism	Biological Process: phosphorelay signal transduction system (GO:0000160);; Molecular Function: protein histidine kinase activity (GO:0004673);; Molecular Function: signal transducer activity (GO:0004871);; Molecular Function: ATP binding (GO:0005524);; Cellular Component: intracellular (GO:0005622);; Cellular Component: plasma membrane (GO:0005886);; Biological Process: regulation of transcriptio…	K01580|0|ame:408509|K01580 glutamate decarboxylase [EC:4.1.1.15] | (RefSeq) Gad1; glutamate decarboxylase 1	[E]	Amino acid transport and metabolism	Pyridoxal-dependent decarboxylase conserved domain;; Leucine rich repeat;; Leucine rich repeats (6 copies);; Leucine Rich repeats (2 copies);; Leucine-rich repeat	Glutamate decarboxylase OS=Drosophila melanogaster OX=7227 GN=Gad1 PE=2 SV=2	E	Amino acid transport and metabolism	Glutamate decarboxylase [Apis cerana cerana]	Butanoate metabolism (ko00650)	biological process: cellular process (GO:0009987);; biological process: signaling (GO:0023052);; biological process: single-organism process (GO:0044699);; biological process: response to stimulus (GO:0050896);; biological process: biological regulation (GO:0065007);; molecular function: catalytic activity (GO:0003824);; biological process: metabolic process (GO:0008152);; molecular function: mol…
ame-miR-9869-5p	gene-APICC_03456	UCGGGGAUCGCGGAUGCGGAGAGC	24	0.426904	0.38277	0.232862	0.106318	0	0	0.0318838	-2.4768	down	--	--	--	--	--	--	--	--	S	Function unknown	hypothetical protein APICC_03456 [Apis cerana cerana]	--	--
ame-miR-9869-5p	gene-APICC_03475	UCGGGGAUCGCGGAUGCGGAGAGC	24	0.426904	0.38277	0.232862	0.106318	0	0	0.0318838	-2.4768	down	--	--	Molecular Function: insulin receptor binding (GO:0005158);;	K16172|0|ame:408438|K16172 insulin receptor substrate 1 | (RefSeq) IRS, InRS, chico; insulin receptor substrate 1-B	--	--	PTB domain (IRS-1 type);; PH domain	Insulin receptor substrate 1 OS=Drosophila ananassae OX=7217 GN=chico PE=3 SV=1	T	Signal transduction mechanisms	Insulin receptor substrate [Apis cerana cerana]	Longevity regulating pathway - multiple species (ko04213)	molecular function: binding (GO:0005488)
ame-miR-9869-5p	gene-APICC_03730	UCGGGGAUCGCGGAUGCGGAGAGC	24	0.426904	0.38277	0.232862	0.106318	0	0	0.0318838	-2.4768	down	[S]	Function unknown	--	K05330|0|ame:408463|K05330 potassium inwardly-rectifying channel subfamily J, other | (RefSeq) GB10519; uncharacterized LOC408463	[P]	Inorganic ion transport and metabolism	Inward rectifier potassium channel;; Ion channel	Inward rectifier potassium channel irk-1 OS=Caenorhabditis elegans OX=6239 GN=irk-1 PE=2 SV=2	S	Function unknown	Inward rectifier potassium channel [Apis cerana cerana]	--	--
ame-miR-9869-5p	gene-APICC_04166	UCGGGGAUCGCGGAUGCGGAGAGC	24	0.426904	0.38277	0.232862	0.106318	0	0	0.0318838	-2.4768	down	--	--	--	--	--	--	--	--	S	Function unknown	hypothetical protein APICC_04166 [Apis cerana cerana]	--	--
ame-miR-9869-5p	gene-APICC_04302	UCGGGGAUCGCGGAUGCGGAGAGC	24	0.426904	0.38277	0.232862	0.106318	0	0	0.0318838	-2.4768	down	[C]	Energy production and conversion	Molecular Function: DNA binding (GO:0003677);; Molecular Function: biotin carboxylase activity (GO:0004075);; Molecular Function: pyruvate carboxylase activity (GO:0004736);; Molecular Function: ATP binding (GO:0005524);; Biological Process: pyruvate metabolic process (GO:0006090);; Biological Process: gluconeogenesis (GO:0006094);; Molecular Function: biotin binding (GO:0009374);; Molecular Func…	K01958|0|ame:412876|K01958 pyruvate carboxylase [EC:6.4.1.1] | (RefSeq) pyruvate carboxylase, mitochondrial	[C]	Energy production and conversion	Carbamoyl-phosphate synthase L chain, ATP binding domain;; Conserved carboxylase domain;; Biotin carboxylase, N-terminal domain;; Biotin carboxylase C-terminal domain;; HMGL-like;; Biotin-requiring enzyme;; D-ala D-ala ligase C-terminus;; ATP-grasp domain;; Biotin-lipoyl like;; ATP-grasp domain	Pyruvate carboxylase 1 OS=Caenorhabditis elegans OX=6239 GN=pyc-1 PE=1 SV=1	C	Energy production and conversion	Pyruvate carboxylase [Apis cerana cerana]	Biosynthesis of amino acids (ko01230)	molecular function: binding (GO:0005488);; molecular function: catalytic activity (GO:0003824);; biological process: metabolic process (GO:0008152);; biological process: cellular process (GO:0009987);; biological process: single-organism process (GO:0044699)
ame-miR-9869-5p	gene-APICC_04405	UCGGGGAUCGCGGAUGCGGAGAGC	24	0.426904	0.38277	0.232862	0.106318	0	0	0.0318838	-2.4768	down	--	--	Molecular Function: Rho guanyl-nucleotide exchange factor activity (GO:0005089);; Biological Process: regulation of Rho protein signal transduction (GO:0035023);; Biological Process: positive regulation of GTPase activity (GO:0043547);;	--	[T]	Signal transduction mechanisms	RhoGEF domain;; PH domain	Obscurin OS=Drosophila melanogaster OX=7227 GN=Unc-89 PE=1 SV=1	T	Signal transduction mechanisms	Puratrophin-1 [Apis cerana cerana]	--	molecular function: guanyl-nucleotide exchange factor activity (GO:0005085);; biological process: biological regulation (GO:0065007)
ame-miR-9869-5p	gene-APICC_04407	UCGGGGAUCGCGGAUGCGGAGAGC	24	0.426904	0.38277	0.232862	0.106318	0	0	0.0318838	-2.4768	down	--	--	--	--	--	--	--	--	--	--	hypothetical protein APICC_04407 [Apis cerana cerana]	--	--
ame-miR-9869-5p	gene-APICC_04448	UCGGGGAUCGCGGAUGCGGAGAGC	24	0.426904	0.38277	0.232862	0.106318	0	0	0.0318838	-2.4768	down	--	--	--	K15262|3.6592e-167|ame:413674|K15262 protein BCP1 | (RefSeq) GB15320; protein BCCIP homolog	[R]	General function prediction only	p21-C-terminal region-binding protein	Protein BCCIP homolog OS=Drosophila melanogaster OX=7227 GN=CG9286 PE=2 SV=2	U	Intracellular trafficking, secretion, and vesicular transport	hypothetical protein APICC_04448 [Apis cerana cerana]	--	--
ame-miR-9869-5p	gene-APICC_04500	UCGGGGAUCGCGGAUGCGGAGAGC	24	0.426904	0.38277	0.232862	0.106318	0	0	0.0318838	-2.4768	down	--	--	--	--	--	--	--	--	S	Function unknown	hypothetical protein APICC_04500 [Apis cerana cerana]	--	--
ame-miR-9869-5p	gene-APICC_04539	UCGGGGAUCGCGGAUGCGGAGAGC	24	0.426904	0.38277	0.232862	0.106318	0	0	0.0318838	-2.4768	down	--	--	Cellular Component: integral component of membrane (GO:0016021);;	K15290|0|ame:408613|K15290 synaptotagmin-1 | (RefSeq) Syt1, GB20036, Syti, syt; synaptotagmin 1	[TU]	--	C2 domain	Synaptotagmin 1 OS=Drosophila melanogaster OX=7227 GN=Syt1 PE=1 SV=3	S	Function unknown	synaptotagmin 1 [Apis mellifera]	--	cellular component: membrane (GO:0016020);; cellular component: membrane part (GO:0044425)
ame-miR-9869-5p	gene-APICC_04654	UCGGGGAUCGCGGAUGCGGAGAGC	24	0.426904	0.38277	0.232862	0.106318	0	0	0.0318838	-2.4768	down	[U]	Intracellular trafficking, secretion, and vesicular transport	Molecular Function: calcium ion binding (GO:0005509);; Cellular Component: plasma membrane (GO:0005886);; Biological Process: homophilic cell adhesion via plasma membrane adhesion molecules (GO:0007156);; Cellular Component: integral component of membrane (GO:0016021);;	K16500|0|ame:412795|K16500 protocadherin-15 | (RefSeq) Cad99C-like; protocadherin-15	[S]	Function unknown	Cadherin domain;; Tetraspanin family;; Cadherin-like	Cadherin-99C OS=Drosophila melanogaster OX=7227 GN=Cad99C PE=1 SV=2	U	Intracellular trafficking, secretion, and vesicular transport	Protocadherin-15 [Apis cerana cerana]	--	molecular function: binding (GO:0005488);; cellular component: cell (GO:0005623);; cellular component: membrane (GO:0016020);; cellular component: cell part (GO:0044464);; biological process: biological adhesion (GO:0022610);; cellular component: membrane part (GO:0044425)
ame-miR-9869-5p	gene-APICC_04657	UCGGGGAUCGCGGAUGCGGAGAGC	24	0.426904	0.38277	0.232862	0.106318	0	0	0.0318838	-2.4768	down	--	--	Molecular Function: transcription factor activity, sequence-specific DNA binding (GO:0003700);; Molecular Function: steroid hormone receptor activity (GO:0003707);; Cellular Component: nucleus (GO:0005634);; Biological Process: regulation of transcription, DNA-templated (GO:0006355);; Molecular Function: zinc ion binding (GO:0008270);; Biological Process: steroid hormone mediated signaling pathwa…	K08705|0|ame:726450|K08705 nuclear receptor subfamily 5 group A member 3 | (RefSeq) NR5A3, ftz-f1; nuclear hormone receptor FTZ-F1	[K]	Transcription	Zinc finger, C4 type (two domains);; Ligand-binding domain of nuclear hormone receptor	Nuclear hormone receptor FTZ-F1 OS=Bombyx mori OX=7091 GN=FTZ-F1 PE=1 SV=2	K	Transcription	Nuclear hormone receptor FTZ-F1 [Apis cerana cerana]	--	molecular function: nucleic acid binding transcription factor activity (GO:0001071);; biological process: biological regulation (GO:0065007);; molecular function: receptor activity (GO:0004872);; molecular function: molecular transducer activity (GO:0060089);; biological process: cellular process (GO:0009987);; biological process: signaling (GO:0023052);; biological process: single-organism proce…
ame-miR-9869-5p	gene-APICC_04755	UCGGGGAUCGCGGAUGCGGAGAGC	24	0.426904	0.38277	0.232862	0.106318	0	0	0.0318838	-2.4768	down	--	--	Molecular Function: lipid transporter activity (GO:0005319);; Cellular Component: extracellular region (GO:0005576);; Biological Process: lipid transport (GO:0006869);; Molecular Function: nutrient reservoir activity (GO:0045735);;	--	[I]	Lipid transport and metabolism	Lipoprotein amino terminal region;; Domain of unknown function (DUF1943);; von Willebrand factor type D domain	Vitellogenin OS=Apis mellifera OX=7460 GN=Vg PE=1 SV=1	S	Function unknown	Vitellogenin-3 [Apis cerana cerana]	--	molecular function: transporter activity (GO:0005215);; biological process: localization (GO:0051179);; cellular component: extracellular region (GO:0005576);; biological process: single-organism process (GO:0044699);; molecular function: nutrient reservoir activity (GO:0045735)
ame-miR-9869-5p	gene-APICC_05220	UCGGGGAUCGCGGAUGCGGAGAGC	24	0.426904	0.38277	0.232862	0.106318	0	0	0.0318838	-2.4768	down	--	--	--	K10479|0|ame:411991|K10479 BTB/POZ domain-containing protein 7 | (RefSeq) BTB/POZ domain-containing protein 7	[R]	General function prediction only	BTB/POZ domain;; BTB And C-terminal Kelch	--	S	Function unknown	BTB/POZ domain-containing protein [Apis cerana cerana]	--	--
ame-miR-9869-5p	gene-APICC_05221	UCGGGGAUCGCGGAUGCGGAGAGC	24	0.426904	0.38277	0.232862	0.106318	0	0	0.0318838	-2.4768	down	--	--	--	--	--	--	Protein of unknown function (DUF4497)	--	S	Function unknown	PREDICTED: uncharacterized protein LOC107995522 [Apis cerana]	--	--
ame-miR-9869-5p	gene-APICC_05489	UCGGGGAUCGCGGAUGCGGAGAGC	24	0.426904	0.38277	0.232862	0.106318	0	0	0.0318838	-2.4768	down	--	--	--	--	--	--	--	--	S	Function unknown	Zinc finger protein basonuclin-2 [Apis cerana cerana]	--	--
ame-miR-9869-5p	gene-APICC_05635	UCGGGGAUCGCGGAUGCGGAGAGC	24	0.426904	0.38277	0.232862	0.106318	0	0	0.0318838	-2.4768	down	[Q]	Secondary metabolites biosynthesis, transport and catabolism	Molecular Function: extracellular matrix structural constituent (GO:0005201);; Cellular Component: proteinaceous extracellular matrix (GO:0005578);; Cellular Component: collagen trimer (GO:0005581);;	K06237|0|ame:408551|K06237 collagen, type IV, alpha | (RefSeq) collagen alpha-5(IV) chain	[W]	Extracellular structures	Collagen triple helix repeat (20 copies);; C-terminal tandem repeated domain in type 4 procollagen	Collagen alpha-2(IV) chain OS=Ascaris suum OX=6253 PE=2 SV=1	S	Function unknown	Collagen alpha-1(IV) chain [Apis cerana cerana]	AGE-RAGE signaling pathway in diabetic complications (ko04933)	molecular function: structural molecule activity (GO:0005198);; cellular component: extracellular region (GO:0005576);; cellular component: extracellular matrix (GO:0031012);; cellular component: extracellular region part (GO:0044421);; cellular component: collagen trimer (GO:0005581);; cellular component: macromolecular complex (GO:0032991)
ame-miR-9869-5p	gene-APICC_05765	UCGGGGAUCGCGGAUGCGGAGAGC	24	0.426904	0.38277	0.232862	0.106318	0	0	0.0318838	-2.4768	down	--	--	Cellular Component: integral component of membrane (GO:0016021);; Biological Process: regulation of neuronal synaptic plasticity (GO:0048168);; Biological Process: regulation of kainate selective glutamate receptor activity (GO:2000312);;	--	--	--	CUB domain	Bone morphogenetic protein 1 homolog OS=Strongylocentrotus purpuratus OX=7668 PE=2 SV=1	S	Function unknown	Neuropilin and tolloid protein [Apis cerana cerana]	--	cellular component: membrane (GO:0016020);; cellular component: membrane part (GO:0044425);; biological process: biological regulation (GO:0065007)
ame-miR-9869-5p	gene-APICC_05850	UCGGGGAUCGCGGAUGCGGAGAGC	24	0.426904	0.38277	0.232862	0.106318	0	0	0.0318838	-2.4768	down	--	--	--	--	[K]	Transcription	Zinc finger, C2HC type	--	K	Transcription	Myelin transcription factor 1 protein [Apis cerana cerana]	--	--
ame-miR-9869-5p	gene-APICC_06013	UCGGGGAUCGCGGAUGCGGAGAGC	24	0.426904	0.38277	0.232862	0.106318	0	0	0.0318838	-2.4768	down	[U]	Intracellular trafficking, secretion, and vesicular transport	--	K16507|0|ame:408767|K16507 protocadherin-16/23 | (RefSeq) protein dachsous	[PET]	--	Cadherin domain;; Receptor family ligand binding region;; 7 transmembrane sweet-taste receptor of 3 GCPR;; Cadherin-like;; Cadherin-like;; Cadherin cytoplasmic region	Protein dachsous OS=Drosophila melanogaster OX=7227 GN=ds PE=1 SV=3	S	Function unknown	Protein dachsous [Apis cerana cerana]	Hippo signaling pathway -multiple species (ko04392)	--
ame-miR-9869-5p	gene-APICC_06204	UCGGGGAUCGCGGAUGCGGAGAGC	24	0.426904	0.38277	0.232862	0.106318	0	0	0.0318838	-2.4768	down	[G]	Carbohydrate transport and metabolism	--	--	--	--	Major royal jelly protein	Protein yellow OS=Drosophila madeirensis OX=30013 GN=y PE=3 SV=1	S	Function unknown	Protein yellow [Apis cerana cerana]	--	--
ame-miR-9869-5p	gene-APICC_06383	UCGGGGAUCGCGGAUGCGGAGAGC	24	0.426904	0.38277	0.232862	0.106318	0	0	0.0318838	-2.4768	down	--	--	--	--	--	--	IQ calmodulin-binding motif;; Regulatory subunit of type II PKA R-subunit	--	--	--	hypothetical protein APICC_06383 [Apis cerana cerana]	--	--
ame-miR-9869-5p	gene-APICC_06474	UCGGGGAUCGCGGAUGCGGAGAGC	24	0.426904	0.38277	0.232862	0.106318	0	0	0.0318838	-2.4768	down	--	--	Molecular Function: extracellular ligand-gated ion channel activity (GO:0005230);; Cellular Component: integral component of membrane (GO:0016021);; Biological Process: ion transmembrane transport (GO:0034220);;	--	[T]	Signal transduction mechanisms	Neurotransmitter-gated ion-channel ligand binding domain	Acetylcholine receptor subunit beta-type acr-2 OS=Caenorhabditis elegans OX=6239 GN=acr-2 PE=1 SV=1	U	Intracellular trafficking, secretion, and vesicular transport	Neuronal acetylcholine receptor subunit alpha-5 [Apis cerana cerana]	--	molecular function: transporter activity (GO:0005215);; biological process: cellular process (GO:0009987);; biological process: single-organism process (GO:0044699);; biological process: localization (GO:0051179);; cellular component: membrane (GO:0016020);; cellular component: membrane part (GO:0044425)
ame-miR-9869-5p	gene-APICC_06488	UCGGGGAUCGCGGAUGCGGAGAGC	24	0.426904	0.38277	0.232862	0.106318	0	0	0.0318838	-2.4768	down	[G]	Carbohydrate transport and metabolism	Molecular Function: beta-N-acetylhexosaminidase activity (GO:0004563);; Biological Process: carbohydrate metabolic process (GO:0005975);;	--	[G]	Carbohydrate transport and metabolism	Glycosyl hydrolase family 20, catalytic domain	Beta-hexosaminidase A OS=Caenorhabditis briggsae OX=6238 GN=hex-1 PE=3 SV=2	G	Carbohydrate transport and metabolism	Beta-hexosaminidase subunit beta [Apis cerana cerana]	--	molecular function: catalytic activity (GO:0003824);; biological process: metabolic process (GO:0008152)
ame-miR-9869-5p	gene-APICC_06562	UCGGGGAUCGCGGAUGCGGAGAGC	24	0.426904	0.38277	0.232862	0.106318	0	0	0.0318838	-2.4768	down	--	--	Biological Process: sensory perception of sound (GO:0007605);; Molecular Function: actin filament binding (GO:0051015);;	--	[S]	Function unknown	RasGEF domain;; PDZ domain (Also known as DHR or GLGF);; PDZ domain	Ras guanine nucleotide exchange factor E OS=Dictyostelium discoideum OX=44689 GN=gefE PE=2 SV=1	O	Posttranslational modification, protein turnover, chaperones	Harmonin [Apis cerana cerana]	--	biological process: multicellular organismal process (GO:0032501);; biological process: single-organism process (GO:0044699);; molecular function: binding (GO:0005488)
ame-miR-9869-5p	gene-APICC_06613	UCGGGGAUCGCGGAUGCGGAGAGC	24	0.426904	0.38277	0.232862	0.106318	0	0	0.0318838	-2.4768	down	[T]	Signal transduction mechanisms	Molecular Function: nucleotide binding (GO:0000166);; Biological Process: cyclic nucleotide biosynthetic process (GO:0009190);; Cellular Component: membrane (GO:0016020);; Molecular Function: phosphorus-oxygen lyase activity (GO:0016849);;	K12323|0|soc:105203079|K12323 atrial natriuretic peptide receptor A [EC:4.6.1.2] | (RefSeq) atrial natriuretic peptide receptor 1-like	[T]	Signal transduction mechanisms	Receptor family ligand binding region;; Adenylate and Guanylate cyclase catalytic domain;; Protein tyrosine kinase;; Protein kinase domain	Receptor-type guanylate cyclase gcy-12 OS=Caenorhabditis elegans OX=6239 GN=gcy-12 PE=1 SV=3	T	Signal transduction mechanisms	Speract receptor [Apis cerana cerana]	Purine metabolism (ko00230)	molecular function: binding (GO:0005488);; biological process: metabolic process (GO:0008152);; biological process: cellular process (GO:0009987);; biological process: single-organism process (GO:0044699);; cellular component: membrane (GO:0016020);; molecular function: catalytic activity (GO:0003824)
ame-miR-9869-5p	gene-APICC_06660	UCGGGGAUCGCGGAUGCGGAGAGC	24	0.426904	0.38277	0.232862	0.106318	0	0	0.0318838	-2.4768	down	--	--	--	K09275|2.75446e-99|ame:411079|K09275 transcription factor CP2 and related proteins | (RefSeq) grh; protein grainyhead	--	--	--	--	--	--	hypothetical protein APICC_06660 [Apis cerana cerana]	--	--
ame-miR-9869-5p	gene-APICC_06711	UCGGGGAUCGCGGAUGCGGAGAGC	24	0.426904	0.38277	0.232862	0.106318	0	0	0.0318838	-2.4768	down	[QV]	Secondary metabolites biosynthesis, transport and catabolism ;; Defense mechanisms	Molecular Function: monooxygenase activity (GO:0004497);; Molecular Function: iron ion binding (GO:0005506);; Cellular Component: integral component of membrane (GO:0016021);; Molecular Function: oxidoreductase activity, acting on paired donors, with incorporation or reduction of molecular oxygen (GO:0016705);; Molecular Function: heme binding (GO:0020037);; Biological Process: oxidation-reductio…	K15003|0|hst:105190015|K15003 cytochrome P450 family 9 [EC:1.14.-.-] | (RefSeq) cytochrome P450 9e2-like	[Q]	Secondary metabolites biosynthesis, transport and catabolism	Cytochrome P450	Cytochrome P450 9e2 OS=Blattella germanica OX=6973 GN=CYP9E2 PE=2 SV=1	Q	Secondary metabolites biosynthesis, transport and catabolism	Cytochrome P450 [Apis cerana cerana]	--	molecular function: catalytic activity (GO:0003824);; biological process: metabolic process (GO:0008152);; biological process: single-organism process (GO:0044699);; molecular function: binding (GO:0005488);; cellular component: membrane (GO:0016020);; cellular component: membrane part (GO:0044425)
ame-miR-9869-5p	gene-APICC_06719	UCGGGGAUCGCGGAUGCGGAGAGC	24	0.426904	0.38277	0.232862	0.106318	0	0	0.0318838	-2.4768	down	--	--	--	--	--	--	--	--	O	Posttranslational modification, protein turnover, chaperones	hypothetical protein APICC_06719 [Apis cerana cerana]	--	--
ame-miR-9869-5p	gene-APICC_06737	UCGGGGAUCGCGGAUGCGGAGAGC	24	0.426904	0.38277	0.232862	0.106318	0	0	0.0318838	-2.4768	down	[QV]	Secondary metabolites biosynthesis, transport and catabolism ;; Defense mechanisms	Molecular Function: monooxygenase activity (GO:0004497);; Molecular Function: iron ion binding (GO:0005506);; Cellular Component: integral component of membrane (GO:0016021);; Molecular Function: oxidoreductase activity, acting on paired donors, with incorporation or reduction of molecular oxygen (GO:0016705);; Molecular Function: heme binding (GO:0020037);; Biological Process: oxidation-reductio…	K14985|0|ame:410405|K14985 26-hydroxylase [EC:1.14.-.-] | (RefSeq) CYP18A1; cytochrome P450 18a1	[Q]	Secondary metabolites biosynthesis, transport and catabolism	Cytochrome P450	Cytochrome P450 18a1 OS=Drosophila melanogaster OX=7227 GN=Cyp18a1 PE=2 SV=2	Q	Secondary metabolites biosynthesis, transport and catabolism	Cytochrome P450 18a1 [Apis cerana cerana]	Insect hormone biosynthesis (ko00981)	molecular function: catalytic activity (GO:0003824);; biological process: metabolic process (GO:0008152);; biological process: single-organism process (GO:0044699);; molecular function: binding (GO:0005488);; cellular component: membrane (GO:0016020);; cellular component: membrane part (GO:0044425)
ame-miR-9869-5p	gene-APICC_06804	UCGGGGAUCGCGGAUGCGGAGAGC	24	0.426904	0.38277	0.232862	0.106318	0	0	0.0318838	-2.4768	down	--	--	Molecular Function: microtubule motor activity (GO:0003777);; Molecular Function: ATP binding (GO:0005524);; Biological Process: microtubule-based movement (GO:0007018);; Molecular Function: microtubule binding (GO:0008017);;	--	--	--	--	--	--	--	hypothetical protein APICC_06804 [Apis cerana cerana]	--	molecular function: catalytic activity (GO:0003824);; biological process: metabolic process (GO:0008152);; molecular function: binding (GO:0005488);; biological process: cellular process (GO:0009987);; biological process: single-organism process (GO:0044699)
ame-miR-9869-5p	gene-APICC_06835	UCGGGGAUCGCGGAUGCGGAGAGC	24	0.426904	0.38277	0.232862	0.106318	0	0	0.0318838	-2.4768	down	--	--	Molecular Function: actin binding (GO:0003779);;	--	[NTZ]	--	EF hand;; EF-hand;; Spectrin repeat;; Zinc finger, ZZ type;; WW domain	Dystrophin, isoforms A/C/F/G/H OS=Drosophila melanogaster OX=7227 GN=Dys PE=1 SV=3	Z	Cytoskeleton	PREDICTED: dystrophin, isoforms A/C/F/G/H-like [Apis cerana]	--	molecular function: binding (GO:0005488)
ame-miR-9869-5p	gene-APICC_06919	UCGGGGAUCGCGGAUGCGGAGAGC	24	0.426904	0.38277	0.232862	0.106318	0	0	0.0318838	-2.4768	down	--	--	--	--	--	--	--	--	--	--	sodium channel protein para [Apis cerana cerana]	--	--
ame-miR-9869-5p	gene-APICC_06998	UCGGGGAUCGCGGAUGCGGAGAGC	24	0.426904	0.38277	0.232862	0.106318	0	0	0.0318838	-2.4768	down	--	--	--	--	--	--	--	--	S	Function unknown	hypothetical protein APICC_06998 [Apis cerana cerana]	--	--
ame-miR-9869-5p	gene-APICC_07033	UCGGGGAUCGCGGAUGCGGAGAGC	24	0.426904	0.38277	0.232862	0.106318	0	0	0.0318838	-2.4768	down	[K]	Transcription	Cellular Component: integral component of membrane (GO:0016021);;	--	[R]	General function prediction only	Leucine rich repeat;; Leucine Rich repeats (2 copies);; Leucine-rich repeat;; Leucine Rich Repeat;; Leucine Rich repeat;; Leucine rich repeats (6 copies)	Toll-like receptor 6 OS=Drosophila melanogaster OX=7227 GN=Toll-6 PE=1 SV=1	S	Function unknown	Leucine-rich repeat-containing G-protein coupled receptor [Apis cerana cerana]	--	cellular component: membrane (GO:0016020);; cellular component: membrane part (GO:0044425)
ame-miR-9869-5p	gene-APICC_07036	UCGGGGAUCGCGGAUGCGGAGAGC	24	0.426904	0.38277	0.232862	0.106318	0	0	0.0318838	-2.4768	down	[T]	Signal transduction mechanisms	Molecular Function: phosphorelay sensor kinase activity (GO:0000155);; Biological Process: phosphorelay signal transduction system (GO:0000160);; Molecular Function: voltage-gated potassium channel activity (GO:0005249);; Cellular Component: intracellular (GO:0005622);; Cellular Component: integral component of membrane (GO:0016021);; Biological Process: signal transduction by protein phosphoryla…	K04911|0|ame:409845|K04911 potassium voltage-gated channel Eag-related subfamily H member 8 | (RefSeq) elk; potassium voltage-gated channel subfamily H member 8	[PT]	--	Ion transport protein;; PAS domain	Potassium voltage-gated channel protein eag OS=Drosophila melanogaster OX=7227 GN=eag PE=1 SV=2	U	Intracellular trafficking, secretion, and vesicular transport	Potassium voltage-gated channel subfamily H member [Apis cerana cerana]	--	molecular function: catalytic activity (GO:0003824);; molecular function: receptor activity (GO:0004872);; molecular function: molecular transducer activity (GO:0060089);; biological process: metabolic process (GO:0008152);; biological process: cellular process (GO:0009987);; biological process: signaling (GO:0023052);; biological process: single-organism process (GO:0044699);; biological process…
ame-miR-9869-5p	gene-APICC_07098	UCGGGGAUCGCGGAUGCGGAGAGC	24	0.426904	0.38277	0.232862	0.106318	0	0	0.0318838	-2.4768	down	--	--	Molecular Function: lipid transporter activity (GO:0005319);; Biological Process: lipid transport (GO:0006869);;	--	[I]	Lipid transport and metabolism	Lipoprotein amino terminal region;; Domain of unknown function (DUF1943);; Domain of Unknown Function (DUF1081);; von Willebrand factor type D domain	Apolipophorins OS=Locusta migratoria OX=7004 PE=1 SV=2	S	Function unknown	Apolipophorin [Apis cerana cerana]	--	molecular function: transporter activity (GO:0005215);; biological process: localization (GO:0051179);; biological process: single-organism process (GO:0044699)
ame-miR-9869-5p	gene-APICC_07333	UCGGGGAUCGCGGAUGCGGAGAGC	24	0.426904	0.38277	0.232862	0.106318	0	0	0.0318838	-2.4768	down	--	--	Molecular Function: DNA binding (GO:0003677);; Cellular Component: nucleus (GO:0005634);; Biological Process: segmentation (GO:0035282);; Molecular Function: metal ion binding (GO:0046872);;	K09231|0|ame:411166|K09231 krueppel-like family, other | (RefSeq) Kr, GB16053; krueppel	[R]	General function prediction only	Zinc-finger double domain;; Zinc finger, C2H2 type;; C2H2-type zinc finger;; Zinc-finger double-stranded RNA-binding;; Zinc-finger of C2H2 type	Protein krueppel OS=Drosophila melanogaster OX=7227 GN=Kr PE=1 SV=2	S	Function unknown	Protein krueppel [Apis cerana cerana]	--	molecular function: binding (GO:0005488);; cellular component: cell (GO:0005623);; cellular component: organelle (GO:0043226);; cellular component: cell part (GO:0044464);; biological process: multicellular organismal process (GO:0032501);; biological process: developmental process (GO:0032502);; biological process: single-organism process (GO:0044699)
ame-miR-9869-5p	gene-APICC_07460	UCGGGGAUCGCGGAUGCGGAGAGC	24	0.426904	0.38277	0.232862	0.106318	0	0	0.0318838	-2.4768	down	--	--	Cellular Component: integral component of membrane (GO:0016021);;	--	--	--	--	--	S	Function unknown	hypothetical protein APICC_07460 [Apis cerana cerana]	--	cellular component: membrane (GO:0016020);; cellular component: membrane part (GO:0044425)
ame-miR-9869-5p	gene-APICC_07517	UCGGGGAUCGCGGAUGCGGAGAGC	24	0.426904	0.38277	0.232862	0.106318	0	0	0.0318838	-2.4768	down	--	--	Molecular Function: phosphoric diester hydrolase activity (GO:0008081);;	K13761|0|ame:410379|K13761 high affinity cGMP-specific 3',5'-cyclic phosphodiesterase 9 [EC:3.1.4.35] | (RefSeq) Pde9; dual 3',5'-cyclic-AMP and -GMP phosphodiesterase 11	[T]	Signal transduction mechanisms	3'5'-cyclic nucleotide phosphodiesterase	High affinity cGMP-specific 3&apos;,5&apos;-cyclic phosphodiesterase 9A OS=Drosophila melanogaster OX=7227 GN=Pde9 PE=2 SV=2	T	Signal transduction mechanisms	High affinity cGMP-specific 3&apos;,5&apos;-cyclic phosphodiesterase 9A [Apis cerana cerana]	Purine metabolism (ko00230)	molecular function: catalytic activity (GO:0003824);; biological process: metabolic process (GO:0008152)
ame-miR-9869-5p	gene-APICC_07542	UCGGGGAUCGCGGAUGCGGAGAGC	24	0.426904	0.38277	0.232862	0.106318	0	0	0.0318838	-2.4768	down	--	--	--	--	--	--	--	--	--	--	reverse transcriptase [Apis cerana cerana]	--	--
ame-miR-9869-5p	gene-APICC_07564	UCGGGGAUCGCGGAUGCGGAGAGC	24	0.426904	0.38277	0.232862	0.106318	0	0	0.0318838	-2.4768	down	--	--	--	--	--	--	Hemocyanin, copper containing domain;; Hemocyanin, ig-like domain;; Hemocyanin, all-alpha domain	Hexamerin OS=Blaberus discoidalis OX=6981 PE=2 SV=1	S	Function unknown	Hexamerin [Apis cerana cerana]	--	--
ame-miR-9869-5p	gene-APICC_07595	UCGGGGAUCGCGGAUGCGGAGAGC	24	0.426904	0.38277	0.232862	0.106318	0	0	0.0318838	-2.4768	down	[O]	Posttranslational modification, protein turnover, chaperones	Molecular Function: metalloendopeptidase activity (GO:0004222);; Biological Process: proteolysis (GO:0006508);; Cellular Component: integral component of membrane (GO:0016021);;	--	[E]	Amino acid transport and metabolism	Peptidase family M13;; Peptidase family M13	Endothelin-converting enzyme homolog OS=Locusta migratoria OX=7004 PE=2 SV=1	O	Posttranslational modification, protein turnover, chaperones	Neprilysin-2 [Apis cerana cerana]	--	molecular function: catalytic activity (GO:0003824);; biological process: metabolic process (GO:0008152);; cellular component: membrane (GO:0016020);; cellular component: membrane part (GO:0044425)
ame-miR-9869-5p	gene-APICC_07681	UCGGGGAUCGCGGAUGCGGAGAGC	24	0.426904	0.38277	0.232862	0.106318	0	0	0.0318838	-2.4768	down	--	--	Cellular Component: integral component of membrane (GO:0016021);;	--	[R]	General function prediction only	Immunoglobulin domain;; Immunoglobulin domain;; Immunoglobulin domain;; Immunoglobulin I-set domain;; CD80-like C2-set immunoglobulin domain;; Immunoglobulin V-set domain;; Fibronectin type III domain;; Immunoglobulin C1-set domain	Synaptogenesis protein syg-2 OS=Caenorhabditis elegans OX=6239 GN=syg-2 PE=1 SV=1	S	Function unknown	Neural cell adhesion molecule [Apis cerana cerana]	--	cellular component: membrane (GO:0016020);; cellular component: membrane part (GO:0044425)
ame-miR-9869-5p	gene-APICC_07719	UCGGGGAUCGCGGAUGCGGAGAGC	24	0.426904	0.38277	0.232862	0.106318	0	0	0.0318838	-2.4768	down	--	--	--	--	--	--	--	--	S	Function unknown	hypothetical protein APICC_07719 [Apis cerana cerana]	--	--
ame-miR-9869-5p	gene-APICC_07736	UCGGGGAUCGCGGAUGCGGAGAGC	24	0.426904	0.38277	0.232862	0.106318	0	0	0.0318838	-2.4768	down	--	--	Cellular Component: extracellular region (GO:0005576);; Biological Process: chitin metabolic process (GO:0006030);; Molecular Function: chitin binding (GO:0008061);;	--	--	--	Chitin binding Peritrophin-A domain	Protein obstructor-E OS=Drosophila melanogaster OX=7227 GN=obst-E PE=2 SV=2	S	Function unknown	Peritrophin-1 [Apis cerana cerana]	--	cellular component: extracellular region (GO:0005576);; biological process: metabolic process (GO:0008152);; molecular function: binding (GO:0005488)
ame-miR-9869-5p	gene-APICC_07750	UCGGGGAUCGCGGAUGCGGAGAGC	24	0.426904	0.38277	0.232862	0.106318	0	0	0.0318838	-2.4768	down	--	--	--	--	[S]	Function unknown	Piezo non-specific cation channel, R-Ras-binding domain;; Piezo	Piezo-type mechanosensitive ion channel component OS=Drosophila melanogaster OX=7227 GN=Piezo PE=2 SV=1	S	Function unknown	hypothetical protein APICC_07750 [Apis cerana cerana]	--	--
ame-miR-9869-5p	gene-APICC_07816	UCGGGGAUCGCGGAUGCGGAGAGC	24	0.426904	0.38277	0.232862	0.106318	0	0	0.0318838	-2.4768	down	[Q]	Secondary metabolites biosynthesis, transport and catabolism	Molecular Function: peroxidase activity (GO:0004601);; Biological Process: response to oxidative stress (GO:0006979);; Molecular Function: heme binding (GO:0020037);; Biological Process: oxidation-reduction process (GO:0055114);; Biological Process: cellular oxidant detoxification (GO:0098869);;	--	[R]	General function prediction only	Animal haem peroxidase	Chorion peroxidase OS=Drosophila melanogaster OX=7227 GN=Pxt PE=2 SV=3	S	Function unknown	Chorion peroxidase [Apis cerana cerana]	--	molecular function: catalytic activity (GO:0003824);; molecular function: antioxidant activity (GO:0016209);; biological process: metabolic process (GO:0008152);; biological process: single-organism process (GO:0044699);; biological process: response to stimulus (GO:0050896);; molecular function: binding (GO:0005488)
ame-miR-9869-5p	gene-APICC_08035	UCGGGGAUCGCGGAUGCGGAGAGC	24	0.426904	0.38277	0.232862	0.106318	0	0	0.0318838	-2.4768	down	[M]	Cell wall/membrane/envelope biogenesis	Cellular Component: integral component of membrane (GO:0016021);;	--	[T]	Signal transduction mechanisms	Immunoglobulin I-set domain;; Immunoglobulin domain;; Immunoglobulin domain;; Immunoglobulin domain;; Fibronectin type III domain;; Immunoglobulin V-set domain;; CD80-like C2-set immunoglobulin domain;; Ig-like domain on T-cell surface glycoprotein CD3 epsilon chain;; Immunoglobulin C1-set domain;; T-cell surface glycoprotein CD3 delta chain;; Izumo-like Immunoglobulin domain;; CD47 immunoglobuli…	Down syndrome cell adhesion molecule-like protein Dscam2 OS=Drosophila melanogaster OX=7227 GN=Dscam2 PE=2 SV=3	S	Function unknown	Down syndrome cell adhesion molecule protein [Apis cerana cerana]	--	cellular component: membrane (GO:0016020);; cellular component: membrane part (GO:0044425)
ame-miR-9869-5p	gene-APICC_08086	UCGGGGAUCGCGGAUGCGGAGAGC	24	0.426904	0.38277	0.232862	0.106318	0	0	0.0318838	-2.4768	down	[G]	Carbohydrate transport and metabolism	Cellular Component: integral component of membrane (GO:0016021);; Molecular Function: transmembrane transporter activity (GO:0022857);; Biological Process: transmembrane transport (GO:0055085);;	--	[R]	General function prediction only	Sugar (and other) transporter;; Major Facilitator Superfamily	Carcinine transporter OS=Drosophila melanogaster OX=7227 GN=CarT PE=2 SV=1	G	Carbohydrate transport and metabolism	Organic cation transporter protein [Apis cerana cerana]	--	cellular component: membrane (GO:0016020);; cellular component: membrane part (GO:0044425);; molecular function: transporter activity (GO:0005215);; biological process: localization (GO:0051179);; biological process: cellular process (GO:0009987);; biological process: single-organism process (GO:0044699)
ame-miR-9869-5p	gene-APICC_08093	UCGGGGAUCGCGGAUGCGGAGAGC	24	0.426904	0.38277	0.232862	0.106318	0	0	0.0318838	-2.4768	down	--	--	Molecular Function: microtubule motor activity (GO:0003777);; Molecular Function: ATP binding (GO:0005524);; Biological Process: microtubule-based movement (GO:0007018);; Molecular Function: ATPase activity (GO:0016887);; Cellular Component: dynein complex (GO:0030286);;	K10408|0|ame:551562|K10408 dynein heavy chain, axonemal | (RefSeq) dynein beta chain, ciliary	[Z]	Cytoskeleton	Dynein heavy chain and region D6 of dynein motor;; Microtubule-binding stalk of dynein motor;; P-loop containing dynein motor region D4;; P-loop containing dynein motor region D3;; Dynein heavy chain, N-terminal region 1;; Dynein heavy chain, N-terminal region 2;; Hydrolytic ATP binding site of dynein motor region D1;; ATP-binding dynein motor region D5;; AAA domain (dynein-related subfamily)	Dynein beta chain, ciliary OS=Heliocidaris crassispina OX=1043166 PE=1 SV=1	Z	Cytoskeleton	Dynein beta chain, ciliary [Apis cerana cerana]	--	molecular function: catalytic activity (GO:0003824);; biological process: metabolic process (GO:0008152);; molecular function: binding (GO:0005488);; biological process: cellular process (GO:0009987);; biological process: single-organism process (GO:0044699);; cellular component: cell (GO:0005623);; cellular component: macromolecular complex (GO:0032991);; cellular component: organelle (GO:004322…
ame-miR-9869-5p	gene-APICC_08122	UCGGGGAUCGCGGAUGCGGAGAGC	24	0.426904	0.38277	0.232862	0.106318	0	0	0.0318838	-2.4768	down	--	--	--	--	[TZ]	--	Formin Homology 2 Domain	Protein diaphanous OS=Drosophila melanogaster OX=7227 GN=dia PE=2 SV=2	S	Function unknown	FH1/FH2 domain-containing protein [Apis cerana cerana]	--	--
ame-miR-9869-5p	gene-APICC_08133	UCGGGGAUCGCGGAUGCGGAGAGC	24	0.426904	0.38277	0.232862	0.106318	0	0	0.0318838	-2.4768	down	--	--	Cellular Component: integral component of membrane (GO:0016021);; Molecular Function: transferase activity, transferring acyl groups other than amino-acyl groups (GO:0016747);;	--	[R]	General function prediction only	--	Nose resistant to fluoxetine protein 6 OS=Caenorhabditis elegans OX=6239 GN=nrf-6 PE=1 SV=3	S	Function unknown	Nose resistant to fluoxetine protein [Apis cerana cerana]	--	cellular component: membrane (GO:0016020);; cellular component: membrane part (GO:0044425);; molecular function: catalytic activity (GO:0003824);; biological process: metabolic process (GO:0008152)
ame-miR-9869-5p	gene-APICC_08155	UCGGGGAUCGCGGAUGCGGAGAGC	24	0.426904	0.38277	0.232862	0.106318	0	0	0.0318838	-2.4768	down	--	--	--	K17591|0|ame:724299|K17591 RIMS-binding protein 2 | (RefSeq) GB14719; uncharacterized LOC724299	[TZ]	--	Variant SH3 domain;; Variant SH3 domain;; SH3 domain;; Fibronectin type III domain	--	S	Function unknown	Peripheral-type benzodiazepine receptor-associated protein [Apis cerana cerana]	--	--
ame-miR-9869-5p	gene-APICC_08162	UCGGGGAUCGCGGAUGCGGAGAGC	24	0.426904	0.38277	0.232862	0.106318	0	0	0.0318838	-2.4768	down	--	--	--	--	--	--	--	--	S	Function unknown	hypothetical protein APICC_08162 [Apis cerana cerana]	--	--
ame-miR-9869-5p	gene-APICC_08177	UCGGGGAUCGCGGAUGCGGAGAGC	24	0.426904	0.38277	0.232862	0.106318	0	0	0.0318838	-2.4768	down	--	;;	Molecular Function: ephrin receptor activity (GO:0005003);; Molecular Function: ATP binding (GO:0005524);; Cellular Component: integral component of plasma membrane (GO:0005887);; Biological Process: peptidyl-tyrosine phosphorylation (GO:0018108);; Biological Process: ephrin receptor signaling pathway (GO:0048013);;	K05110|0|ame:408489|K05110 Eph receptor B1 [EC:2.7.10.1] | (RefSeq) EphR, Eph, GB12585; Eph receptor tyrosine kinase	[T]	Signal transduction mechanisms	Protein tyrosine kinase;; Ephrin receptor ligand binding domain;; Protein kinase domain;; Fibronectin type III domain;; Ephrin type-A receptor 2 transmembrane domain;; SAM domain (Sterile alpha motif);; SAM domain (Sterile alpha motif);; Putative ephrin-receptor like	Ephrin receptor 1 OS=Caenorhabditis elegans OX=6239 GN=vab-1 PE=1 SV=1	T	Signal transduction mechanisms	Ephrin type-A receptor [Apis cerana cerana]	--	molecular function: catalytic activity (GO:0003824);; molecular function: receptor activity (GO:0004872);; molecular function: molecular transducer activity (GO:0060089);; biological process: metabolic process (GO:0008152);; biological process: cellular process (GO:0009987);; biological process: signaling (GO:0023052);; biological process: single-organism process (GO:0044699);; biological process…
ame-miR-9869-5p	gene-APICC_08201	UCGGGGAUCGCGGAUGCGGAGAGC	24	0.426904	0.38277	0.232862	0.106318	0	0	0.0318838	-2.4768	down	--	--	Cellular Component: mitochondrial outer membrane (GO:0005741);; Biological Process: cellular response to stress (GO:0033554);;	--	--	--	Mitochondria-eating protein	--	S	Function unknown	hypothetical protein APICC_08201 [Apis cerana cerana]	--	cellular component: cell (GO:0005623);; cellular component: membrane (GO:0016020);; cellular component: organelle (GO:0043226);; cellular component: organelle part (GO:0044422);; cellular component: cell part (GO:0044464);; biological process: cellular process (GO:0009987);; biological process: response to stimulus (GO:0050896)
ame-miR-9869-5p	gene-APICC_08243	UCGGGGAUCGCGGAUGCGGAGAGC	24	0.426904	0.38277	0.232862	0.106318	0	0	0.0318838	-2.4768	down	[L]	Replication, recombination and repair	Molecular Function: DNA binding (GO:0003677);; Biological Process: DNA repair (GO:0006281);; Molecular Function: DNA N-glycosylase activity (GO:0019104);;	K20813|0|ame:408649|K20813 thymine-DNA glycosylase [EC:3.2.2.29] | (RefSeq) GB16620; uncharacterized LOC408649	[L]	Replication, recombination and repair	Uracil DNA glycosylase superfamily	--	L	Replication, recombination and repair	G/T mismatch-specific thymine DNA glycosylase [Apis cerana cerana]	Base excision repair (ko03410)	molecular function: binding (GO:0005488);; biological process: metabolic process (GO:0008152);; biological process: cellular process (GO:0009987);; biological process: single-organism process (GO:0044699);; biological process: response to stimulus (GO:0050896);; molecular function: catalytic activity (GO:0003824)
ame-miR-9869-5p	gene-APICC_08260	UCGGGGAUCGCGGAUGCGGAGAGC	24	0.426904	0.38277	0.232862	0.106318	0	0	0.0318838	-2.4768	down	[O]	Posttranslational modification, protein turnover, chaperones	Molecular Function: serine-type endopeptidase activity (GO:0004252);; Biological Process: proteolysis (GO:0006508);;	K01359|0|ame:410438|K01359 proprotein convertase subtilisin/kexin type 1 [EC:3.4.21.93] | (RefSeq) GB11271; neuroendocrine convertase 1-like	[O]	Posttranslational modification, protein turnover, chaperones	Subtilase family;; Proprotein convertase P-domain;; Peptidase S8 pro-domain	Furin-like protease 1, isoform 1-CRR OS=Drosophila melanogaster OX=7227 GN=Fur1 PE=2 SV=2	O	Posttranslational modification, protein turnover, chaperones	Neuroendocrine convertase [Apis cerana cerana]	--	molecular function: catalytic activity (GO:0003824);; biological process: metabolic process (GO:0008152)
ame-miR-9869-5p	gene-APICC_08323	UCGGGGAUCGCGGAUGCGGAGAGC	24	0.426904	0.38277	0.232862	0.106318	0	0	0.0318838	-2.4768	down	[E]	Amino acid transport and metabolism	Molecular Function: G-protein coupled receptor activity (GO:0004930);; Cellular Component: plasma membrane (GO:0005886);; Biological Process: G-protein coupled receptor signaling pathway (GO:0007186);; Cellular Component: integral component of membrane (GO:0016021);;	K04611|0|ame:406150|K04611 metabotropic X receptor | (RefSeq) Glurb, GB14129; metabotropic glutamate receptor B	[PT]	--	7 transmembrane sweet-taste receptor of 3 GCPR;; Receptor family ligand binding region;; Nine Cysteines Domain of family 3 GPCR	Metabotropic glutamate receptor OS=Drosophila melanogaster OX=7227 GN=mGluR PE=1 SV=2	U	Intracellular trafficking, secretion, and vesicular transport	Metabotropic glutamate receptor [Apis cerana cerana]	--	molecular function: receptor activity (GO:0004872);; molecular function: molecular transducer activity (GO:0060089);; biological process: cellular process (GO:0009987);; biological process: signaling (GO:0023052);; biological process: single-organism process (GO:0044699);; biological process: response to stimulus (GO:0050896);; biological process: biological regulation (GO:0065007);; cellular com…
ame-miR-9869-5p	gene-APICC_08343	UCGGGGAUCGCGGAUGCGGAGAGC	24	0.426904	0.38277	0.232862	0.106318	0	0	0.0318838	-2.4768	down	--	--	Molecular Function: steroid hormone receptor activity (GO:0003707);; Molecular Function: thyroid hormone receptor activity (GO:0004887);; Cellular Component: nucleus (GO:0005634);; Biological Process: regulation of transcription, DNA-templated (GO:0006355);; Molecular Function: zinc ion binding (GO:0008270);; Biological Process: intracellular receptor signaling pathway (GO:0030522);; Biological P…	K08701|0|ame:410309|K08701 nuclear receptor subfamily 1 group D member 3 | (RefSeq) E75, AmE75, Eip75B-like, GB11364; ecdysone-induced protein 75	[T]	Signal transduction mechanisms	Ligand-binding domain of nuclear hormone receptor;; Zinc finger, C4 type (two domains)	Nuclear hormone receptor E75 OS=Metapenaeus ensis OX=32278 GN=E75 PE=2 SV=1	K	Transcription	Ecdysone-inducible protein E75 [Apis cerana cerana]	--	molecular function: receptor activity (GO:0004872);; molecular function: molecular transducer activity (GO:0060089);; biological process: cellular process (GO:0009987);; biological process: signaling (GO:0023052);; biological process: single-organism process (GO:0044699);; biological process: response to stimulus (GO:0050896);; biological process: biological regulation (GO:0065007);; molecular fu…
ame-miR-9869-5p	gene-APICC_08403	UCGGGGAUCGCGGAUGCGGAGAGC	24	0.426904	0.38277	0.232862	0.106318	0	0	0.0318838	-2.4768	down	[E]	Amino acid transport and metabolism	Molecular Function: G-protein coupled receptor activity (GO:0004930);; Cellular Component: plasma membrane (GO:0005886);; Biological Process: G-protein coupled receptor signaling pathway (GO:0007186);; Cellular Component: integral component of membrane (GO:0016021);;	K04611|0|ame:406150|K04611 metabotropic X receptor | (RefSeq) Glurb, GB14129; metabotropic glutamate receptor B	[PT]	--	7 transmembrane sweet-taste receptor of 3 GCPR;; Receptor family ligand binding region;; Nine Cysteines Domain of family 3 GPCR	Metabotropic glutamate receptor OS=Drosophila melanogaster OX=7227 GN=mGluR PE=1 SV=2	U	Intracellular trafficking, secretion, and vesicular transport	Metabotropic glutamate receptor [Apis cerana cerana]	--	molecular function: receptor activity (GO:0004872);; molecular function: molecular transducer activity (GO:0060089);; biological process: cellular process (GO:0009987);; biological process: signaling (GO:0023052);; biological process: single-organism process (GO:0044699);; biological process: response to stimulus (GO:0050896);; biological process: biological regulation (GO:0065007);; cellular com…
ame-miR-9869-5p	gene-APICC_08417	UCGGGGAUCGCGGAUGCGGAGAGC	24	0.426904	0.38277	0.232862	0.106318	0	0	0.0318838	-2.4768	down	[U]	Intracellular trafficking, secretion, and vesicular transport	Molecular Function: calcium ion binding (GO:0005509);; Cellular Component: plasma membrane (GO:0005886);; Biological Process: homophilic cell adhesion via plasma membrane adhesion molecules (GO:0007156);; Cellular Component: integral component of membrane (GO:0016021);;	--	[S]	Function unknown	Cadherin domain;; Cadherin-like;; Cadherin-like	Cadherin-87A OS=Drosophila melanogaster OX=7227 GN=Cad87A PE=1 SV=4	S	Function unknown	Cadherin-23 [Apis cerana cerana]	--	molecular function: binding (GO:0005488);; cellular component: cell (GO:0005623);; cellular component: membrane (GO:0016020);; cellular component: cell part (GO:0044464);; biological process: biological adhesion (GO:0022610);; cellular component: membrane part (GO:0044425)
ame-miR-9869-5p	gene-APICC_08462	UCGGGGAUCGCGGAUGCGGAGAGC	24	0.426904	0.38277	0.232862	0.106318	0	0	0.0318838	-2.4768	down	--	--	Biological Process: lipid metabolic process (GO:0006629);; Cellular Component: integral component of membrane (GO:0016021);;	--	--	--	Major royal jelly protein;; Fatty acid desaturase;; Cytochrome b5-like Heme/Steroid binding domain	Cytochrome b5-related protein OS=Drosophila melanogaster OX=7227 GN=Cyt-b5-r PE=2 SV=2	I	Lipid transport and metabolism	Cytochrome b5-related protein [Apis cerana cerana]	--	biological process: metabolic process (GO:0008152);; biological process: single-organism process (GO:0044699);; cellular component: membrane (GO:0016020);; cellular component: membrane part (GO:0044425)
ame-miR-9869-5p	gene-APICC_08487	UCGGGGAUCGCGGAUGCGGAGAGC	24	0.426904	0.38277	0.232862	0.106318	0	0	0.0318838	-2.4768	down	--	--	Molecular Function: semaphorin receptor activity (GO:0017154);; Biological Process: semaphorin-plexin signaling pathway (GO:0071526);;	K06820|0|ame:410785|K06820 plexin A | (RefSeq) plexA; plexin-A4	[T]	Signal transduction mechanisms	Sema domain	Plexin-B OS=Drosophila melanogaster OX=7227 GN=PlexB PE=1 SV=2	S	Function unknown	Plexin-B [Apis cerana cerana]	--	molecular function: receptor activity (GO:0004872);; molecular function: molecular transducer activity (GO:0060089);; biological process: cellular process (GO:0009987);; biological process: signaling (GO:0023052);; biological process: single-organism process (GO:0044699);; biological process: response to stimulus (GO:0050896);; biological process: biological regulation (GO:0065007)
ame-miR-9869-5p	gene-APICC_08489	UCGGGGAUCGCGGAUGCGGAGAGC	24	0.426904	0.38277	0.232862	0.106318	0	0	0.0318838	-2.4768	down	--	--	Cellular Component: integral component of membrane (GO:0016021);;	--	[S]	Function unknown	Glycosyltransferase family 92	--	S	Function unknown	hypothetical protein APICC_08489 [Apis cerana cerana]	--	cellular component: membrane (GO:0016020);; cellular component: membrane part (GO:0044425)
ame-miR-9869-5p	gene-APICC_08614	UCGGGGAUCGCGGAUGCGGAGAGC	24	0.426904	0.38277	0.232862	0.106318	0	0	0.0318838	-2.4768	down	--	--	--	--	[K]	Transcription	HMG (high mobility group) box;; HMG-box domain	Putative transcription factor SOX-15 OS=Drosophila melanogaster OX=7227 GN=Sox15 PE=2 SV=2	S	Function unknown	Putative transcription factor SOX-15 [Apis cerana cerana]	--	--
ame-miR-9869-5p	gene-APICC_08622	UCGGGGAUCGCGGAUGCGGAGAGC	24	0.426904	0.38277	0.232862	0.106318	0	0	0.0318838	-2.4768	down	[G]	Carbohydrate transport and metabolism	Biological Process: maltose metabolic process (GO:0000023);; Molecular Function: alpha-1,4-glucosidase activity (GO:0004558);; Molecular Function: maltose alpha-glucosidase activity (GO:0032450);;	K01187|0|ame:411257|K01187 alpha-glucosidase [EC:3.2.1.20] | (RefSeq) Hbg2, AGLU4, GB20070; alpha-glucosidase	[G]	Carbohydrate transport and metabolism	Alpha amylase, catalytic domain	Maltase 2 OS=Drosophila virilis OX=7244 GN=Mal-B2 PE=3 SV=2	G	Carbohydrate transport and metabolism	Maltase [Apis cerana cerana]	Starch and sucrose metabolism (ko00500)	biological process: metabolic process (GO:0008152);; biological process: cellular process (GO:0009987);; biological process: single-organism process (GO:0044699);; molecular function: catalytic activity (GO:0003824)
ame-miR-9869-5p	gene-APICC_08640	UCGGGGAUCGCGGAUGCGGAGAGC	24	0.426904	0.38277	0.232862	0.106318	0	0	0.0318838	-2.4768	down	[T]	Signal transduction mechanisms	--	K05695|0|ame:413569|K05695 receptor-type tyrosine-protein phosphatase F [EC:3.1.3.48] | (RefSeq) IGFn3-15; tyrosine-protein phosphatase Lar	[T]	Signal transduction mechanisms	Protein-tyrosine phosphatase;; Fibronectin type III domain;; Immunoglobulin I-set domain;; Immunoglobulin domain;; Immunoglobulin domain;; Immunoglobulin domain;; Purple acid Phosphatase, N-terminal domain;; Interferon-alpha/beta receptor, fibronectin type III;; Dual specificity phosphatase, catalytic domain;; Tyrosine phosphatase family;; Fibronectin type III domain;; Inositol hexakisphosphate;;…	Tyrosine-protein phosphatase Lar OS=Drosophila melanogaster OX=7227 GN=Lar PE=1 SV=2	T	Signal transduction mechanisms	Tyrosine-protein phosphatase Lar [Apis cerana cerana]	--	--
ame-miR-9869-5p	gene-APICC_08782	UCGGGGAUCGCGGAUGCGGAGAGC	24	0.426904	0.38277	0.232862	0.106318	0	0	0.0318838	-2.4768	down	--	--	--	K16832|0|ame:410767|K16832 enhancer of filamentation 1 | (RefSeq) Nedd9, GB18435; neural precursor cell expressed, developmentally down-regulated gene 9	--	--	Serine rich protein interaction domain;; Domain of unknown function (DUF3513)	--	S	Function unknown	Breast cancer anti-estrogen resistance protein [Apis cerana cerana]	--	--
ame-miR-9869-5p	gene-APICC_08786	UCGGGGAUCGCGGAUGCGGAGAGC	24	0.426904	0.38277	0.232862	0.106318	0	0	0.0318838	-2.4768	down	[P]	Inorganic ion transport and metabolism	--	K01539|0|ame:411083|K01539 sodium/potassium-transporting ATPase subunit alpha [EC:3.6.3.9] | (RefSeq) Rpb8; sodium/potassium-transporting ATPase subunit alpha	[P]	Inorganic ion transport and metabolism	Cation transporting ATPase, C-terminus;; E1-E2 ATPase;; Cation transport ATPase (P-type);; haloacid dehalogenase-like hydrolase;; Cation transporter/ATPase, N-terminus;; haloacid dehalogenase-like hydrolase	Sodium/potassium-transporting ATPase subunit alpha OS=Drosophila melanogaster OX=7227 GN=Atpalpha PE=1 SV=3	P	Inorganic ion transport and metabolism	PREDICTED: sodium/potassium-transporting ATPase subunit alpha isoform X3 [Apis mellifera]	--	--
ame-miR-9869-5p	gene-APICC_08814	UCGGGGAUCGCGGAUGCGGAGAGC	24	0.426904	0.38277	0.232862	0.106318	0	0	0.0318838	-2.4768	down	--	--	--	--	[O]	Posttranslational modification, protein turnover, chaperones	--	--	O	Posttranslational modification, protein turnover, chaperones	Inactive ubiquitin carboxyl-terminal hydrolase [Apis cerana cerana]	--	--
ame-miR-9869-5p	gene-APICC_08966	UCGGGGAUCGCGGAUGCGGAGAGC	24	0.426904	0.38277	0.232862	0.106318	0	0	0.0318838	-2.4768	down	--	--	--	K08706|0|ame:724765|K08706 nuclear receptor subfamily 0 group A | (RefSeq) Eg, NR0A3; protein embryonic gonad	--	--	--	Protein embryonic gonad OS=Drosophila melanogaster OX=7227 GN=eg PE=2 SV=2	K	Transcription	PREDICTED: protein embryonic gonad-like isoform X1 [Apis cerana]	--	--
ame-miR-9869-5p	gene-APICC_08987	UCGGGGAUCGCGGAUGCGGAGAGC	24	0.426904	0.38277	0.232862	0.106318	0	0	0.0318838	-2.4768	down	--	--	Molecular Function: DNA binding (GO:0003677);; Molecular Function: protein tyrosine phosphatase activity (GO:0004725);; Molecular Function: protein tyrosine/serine/threonine phosphatase activity (GO:0008138);; Biological Process: peptidyl-tyrosine dephosphorylation (GO:0035335);;	K05766|0|ame:724613|K05766 protein phosphatase slingshot [EC:3.1.3.16 3.1.3.48] | (RefSeq) uncharacterized LOC724613	[V]	Defense mechanisms	Dual specificity phosphatase, catalytic domain;; DEK C terminal domain	Protein phosphatase Slingshot OS=Drosophila melanogaster OX=7227 GN=ssh PE=1 SV=2	T	Signal transduction mechanisms	Protein phosphatase Slingshot [Apis cerana cerana]	--	molecular function: binding (GO:0005488);; molecular function: catalytic activity (GO:0003824);; biological process: metabolic process (GO:0008152);; biological process: cellular process (GO:0009987)
ame-miR-9869-5p	gene-APICC_09149	UCGGGGAUCGCGGAUGCGGAGAGC	24	0.426904	0.38277	0.232862	0.106318	0	0	0.0318838	-2.4768	down	[M]	Cell wall/membrane/envelope biogenesis	Molecular Function: metallocarboxypeptidase activity (GO:0004181);; Biological Process: proteolysis (GO:0006508);; Molecular Function: zinc ion binding (GO:0008270);;	--	[S]	Function unknown	Zinc carboxypeptidase;; Carboxypeptidase activation peptide	Carboxypeptidase B OS=Astacus astacus OX=6715 PE=1 SV=1	E	Amino acid transport and metabolism	Carboxypeptidase B [Apis cerana cerana]	--	molecular function: catalytic activity (GO:0003824);; biological process: metabolic process (GO:0008152);; molecular function: binding (GO:0005488)
ame-miR-9869-5p	gene-APICC_09162	UCGGGGAUCGCGGAUGCGGAGAGC	24	0.426904	0.38277	0.232862	0.106318	0	0	0.0318838	-2.4768	down	--	--	--	--	--	--	--	--	--	--	hypothetical protein APICC_09162 [Apis cerana cerana]	--	--
ame-miR-9869-5p	gene-APICC_09166	UCGGGGAUCGCGGAUGCGGAGAGC	24	0.426904	0.38277	0.232862	0.106318	0	0	0.0318838	-2.4768	down	--	--	Molecular Function: DNA binding (GO:0003677);;	--	--	--	Myb/SANT-like DNA-binding domain	--	S	Function unknown	hypothetical protein APICC_09166 [Apis cerana cerana]	--	molecular function: binding (GO:0005488)
ame-miR-9869-5p	gene-APICC_09253	UCGGGGAUCGCGGAUGCGGAGAGC	24	0.426904	0.38277	0.232862	0.106318	0	0	0.0318838	-2.4768	down	--	--	Molecular Function: ionotropic glutamate receptor activity (GO:0004970);; Cellular Component: integral component of membrane (GO:0016021);; Biological Process: ionotropic glutamate receptor signaling pathway (GO:0035235);;	K05313|3.97398e-167|aec:105150883|K05313 glutamate receptor, ionotropic, invertebrate | (RefSeq) glutamate receptor ionotropic, delta-2-like	[PET]	--	Ligand-gated ion channel	Glutamate receptor 1 OS=Drosophila melanogaster OX=7227 GN=GluRIA PE=1 SV=2	S	Function unknown	Glutamate receptor U1 [Apis cerana cerana]	--	molecular function: receptor activity (GO:0004872);; molecular function: transporter activity (GO:0005215);; molecular function: molecular transducer activity (GO:0060089);; biological process: cellular process (GO:0009987);; biological process: signaling (GO:0023052);; biological process: single-organism process (GO:0044699);; biological process: response to stimulus (GO:0050896);; biological pr…
ame-miR-9869-5p	gene-APICC_09285	UCGGGGAUCGCGGAUGCGGAGAGC	24	0.426904	0.38277	0.232862	0.106318	0	0	0.0318838	-2.4768	down	[E]	Amino acid transport and metabolism	Molecular Function: aminopeptidase activity (GO:0004177);; Cellular Component: extracellular region (GO:0005576);; Biological Process: proteolysis (GO:0006508);; Molecular Function: serine-type peptidase activity (GO:0008236);;	K01278|0|ame:410337|K01278 dipeptidyl-peptidase 4 [EC:3.4.14.5] | (RefSeq) GB14496; venom dipeptidylpeptidase IV	[O]	Posttranslational modification, protein turnover, chaperones	Dipeptidyl peptidase IV (DPP IV) N-terminal region;; Prolyl oligopeptidase family	Venom dipeptidyl peptidase 4 OS=Apis mellifera OX=7460 PE=1 SV=1	E	Amino acid transport and metabolism	Dipeptidyl peptidase [Apis cerana cerana]	--	molecular function: catalytic activity (GO:0003824);; biological process: metabolic process (GO:0008152);; cellular component: extracellular region (GO:0005576)
ame-miR-9869-5p	gene-APICC_09300	UCGGGGAUCGCGGAUGCGGAGAGC	24	0.426904	0.38277	0.232862	0.106318	0	0	0.0318838	-2.4768	down	--	--	--	--	[R]	General function prediction only	--	--	S	Function unknown	WD repeat-containing protein [Apis cerana cerana]	--	--
ame-miR-9869-5p	gene-APICC_09412	UCGGGGAUCGCGGAUGCGGAGAGC	24	0.426904	0.38277	0.232862	0.106318	0	0	0.0318838	-2.4768	down	--	--	Molecular Function: calcium ion binding (GO:0005509);; Biological Process: homophilic cell adhesion via plasma membrane adhesion molecules (GO:0007156);; Cellular Component: integral component of membrane (GO:0016021);;	--	[W]	Extracellular structures	Cadherin domain;; Concanavalin A-like lectin/glucanases superfamily;; Laminin G domain	Calsyntenin-1 OS=Drosophila melanogaster OX=7227 GN=Cals PE=1 SV=2	U	Intracellular trafficking, secretion, and vesicular transport	Calsyntenin-1 [Apis cerana cerana]	--	molecular function: binding (GO:0005488);; biological process: biological adhesion (GO:0022610);; cellular component: membrane (GO:0016020);; cellular component: membrane part (GO:0044425)
ame-miR-9869-5p	gene-APICC_09445	UCGGGGAUCGCGGAUGCGGAGAGC	24	0.426904	0.38277	0.232862	0.106318	0	0	0.0318838	-2.4768	down	[S]	Function unknown	--	K12567|0|nvi:100118006|K12567 titin [EC:2.7.11.1] | (RefSeq) titin	--	--	Immunoglobulin I-set domain;; Immunoglobulin domain;; Immunoglobulin domain;; Immunoglobulin domain;; Repeat of unknown function (DUF1136);; Immunoglobulin V-set domain;; Immunoglobulin C1-set domain;; Penicillin-Binding Protein C-terminus Family;; CD80-like C2-set immunoglobulin domain;; Natural killer cell receptor 2B4;; T-cell surface glycoprotein CD3 delta chain;; CD47 immunoglobulin-like dom…	Titin OS=Drosophila melanogaster OX=7227 GN=sls PE=1 SV=3	S	Function unknown	Titin [Apis cerana cerana]	--	--
ame-miR-9869-5p	gene-APICC_09450	UCGGGGAUCGCGGAUGCGGAGAGC	24	0.426904	0.38277	0.232862	0.106318	0	0	0.0318838	-2.4768	down	--	--	Molecular Function: steroid hormone receptor activity (GO:0003707);; Molecular Function: thyroid hormone receptor activity (GO:0004887);; Cellular Component: nucleus (GO:0005634);; Biological Process: regulation of transcription, DNA-templated (GO:0006355);; Molecular Function: zinc ion binding (GO:0008270);; Biological Process: intracellular receptor signaling pathway (GO:0030522);; Biological P…	K08701|0|cfo:105253476|K08701 nuclear receptor subfamily 1 group D member 3 | (RefSeq) nuclear hormone receptor E75	[T]	Signal transduction mechanisms	Ligand-binding domain of nuclear hormone receptor;; Zinc finger, C4 type (two domains)	Ecdysone-inducible protein E75 OS=Galleria mellonella OX=7137 GN=E75 PE=2 SV=1	K	Transcription	Ecdysone-inducible protein E75 [Apis cerana cerana]	--	molecular function: receptor activity (GO:0004872);; molecular function: molecular transducer activity (GO:0060089);; biological process: cellular process (GO:0009987);; biological process: signaling (GO:0023052);; biological process: single-organism process (GO:0044699);; biological process: response to stimulus (GO:0050896);; biological process: biological regulation (GO:0065007);; molecular fu…
ame-miR-9869-5p	gene-APICC_09593	UCGGGGAUCGCGGAUGCGGAGAGC	24	0.426904	0.38277	0.232862	0.106318	0	0	0.0318838	-2.4768	down	--	--	Molecular Function: DNA binding (GO:0003677);; Molecular Function: ATP binding (GO:0005524);; Cellular Component: nucleus (GO:0005634);; Biological Process: regulation of transcription, DNA-templated (GO:0006355);; Biological Process: protein polyglutamylation (GO:0018095);; Molecular Function: protein dimerization activity (GO:0046983);;	--	[O]	Posttranslational modification, protein turnover, chaperones	Tubulin-tyrosine ligase family;; Helix-loop-helix DNA-binding domain;; Hairy Orange	Tubulin polyglutamylase ttll-4 OS=Caenorhabditis elegans OX=6239 GN=ttll-4 PE=2 SV=3	S	Function unknown	Tubulin polyglutamylase TTLL4 [Apis cerana cerana]	--	molecular function: binding (GO:0005488);; cellular component: cell (GO:0005623);; cellular component: organelle (GO:0043226);; cellular component: cell part (GO:0044464);; biological process: biological regulation (GO:0065007);; biological process: metabolic process (GO:0008152);; biological process: cellular process (GO:0009987);; biological process: single-organism process (GO:0044699)
ame-miR-9869-5p	gene-APICC_09597	UCGGGGAUCGCGGAUGCGGAGAGC	24	0.426904	0.38277	0.232862	0.106318	0	0	0.0318838	-2.4768	down	--	--	Molecular Function: Rho guanyl-nucleotide exchange factor activity (GO:0005089);; Cellular Component: cytoplasm (GO:0005737);; Cellular Component: cytoskeleton (GO:0005856);; Molecular Function: cytoskeletal protein binding (GO:0008092);; Cellular Component: extrinsic component of membrane (GO:0019898);; Biological Process: regulation of Rho protein signal transduction (GO:0035023);; Biological P…	--	[T]	Signal transduction mechanisms	PH domain;; RhoGEF domain;; FERM C-terminal PH-like domain;; FERM central domain;; FERM N-terminal domain;; FERM adjacent (FA);; PH domain	Protein 4.1 homolog OS=Drosophila melanogaster OX=7227 GN=cora PE=1 SV=1	T	Signal transduction mechanisms	FERM, RhoGEF and pleckstrin domain-containing protein [Apis cerana cerana]	--	molecular function: guanyl-nucleotide exchange factor activity (GO:0005085);; biological process: biological regulation (GO:0065007);; cellular component: cell (GO:0005623);; cellular component: cell part (GO:0044464);; cellular component: organelle (GO:0043226);; molecular function: binding (GO:0005488);; cellular component: membrane (GO:0016020);; cellular component: membrane part (GO:0044425)
ame-miR-9869-5p	gene-APICC_09633	UCGGGGAUCGCGGAUGCGGAGAGC	24	0.426904	0.38277	0.232862	0.106318	0	0	0.0318838	-2.4768	down	--	--	Molecular Function: lipid transporter activity (GO:0005319);; Biological Process: lipid transport (GO:0006869);;	--	[I]	Lipid transport and metabolism	Domain of unknown function (DUF1943);; Lipoprotein amino terminal region;; Domain of Unknown Function (DUF1081);; von Willebrand factor type D domain	Apolipophorins OS=Manduca sexta OX=7130 PE=2 SV=1	S	Function unknown	Apolipophorin [Apis cerana cerana]	--	molecular function: transporter activity (GO:0005215);; biological process: localization (GO:0051179);; biological process: single-organism process (GO:0044699)
ame-miR-9869-5p	gene-APICC_09648	UCGGGGAUCGCGGAUGCGGAGAGC	24	0.426904	0.38277	0.232862	0.106318	0	0	0.0318838	-2.4768	down	--	--	Molecular Function: kinase activity (GO:0016301);; Biological Process: phosphorylation (GO:0016310);;	--	--	--	--	--	S	Function unknown	Brain-enriched guanylate kinase-associated protein [Apis cerana cerana]	--	molecular function: catalytic activity (GO:0003824);; biological process: metabolic process (GO:0008152);; biological process: cellular process (GO:0009987)
ame-miR-9869-5p	gene-APICC_09660	UCGGGGAUCGCGGAUGCGGAGAGC	24	0.426904	0.38277	0.232862	0.106318	0	0	0.0318838	-2.4768	down	--	--	Molecular Function: nucleotide binding (GO:0000166);;	K14313|0|ame:412835|K14313 nuclear pore complex protein Nup53 | (RefSeq) GB17449; uncharacterized LOC412835	--	--	Nup53/35/40-type RNA recognition motif;; Immunoglobulin domain;; Immunoglobulin domain;; Immunoglobulin V-set domain;; Nup53/35/40-type RNA recognition motif	Nucleoporin Nup35 OS=Drosophila melanogaster OX=7227 GN=Nup35 PE=1 SV=1	S	Function unknown	Nucleoporin NUP53 [Apis cerana cerana]	RNA transport (ko03013)	molecular function: binding (GO:0005488)
ame-miR-9869-5p	gene-APICC_09675	UCGGGGAUCGCGGAUGCGGAGAGC	24	0.426904	0.38277	0.232862	0.106318	0	0	0.0318838	-2.4768	down	--	--	Molecular Function: structural constituent of cuticle (GO:0042302);;	--	--	--	Insect cuticle protein	--	S	Function unknown	Cuticle protein [Apis cerana cerana]	--	molecular function: structural molecule activity (GO:0005198)
ame-miR-9869-5p	gene-APICC_09683	UCGGGGAUCGCGGAUGCGGAGAGC	24	0.426904	0.38277	0.232862	0.106318	0	0	0.0318838	-2.4768	down	[R]	General function prediction only	Cellular Component: integral component of membrane (GO:0016021);;	--	[T]	Signal transduction mechanisms	Immunoglobulin I-set domain;; Immunoglobulin domain;; Immunoglobulin domain;; Immunoglobulin domain;; Fibronectin type III domain;; Immunoglobulin V-set domain;; Down syndrome cell adhesion molecule C terminal;; CD80-like C2-set immunoglobulin domain;; Izumo-like Immunoglobulin domain;; CD47 immunoglobulin-like domain;; Immunoglobulin C1-set domain;; Dpy-30 motif;; Purple acid Phosphatase, N-term…	Down syndrome cell adhesion molecule-like protein Dscam2 OS=Drosophila melanogaster OX=7227 GN=Dscam2 PE=2 SV=3	S	Function unknown	Down syndrome cell adhesion molecule protein [Apis cerana cerana]	--	cellular component: membrane (GO:0016020);; cellular component: membrane part (GO:0044425)
ame-miR-9869-5p	gene-APICC_09691	UCGGGGAUCGCGGAUGCGGAGAGC	24	0.426904	0.38277	0.232862	0.106318	0	0	0.0318838	-2.4768	down	--	--	Molecular Function: catalytic activity (GO:0003824);; Biological Process: metabolic process (GO:0008152);; Cellular Component: integral component of membrane (GO:0016021);;	--	--	--	Protein of unknown function (DUF229);; Sulfatase	--	S	Function unknown	hypothetical protein APICC_09691 [Apis cerana cerana]	--	molecular function: catalytic activity (GO:0003824);; biological process: metabolic process (GO:0008152);; cellular component: membrane (GO:0016020);; cellular component: membrane part (GO:0044425)
ame-miR-9869-5p	gene-APICC_09693	UCGGGGAUCGCGGAUGCGGAGAGC	24	0.426904	0.38277	0.232862	0.106318	0	0	0.0318838	-2.4768	down	[S]	Function unknown	Molecular Function: protein kinase activity (GO:0004672);; Molecular Function: Rho guanyl-nucleotide exchange factor activity (GO:0005089);; Molecular Function: ATP binding (GO:0005524);; Biological Process: protein phosphorylation (GO:0006468);; Biological Process: regulation of Rho protein signal transduction (GO:0035023);; Biological Process: positive regulation of GTPase activity (GO:0043547)…	--	[RP]	--	Immunoglobulin I-set domain;; Immunoglobulin domain;; Immunoglobulin domain;; Immunoglobulin domain;; Protein kinase domain;; Immunoglobulin V-set domain;; Protein tyrosine kinase;; CD80-like C2-set immunoglobulin domain;; RhoGEF domain;; Fibronectin type III domain;; Natural killer cell receptor 2B4;; Lipopolysaccharide kinase (Kdo/WaaP) family;; Alphaherpesvirus glycoprotein E;; Izumo-like Immu…	Obscurin OS=Drosophila melanogaster OX=7227 GN=Unc-89 PE=1 SV=1	S	Function unknown	Muscle M-line assembly protein unc-89 [Apis cerana cerana]	--	molecular function: catalytic activity (GO:0003824);; biological process: metabolic process (GO:0008152);; biological process: cellular process (GO:0009987);; molecular function: guanyl-nucleotide exchange factor activity (GO:0005085);; biological process: biological regulation (GO:0065007);; molecular function: binding (GO:0005488)
ame-miR-9869-5p	gene-APICC_09743	UCGGGGAUCGCGGAUGCGGAGAGC	24	0.426904	0.38277	0.232862	0.106318	0	0	0.0318838	-2.4768	down	[E]	Amino acid transport and metabolism	Molecular Function: G-protein coupled GABA receptor activity (GO:0004965);; Biological Process: G-protein coupled receptor signaling pathway (GO:0007186);; Cellular Component: integral component of membrane (GO:0016021);;	K04615|0|ame:410979|K04615 gamma-aminobutyric acid type B receptor | (RefSeq) GABA-B-R3; gamma-aminobutyric acid type B receptor subunit 1	[PET]	--	Receptor family ligand binding region;; 7 transmembrane sweet-taste receptor of 3 GCPR;; Periplasmic binding protein	Gamma-aminobutyric acid type B receptor subunit 2 OS=Caenorhabditis elegans OX=6239 GN=gbb-2 PE=1 SV=1	S	Function unknown	Gamma-aminobutyric acid type B receptor subunit [Apis cerana cerana]	Neuroactive ligand-receptor interaction (ko04080)	molecular function: receptor activity (GO:0004872);; molecular function: molecular transducer activity (GO:0060089);; biological process: cellular process (GO:0009987);; biological process: signaling (GO:0023052);; biological process: single-organism process (GO:0044699);; biological process: response to stimulus (GO:0050896);; biological process: biological regulation (GO:0065007);; cellular com…
ame-miR-9869-5p	gene-APICC_09808	UCGGGGAUCGCGGAUGCGGAGAGC	24	0.426904	0.38277	0.232862	0.106318	0	0	0.0318838	-2.4768	down	--	--	--	K19930|0|ame:411277|K19930 SRC kinase signaling inhibitor 1 | (RefSeq) uncharacterized LOC411277	--	--	Actin interacting protein 3	Coiled-coil domain-containing protein CG32809 OS=Drosophila melanogaster OX=7227 GN=CG32809 PE=2 SV=1	S	Function unknown	Coiled-coil domain-containing protein [Apis cerana cerana]	--	--
ame-miR-9869-5p	gene-APICC_09809	UCGGGGAUCGCGGAUGCGGAGAGC	24	0.426904	0.38277	0.232862	0.106318	0	0	0.0318838	-2.4768	down	--	--	Molecular Function: calcium ion binding (GO:0005509);;	K11583|0|ame:412914|K11583 serine/threonine-protein phosphatase 2A regulatory subunit B'' | (RefSeq) GB15363; uncharacterized LOC412914	[A]	RNA processing and modification	EF-hand domain pair;; EF hand;; EF-hand domain	--	T	Signal transduction mechanisms	Serine/threonine-protein phosphatase 2A regulatory subunit B&apos;&apos; subunit alpha [Apis cerana cerana]	mRNA surveillance pathway (ko03015)	molecular function: binding (GO:0005488)
ame-miR-9869-5p	gene-APICC_09816	UCGGGGAUCGCGGAUGCGGAGAGC	24	0.426904	0.38277	0.232862	0.106318	0	0	0.0318838	-2.4768	down	--	--	--	--	--	--	--	--	S	Function unknown	hypothetical protein APICC_09816 [Apis cerana cerana]	--	--
ame-miR-9869-5p	gene-APICC_09825	UCGGGGAUCGCGGAUGCGGAGAGC	24	0.426904	0.38277	0.232862	0.106318	0	0	0.0318838	-2.4768	down	[G]	Carbohydrate transport and metabolism	Cellular Component: integral component of membrane (GO:0016021);; Molecular Function: transmembrane transporter activity (GO:0022857);; Biological Process: transmembrane transport (GO:0055085);;	--	[R]	General function prediction only	Major Facilitator Superfamily;; Sugar (and other) transporter	Putative transporter svop-1 OS=Caenorhabditis elegans OX=6239 GN=svop-1 PE=3 SV=5	G	Carbohydrate transport and metabolism	Synaptic vesicle glycoprotein 2C [Apis cerana cerana]	--	cellular component: membrane (GO:0016020);; cellular component: membrane part (GO:0044425);; molecular function: transporter activity (GO:0005215);; biological process: localization (GO:0051179);; biological process: cellular process (GO:0009987);; biological process: single-organism process (GO:0044699)
ame-miR-9869-5p	gene-APICC_09884	UCGGGGAUCGCGGAUGCGGAGAGC	24	0.426904	0.38277	0.232862	0.106318	0	0	0.0318838	-2.4768	down	[R]	General function prediction only	Molecular Function: nucleic acid binding (GO:0003676);; Molecular Function: metal ion binding (GO:0046872);;	K09218|0|ame:410464|K09218 snail, invertebrate | (RefSeq) Snai, Snail; protein escargot	[K]	Transcription	Zinc finger, C2H2 type;; Zinc-finger double domain;; C2H2-type zinc finger;; Zinc-finger double-stranded RNA-binding;; C2H2-type zinc finger;; Zinc-finger of C2H2 type	Protein escargot OS=Drosophila melanogaster OX=7227 GN=esg PE=1 SV=2	S	Function unknown	PREDICTED: protein escargot-like isoform X1 [Apis cerana]	--	molecular function: binding (GO:0005488)
ame-miR-9869-5p	gene-APICC_09914	UCGGGGAUCGCGGAUGCGGAGAGC	24	0.426904	0.38277	0.232862	0.106318	0	0	0.0318838	-2.4768	down	[R]	General function prediction only	Cellular Component: integral component of membrane (GO:0016021);;	--	[T]	Signal transduction mechanisms	Immunoglobulin domain;; Immunoglobulin I-set domain;; Immunoglobulin domain;; Immunoglobulin domain;; Immunoglobulin V-set domain;; CD80-like C2-set immunoglobulin domain;; Ig-like domain on T-cell surface glycoprotein CD3 epsilon chain;; Izumo-like Immunoglobulin domain;; Immunoglobulin C1-set domain;; Penicillin-Binding Protein C-terminus Family;; T-cell surface glycoprotein CD3 delta chain;; C…	Down syndrome cell adhesion molecule-like protein Dscam2 OS=Drosophila melanogaster OX=7227 GN=Dscam2 PE=2 SV=3	S	Function unknown	Down syndrome cell adhesion molecule protein [Apis cerana cerana]	--	cellular component: membrane (GO:0016020);; cellular component: membrane part (GO:0044425)
ame-miR-9869-5p	gene-APICC_09943	UCGGGGAUCGCGGAUGCGGAGAGC	24	0.426904	0.38277	0.232862	0.106318	0	0	0.0318838	-2.4768	down	--	--	Biological Process: chitin metabolic process (GO:0006030);; Molecular Function: hydrolase activity (GO:0016787);;	K01183|3.64966e-63|aec:105146409|K01183 chitinase [EC:3.2.1.14] | (RefSeq) uncharacterized threonine-rich GPI-anchored glycoprotein PJ4664.02	--	--	Chitin binding Peritrophin-A domain	--	G	Carbohydrate transport and metabolism	hypothetical protein APICC_09943 [Apis cerana cerana]	Amino sugar and nucleotide sugar metabolism (ko00520)	biological process: metabolic process (GO:0008152);; molecular function: catalytic activity (GO:0003824)
ame-miR-9869-5p	gene-APICC_09992	UCGGGGAUCGCGGAUGCGGAGAGC	24	0.426904	0.38277	0.232862	0.106318	0	0	0.0318838	-2.4768	down	--	--	--	--	--	--	--	--	S	Function unknown	Zinc finger12B [Apis cerana cerana]	--	--
ame-miR-9869-5p	gene-APICC_10096	UCGGGGAUCGCGGAUGCGGAGAGC	24	0.426904	0.38277	0.232862	0.106318	0	0	0.0318838	-2.4768	down	--	--	Molecular Function: nucleic acid binding (GO:0003676);; Molecular Function: zinc ion binding (GO:0008270);;	--	--	--	--	--	S	Function unknown	hypothetical protein APICC_10096 [Apis cerana cerana]	--	molecular function: binding (GO:0005488)
ame-miR-9869-5p	gene-APICC_10098	UCGGGGAUCGCGGAUGCGGAGAGC	24	0.426904	0.38277	0.232862	0.106318	0	0	0.0318838	-2.4768	down	--	--	--	--	--	--	--	--	S	Function unknown	hypothetical protein APICC_10098 [Apis cerana cerana]	--	--
ame-miR-9869-5p	gene-APICC_10103	UCGGGGAUCGCGGAUGCGGAGAGC	24	0.426904	0.38277	0.232862	0.106318	0	0	0.0318838	-2.4768	down	--	--	--	--	--	--	--	--	S	Function unknown	hypothetical protein APICC_10103 [Apis cerana cerana]	--	--
ame-miR-3718a-3p	Apis_cerana_cerana_newGene_10308	UCCCCUGUCCUGUCCCGAUAG	21	66.8959	93.7786	80.9582	95.2605	244.424	245.381	0.0103499	1.18693	up	--	--	--	--	--	--	--	--	--	--	uncharacterized protein LOC110120340 [Bombus terrestris]	--	--
ame-miR-3718a-3p	Apis_cerana_cerana_newGene_10888	UCCCCUGUCCUGUCCCGAUAG	21	66.8959	93.7786	80.9582	95.2605	244.424	245.381	0.0103499	1.18693	up	--	--	--	--	--	--	--	--	--	--	--
ame-miR-3718a-3p	Apis_cerana_cerana_newGene_13925	UCCCCUGUCCUGUCCCGAUAG	21	66.8959	93.7786	80.9582	95.2605	244.424	245.381	0.0103499	1.18693	up	--	--	--	K09180|1.07188e-30|hst:105192267|K09180 transcription factor AP-2, invertebrate | (RefSeq) transcription factor AP-2-epsilon	--	--	--	--	--	--	PREDICTED: transcription factor AP-2-epsilon isoform X1 [Apis cerana]	--	--
ame-miR-3718a-3p	Apis_cerana_cerana_newGene_1736	UCCCCUGUCCUGUCCCGAUAG	21	66.8959	93.7786	80.9582	95.2605	244.424	245.381	0.0103499	1.18693	up	--	--	--	--	--	--	PH domain	Ankyrin repeat, PH and SEC7 domain containing protein secG OS=Dictyostelium discoideum OX=44689 GN=secG PE=2 SV=1	S	Function unknown	PREDICTED: uncharacterized protein LOC408874 isoform X5 [Apis mellifera]	--	--
ame-miR-3718a-3p	Apis_cerana_cerana_newGene_1865	UCCCCUGUCCUGUCCCGAUAG	21	66.8959	93.7786	80.9582	95.2605	244.424	245.381	0.0103499	1.18693	up	--	--	Molecular Function: steroid hormone receptor activity (GO:0003707);; Molecular Function: RNA polymerase II transcription factor activity, ligand-activated sequence-specific DNA binding (GO:0004879);; Cellular Component: nucleus (GO:0005634);; Biological Process: regulation of transcription, DNA-templated (GO:0006355);; Molecular Function: zinc ion binding (GO:0008270);; Biological Process: intrac…	K14032|2.4278e-25|cfo:105255912|K14032 nuclear receptor subfamily 2 group F member 3 | (RefSeq) steroid receptor seven-up, isoforms B/C	[T]	Signal transduction mechanisms	Zinc finger, C4 type (two domains)	Steroid receptor seven-up, isoform A OS=Drosophila melanogaster OX=7227 GN=svp PE=2 SV=3	S	Function unknown	Nuclear receptor subfamily 2 group F member [Ooceraea biroi]	--	molecular function: receptor activity (GO:0004872);; molecular function: molecular transducer activity (GO:0060089);; biological process: cellular process (GO:0009987);; biological process: signaling (GO:0023052);; biological process: single-organism process (GO:0044699);; biological process: response to stimulus (GO:0050896);; biological process: biological regulation (GO:0065007);; molecular fu…
ame-miR-3718a-3p	Apis_cerana_cerana_newGene_20378	UCCCCUGUCCUGUCCCGAUAG	21	66.8959	93.7786	80.9582	95.2605	244.424	245.381	0.0103499	1.18693	up	--	--	--	--	--	--	Chitin binding Peritrophin-A domain	--	S	Function unknown	PREDICTED: uncharacterized protein LOC107997549 isoform X1 [Apis cerana]	--	--
ame-miR-3718a-3p	Apis_cerana_cerana_newGene_22511	UCCCCUGUCCUGUCCCGAUAG	21	66.8959	93.7786	80.9582	95.2605	244.424	245.381	0.0103499	1.18693	up	--	--	--	--	[T]	Signal transduction mechanisms	EGF domain;; Calcium-binding EGF domain;; EGF domain;; EGF-like domain;; Calcium-binding EGF domain;; EGF-like domain;; EGF domain;; Complement Clr-like EGF-like;; Calcium-binding EGF domain;; EGF domain;; Complement Clr-like EGF-like;; EGF-like domain;; Human growth factor-like EGF;; Pvs28 EGF domain;; Coagulation Factor Xa inhibitory site;; EGF domain;; Calcium-binding EGF domain	Neurogenic locus Notch protein OS=Drosophila melanogaster OX=7227 GN=N PE=1 SV=3	S	Function unknown	PREDICTED: uncharacterized protein LOC102671488 [Apis dorsata]	--	--
ame-miR-3718a-3p	Apis_cerana_cerana_newGene_22659	UCCCCUGUCCUGUCCCGAUAG	21	66.8959	93.7786	80.9582	95.2605	244.424	245.381	0.0103499	1.18693	up	--	--	--	--	--	--	--	--	--	--	--
ame-miR-3718a-3p	Apis_cerana_cerana_newGene_24126	UCCCCUGUCCUGUCCCGAUAG	21	66.8959	93.7786	80.9582	95.2605	244.424	245.381	0.0103499	1.18693	up	--	--	--	--	--	--	--	--	--	--	--
ame-miR-3718a-3p	Apis_cerana_cerana_newGene_24128	UCCCCUGUCCUGUCCCGAUAG	21	66.8959	93.7786	80.9582	95.2605	244.424	245.381	0.0103499	1.18693	up	--	--	--	--	--	--	--	--	--	--	--
ame-miR-3718a-3p	Apis_cerana_cerana_newGene_5522	UCCCCUGUCCUGUCCCGAUAG	21	66.8959	93.7786	80.9582	95.2605	244.424	245.381	0.0103499	1.18693	up	--	--	--	--	--	--	--	--	--	--	latrophilin Cirl isoform X1 [Bombus terrestris]	--	--
ame-miR-3718a-3p	Apis_cerana_cerana_newGene_6622	UCCCCUGUCCUGUCCCGAUAG	21	66.8959	93.7786	80.9582	95.2605	244.424	245.381	0.0103499	1.18693	up	[R]	General function prediction only	--	--	[R]	General function prediction only	WD domain, G-beta repeat	F-box/WD repeat-containing protein lin-23 OS=Caenorhabditis elegans OX=6239 GN=lin-23 PE=1 SV=2	S	Function unknown	PREDICTED: WD repeat-containing protein 47-like isoform X1 [Apis dorsata]	--	--
ame-miR-3718a-3p	Apis_cerana_cerana_newGene_7077	UCCCCUGUCCUGUCCCGAUAG	21	66.8959	93.7786	80.9582	95.2605	244.424	245.381	0.0103499	1.18693	up	--	--	--	--	--	--	--	--	--	--	--
ame-miR-3718a-3p	gene-APICC_00268	UCCCCUGUCCUGUCCCGAUAG	21	66.8959	93.7786	80.9582	95.2605	244.424	245.381	0.0103499	1.18693	up	[C]	Energy production and conversion	Cellular Component: mitochondrial inner membrane (GO:0005743);; Molecular Function: ubiquinol-cytochrome-c reductase activity (GO:0008121);; Molecular Function: metal ion binding (GO:0046872);; Molecular Function: 2 iron, 2 sulfur cluster binding (GO:0051537);; Biological Process: oxidation-reduction process (GO:0055114);; Cellular Component: respiratory chain (GO:0070469);; Biological Process: h…	K00411|0|ame:411183|K00411 ubiquinol-cytochrome c reductase iron-sulfur subunit [EC:1.10.2.2] | (RefSeq) RFeSP; cytochrome b-c1 complex subunit Rieske, mitochondrial	[C]	Energy production and conversion	Ubiquinol cytochrome reductase transmembrane region;; Rieske [2Fe-2S] domain;; Ubiquinol-cytochrome c reductase 8 kDa, N-terminal;; Zinc finger, C2H2 type;; C2H2-type zinc finger	Zinc finger protein chinmo OS=Drosophila melanogaster OX=7227 GN=chinmo PE=1 SV=3	C	Energy production and conversion	Cytochrome b-c1 complex subunit Rieske [Apis cerana cerana]	Oxidative phosphorylation (ko00190)	cellular component: cell (GO:0005623);; cellular component: membrane (GO:0016020);; cellular component: organelle (GO:0043226);; cellular component: organelle part (GO:0044422);; cellular component: cell part (GO:0044464);; molecular function: catalytic activity (GO:0003824);; molecular function: transporter activity (GO:0005215);; biological process: metabolic process (GO:0008152);; biological p…
ame-miR-3718a-3p	gene-APICC_00523	UCCCCUGUCCUGUCCCGAUAG	21	66.8959	93.7786	80.9582	95.2605	244.424	245.381	0.0103499	1.18693	up	--	--	--	--	--	--	--	--	--	--	hypothetical protein APICC_00523 [Apis cerana cerana]	--	--
ame-miR-3718a-3p	gene-APICC_01034	UCCCCUGUCCUGUCCCGAUAG	21	66.8959	93.7786	80.9582	95.2605	244.424	245.381	0.0103499	1.18693	up	--	--	Biological Process: axon guidance (GO:0007411);; Cellular Component: integral component of membrane (GO:0016021);;	K16336|4.92499e-104|ame:413557|K16336 syndecan 2 | (RefSeq) Sdc; syndecan	--	--	Syndecan domain	Syndecan OS=Drosophila melanogaster OX=7227 GN=Sdc PE=2 SV=2	U	Intracellular trafficking, secretion, and vesicular transport	PREDICTED: syndecan [Apis cerana]	--	biological process: cellular process (GO:0009987);; biological process: multicellular organismal process (GO:0032501);; biological process: developmental process (GO:0032502);; biological process: locomotion (GO:0040011);; biological process: single-organism process (GO:0044699);; biological process: response to stimulus (GO:0050896);; biological process: cellular component organization or biogen…
ame-miR-3718a-3p	gene-APICC_01094	UCCCCUGUCCUGUCCCGAUAG	21	66.8959	93.7786	80.9582	95.2605	244.424	245.381	0.0103499	1.18693	up	--	--	Molecular Function: DNA binding (GO:0003677);; Molecular Function: chromatin binding (GO:0003682);; Cellular Component: nucleus (GO:0005634);; Biological Process: regulation of transcription, DNA-templated (GO:0006355);;	--	--	--	--	--	S	Function unknown	AT-rich interactive domain-containing protein [Apis cerana cerana]	--	molecular function: binding (GO:0005488);; cellular component: cell (GO:0005623);; cellular component: organelle (GO:0043226);; cellular component: cell part (GO:0044464);; biological process: biological regulation (GO:0065007)
ame-miR-3718a-3p	gene-APICC_02140	UCCCCUGUCCUGUCCCGAUAG	21	66.8959	93.7786	80.9582	95.2605	244.424	245.381	0.0103499	1.18693	up	--	--	Molecular Function: signal transducer activity, downstream of receptor (GO:0005057);; Molecular Function: Rho guanyl-nucleotide exchange factor activity (GO:0005089);; Cellular Component: intracellular (GO:0005622);; Biological Process: regulation of Rho protein signal transduction (GO:0035023);; Biological Process: positive regulation of GTPase activity (GO:0043547);;	K05731|0|ame:725970|K05731 T-lymphoma invasion and metastasis-inducing protein 1 | (RefSeq) GB10237; protein still life, isoform SIF type 1-like	[T]	Signal transduction mechanisms	RhoGEF domain;; PH domain;; Raf-like Ras-binding domain;; Pleckstrin homology domain	Protein still life, isoform SIF type 1 OS=Drosophila melanogaster OX=7227 GN=sif PE=2 SV=2	T	Signal transduction mechanisms	PREDICTED: protein still life, isoform SIF type 1 isoform X1 [Apis cerana]	--	molecular function: molecular transducer activity (GO:0060089);; biological process: cellular process (GO:0009987);; biological process: signaling (GO:0023052);; biological process: single-organism process (GO:0044699);; biological process: response to stimulus (GO:0050896);; biological process: biological regulation (GO:0065007);; molecular function: guanyl-nucleotide exchange factor activity (G…
ame-miR-3718a-3p	gene-APICC_02217	UCCCCUGUCCUGUCCCGAUAG	21	66.8959	93.7786	80.9582	95.2605	244.424	245.381	0.0103499	1.18693	up	--	--	--	--	--	--	--	--	--	--	hypothetical protein APICC_02217 [Apis cerana cerana]	--	--
ame-miR-3718a-3p	gene-APICC_06013	UCCCCUGUCCUGUCCCGAUAG	21	66.8959	93.7786	80.9582	95.2605	244.424	245.381	0.0103499	1.18693	up	[U]	Intracellular trafficking, secretion, and vesicular transport	--	K16507|0|ame:408767|K16507 protocadherin-16/23 | (RefSeq) protein dachsous	[PET]	--	Cadherin domain;; Receptor family ligand binding region;; 7 transmembrane sweet-taste receptor of 3 GCPR;; Cadherin-like;; Cadherin-like;; Cadherin cytoplasmic region	Protein dachsous OS=Drosophila melanogaster OX=7227 GN=ds PE=1 SV=3	S	Function unknown	Protein dachsous [Apis cerana cerana]	Hippo signaling pathway -multiple species (ko04392)	--
ame-miR-3718a-3p	gene-APICC_06772	UCCCCUGUCCUGUCCCGAUAG	21	66.8959	93.7786	80.9582	95.2605	244.424	245.381	0.0103499	1.18693	up	--	--	Cellular Component: integral component of membrane (GO:0016021);;	--	--	--	--	--	S	Function unknown	nephrin [Apis cerana cerana]	--	cellular component: membrane (GO:0016020);; cellular component: membrane part (GO:0044425)
ame-miR-3718a-3p	gene-APICC_07072	UCCCCUGUCCUGUCCCGAUAG	21	66.8959	93.7786	80.9582	95.2605	244.424	245.381	0.0103499	1.18693	up	--	--	--	K16449|4.42637e-124|ame:726284|K16449 regulator of G-protein signaling | (RefSeq) regulator of G-protein signaling 17	[T]	Signal transduction mechanisms	Regulator of G protein signaling domain	Regulator of G-protein signaling rgs-2 OS=Caenorhabditis elegans OX=6239 GN=rgs-2 PE=1 SV=1	K	Transcription	Regulator of G-protein signaling [Apis cerana cerana]	--	--
ame-miR-3718a-3p	gene-APICC_07681	UCCCCUGUCCUGUCCCGAUAG	21	66.8959	93.7786	80.9582	95.2605	244.424	245.381	0.0103499	1.18693	up	--	--	Cellular Component: integral component of membrane (GO:0016021);;	--	[R]	General function prediction only	Immunoglobulin domain;; Immunoglobulin domain;; Immunoglobulin domain;; Immunoglobulin I-set domain;; CD80-like C2-set immunoglobulin domain;; Immunoglobulin V-set domain;; Fibronectin type III domain;; Immunoglobulin C1-set domain	Synaptogenesis protein syg-2 OS=Caenorhabditis elegans OX=6239 GN=syg-2 PE=1 SV=1	S	Function unknown	Neural cell adhesion molecule [Apis cerana cerana]	--	cellular component: membrane (GO:0016020);; cellular component: membrane part (GO:0044425)
ame-miR-3718a-3p	gene-APICC_07713	UCCCCUGUCCUGUCCCGAUAG	21	66.8959	93.7786	80.9582	95.2605	244.424	245.381	0.0103499	1.18693	up	--	--	Molecular Function: RNA polymerase II transcription factor activity, sequence-specific DNA binding (GO:0000981);; Molecular Function: DNA binding (GO:0003677);; Cellular Component: nucleus (GO:0005634);; Biological Process: regulation of transcription from RNA polymerase II promoter (GO:0006357);; Biological Process: segmentation (GO:0035282);; Biological Process: regulation of development, heter…	K09213|0|ame:410209|K09213 hunchback | (RefSeq) Hb, GB19977; hunchback	[R]	General function prediction only	--	Protein hunchback (Fragment) OS=Bombyx mori OX=7091 GN=hb PE=2 SV=1	S	Function unknown	Protein hunchback [Apis cerana cerana]	--	molecular function: nucleic acid binding transcription factor activity (GO:0001071);; biological process: biological regulation (GO:0065007);; molecular function: binding (GO:0005488);; cellular component: cell (GO:0005623);; cellular component: organelle (GO:0043226);; cellular component: cell part (GO:0044464);; biological process: multicellular organismal process (GO:0032501);; biological proc…
ame-miR-3718a-3p	gene-APICC_07831	UCCCCUGUCCUGUCCCGAUAG	21	66.8959	93.7786	80.9582	95.2605	244.424	245.381	0.0103499	1.18693	up	--	--	Molecular Function: calcium ion binding (GO:0005509);; Cellular Component: integral component of membrane (GO:0016021);; Cellular Component: motile cilium (GO:0031514);;	--	--	--	Calcium-binding EGF domain	63 kDa sperm flagellar membrane protein OS=Strongylocentrotus purpuratus OX=7668 PE=2 SV=1	S	Function unknown	sperm flagellar membrane protein [Apis cerana cerana]	--	molecular function: binding (GO:0005488);; cellular component: membrane (GO:0016020);; cellular component: membrane part (GO:0044425);; cellular component: cell (GO:0005623);; cellular component: organelle (GO:0043226);; cellular component: cell part (GO:0044464)
ame-miR-3718a-3p	gene-APICC_07839	UCCCCUGUCCUGUCCCGAUAG	21	66.8959	93.7786	80.9582	95.2605	244.424	245.381	0.0103499	1.18693	up	--	--	--	--	--	--	Domain of unknown function (DUF4802)	--	S	Function unknown	hypothetical protein APICC_07839 [Apis cerana cerana]	--	--
ame-miR-3718a-3p	gene-APICC_08847	UCCCCUGUCCUGUCCCGAUAG	21	66.8959	93.7786	80.9582	95.2605	244.424	245.381	0.0103499	1.18693	up	[G]	Carbohydrate transport and metabolism	Cellular Component: integral component of membrane (GO:0016021);; Molecular Function: transmembrane transporter activity (GO:0022857);; Biological Process: transmembrane transport (GO:0055085);;	--	[R]	General function prediction only	Sugar (and other) transporter;; Major Facilitator Superfamily	Carcinine transporter OS=Drosophila melanogaster OX=7227 GN=CarT PE=2 SV=1	G	Carbohydrate transport and metabolism	Organic cation transporter [Apis cerana cerana]	--	cellular component: membrane (GO:0016020);; cellular component: membrane part (GO:0044425);; molecular function: transporter activity (GO:0005215);; biological process: localization (GO:0051179);; biological process: cellular process (GO:0009987);; biological process: single-organism process (GO:0044699)
ame-miR-3718a-3p	gene-APICC_09693	UCCCCUGUCCUGUCCCGAUAG	21	66.8959	93.7786	80.9582	95.2605	244.424	245.381	0.0103499	1.18693	up	[S]	Function unknown	Molecular Function: protein kinase activity (GO:0004672);; Molecular Function: Rho guanyl-nucleotide exchange factor activity (GO:0005089);; Molecular Function: ATP binding (GO:0005524);; Biological Process: protein phosphorylation (GO:0006468);; Biological Process: regulation of Rho protein signal transduction (GO:0035023);; Biological Process: positive regulation of GTPase activity (GO:0043547)…	--	[RP]	--	Immunoglobulin I-set domain;; Immunoglobulin domain;; Immunoglobulin domain;; Immunoglobulin domain;; Protein kinase domain;; Immunoglobulin V-set domain;; Protein tyrosine kinase;; CD80-like C2-set immunoglobulin domain;; RhoGEF domain;; Fibronectin type III domain;; Natural killer cell receptor 2B4;; Lipopolysaccharide kinase (Kdo/WaaP) family;; Alphaherpesvirus glycoprotein E;; Izumo-like Immu…	Obscurin OS=Drosophila melanogaster OX=7227 GN=Unc-89 PE=1 SV=1	S	Function unknown	Muscle M-line assembly protein unc-89 [Apis cerana cerana]	--	molecular function: catalytic activity (GO:0003824);; biological process: metabolic process (GO:0008152);; biological process: cellular process (GO:0009987);; molecular function: guanyl-nucleotide exchange factor activity (GO:0005085);; biological process: biological regulation (GO:0065007);; molecular function: binding (GO:0005488)
ame-miR-3718a-3p	gene-APICC_09807	UCCCCUGUCCUGUCCCGAUAG	21	66.8959	93.7786	80.9582	95.2605	244.424	245.381	0.0103499	1.18693	up	[S]	Function unknown	--	K12567|0|ame:551259|K12567 titin [EC:2.7.11.1] | (RefSeq) zormin; titin	[T]	Signal transduction mechanisms	Immunoglobulin I-set domain;; Immunoglobulin domain;; Immunoglobulin domain;; Immunoglobulin domain;; CD80-like C2-set immunoglobulin domain;; Immunoglobulin V-set domain;; Spectrin repeat	Muscle M-line assembly protein unc-89 OS=Caenorhabditis elegans OX=6239 GN=unc-89 PE=1 SV=3	S	Function unknown	Muscle M-line assembly protein unc-89 [Apis cerana cerana]	--	--
ame-miR-3718a-3p	gene-APICC_09809	UCCCCUGUCCUGUCCCGAUAG	21	66.8959	93.7786	80.9582	95.2605	244.424	245.381	0.0103499	1.18693	up	--	--	Molecular Function: calcium ion binding (GO:0005509);;	K11583|0|ame:412914|K11583 serine/threonine-protein phosphatase 2A regulatory subunit B'' | (RefSeq) GB15363; uncharacterized LOC412914	[A]	RNA processing and modification	EF-hand domain pair;; EF hand;; EF-hand domain	--	T	Signal transduction mechanisms	Serine/threonine-protein phosphatase 2A regulatory subunit B&apos;&apos; subunit alpha [Apis cerana cerana]	mRNA surveillance pathway (ko03015)	molecular function: binding (GO:0005488)
ame-miR-3718a-3p	gene-APICC_09950	UCCCCUGUCCUGUCCCGAUAG	21	66.8959	93.7786	80.9582	95.2605	244.424	245.381	0.0103499	1.18693	up	--	--	Biological Process: regulation of transcription, DNA-templated (GO:0006355);; Biological Process: sensory organ development (GO:0007423);; Molecular Function: protein dimerization activity (GO:0046983);;	--	[K]	Transcription	Helix-loop-helix DNA-binding domain	Basic helix-loop-helix transcription factor amos OS=Drosophila melanogaster OX=7227 GN=amos PE=1 SV=2	S	Function unknown	Basic helix-loop-helix transcription factor amos [Apis cerana cerana]	--	biological process: biological regulation (GO:0065007);; biological process: multicellular organismal process (GO:0032501);; biological process: developmental process (GO:0032502);; biological process: single-organism process (GO:0044699);; molecular function: binding (GO:0005488)
ame-miR-9891-3p	Apis_cerana_cerana_newGene_10351	UCGGCUUCGUCCUCGUCGUCG	21	1.92107	2.29662	1.24193	2.02003	8.2319	9.42488	0.0144401	1.66432	up	--	--	--	K09409|1.07185e-19|hst:105191896|K09409 forkhead box protein P | (RefSeq) forkhead box protein P2	--	--	--	--	--	--	PREDICTED: forkhead box protein P2-like isoform X10 [Ceratina calcarata]	--	--
ame-miR-9891-3p	Apis_cerana_cerana_newGene_10434	UCGGCUUCGUCCUCGUCGUCG	21	1.92107	2.29662	1.24193	2.02003	8.2319	9.42488	0.0144401	1.66432	up	--	--	Cellular Component: nucleus (GO:0005634);; Biological Process: memory (GO:0007613);; Molecular Function: protein homodimerization activity (GO:0042803);; Molecular Function: sequence-specific DNA binding (GO:0043565);; Biological Process: positive regulation of transcription, DNA-templated (GO:0045893);;	K20015|0|ame:408521|K20015 ecdysone-induced protein 93F, isoform B | (RefSeq) Mblk-1, GB17328; transcription factor mblk-1-like	[K]	Transcription	helix-turn-helix, Psq domain;; helix-turn-helix, Psq domain	Mushroom body large-type Kenyon cell-specific protein 1 OS=Apis mellifera OX=7460 GN=Mblk-1 PE=1 SV=1	K	Transcription	PREDICTED: mushroom body large-type Kenyon cell-specific protein 1 isoform X4 [Apis mellifera]	Apoptosis - fly (ko04214)	cellular component: cell (GO:0005623);; cellular component: organelle (GO:0043226);; cellular component: cell part (GO:0044464);; biological process: multicellular organismal process (GO:0032501);; biological process: single-organism process (GO:0044699);; biological process: response to stimulus (GO:0050896);; molecular function: binding (GO:0005488);; biological process: biological regulation (…
ame-miR-9891-3p	Apis_cerana_cerana_newGene_1054	UCGGCUUCGUCCUCGUCGUCG	21	1.92107	2.29662	1.24193	2.02003	8.2319	9.42488	0.0144401	1.66432	up	--	--	--	--	--	--	--	--	--	--	PREDICTED: wiskott-Aldrich syndrome protein family member 3-like [Acromyrmex echinatior]	--	--
ame-miR-9891-3p	Apis_cerana_cerana_newGene_10712	UCGGCUUCGUCCUCGUCGUCG	21	1.92107	2.29662	1.24193	2.02003	8.2319	9.42488	0.0144401	1.66432	up	--	--	Molecular Function: voltage-gated potassium channel activity (GO:0005249);; Cellular Component: voltage-gated potassium channel complex (GO:0008076);; Biological Process: regulation of ion transmembrane transport (GO:0034765);; Biological Process: protein homooligomerization (GO:0051260);; Biological Process: potassium ion transmembrane transport (GO:0071805);;	K04892|4.05217e-09|ame:408576|K04892 potassium voltage-gated channel Shal-related subfamily D member 2 | (RefSeq) Shal; potassium voltage-gated channel protein Shal	--	--	--	--	P	Inorganic ion transport and metabolism	PREDICTED: uncharacterized protein LOC105461951 [Wasmannia auropunctata]	--	molecular function: transporter activity (GO:0005215);; biological process: cellular process (GO:0009987);; biological process: single-organism process (GO:0044699);; biological process: localization (GO:0051179);; biological process: biological regulation (GO:0065007);; cellular component: cell (GO:0005623);; cellular component: membrane (GO:0016020);; cellular component: macromolecular complex …
ame-miR-9891-3p	Apis_cerana_cerana_newGene_10724	UCGGCUUCGUCCUCGUCGUCG	21	1.92107	2.29662	1.24193	2.02003	8.2319	9.42488	0.0144401	1.66432	up	--	--	--	--	--	--	--	--	--	--	--
ame-miR-9891-3p	Apis_cerana_cerana_newGene_10919	UCGGCUUCGUCCUCGUCGUCG	21	1.92107	2.29662	1.24193	2.02003	8.2319	9.42488	0.0144401	1.66432	up	--	--	--	K15608|8.58235e-142|soc:105198494|K15608 paired box protein 2 | (RefSeq) uncharacterized LOC105198494	[K]	Transcription	'Paired box' domain	Paired box pox-meso protein OS=Drosophila melanogaster OX=7227 GN=Poxm PE=2 SV=3	K	Transcription	PREDICTED: paired box protein Pax-5 isoform X7 [Apis florea]	--	--
ame-miR-9891-3p	Apis_cerana_cerana_newGene_1107	UCGGCUUCGUCCUCGUCGUCG	21	1.92107	2.29662	1.24193	2.02003	8.2319	9.42488	0.0144401	1.66432	up	--	--	--	--	--	--	--	--	--	--	--
ame-miR-9891-3p	Apis_cerana_cerana_newGene_11261	UCGGCUUCGUCCUCGUCGUCG	21	1.92107	2.29662	1.24193	2.02003	8.2319	9.42488	0.0144401	1.66432	up	--	--	--	--	--	--	--	--	--	--	--
ame-miR-9891-3p	Apis_cerana_cerana_newGene_12030	UCGGCUUCGUCCUCGUCGUCG	21	1.92107	2.29662	1.24193	2.02003	8.2319	9.42488	0.0144401	1.66432	up	--	--	--	--	--	--	--	--	--	--	--
ame-miR-9891-3p	Apis_cerana_cerana_newGene_12032	UCGGCUUCGUCCUCGUCGUCG	21	1.92107	2.29662	1.24193	2.02003	8.2319	9.42488	0.0144401	1.66432	up	--	--	--	--	--	--	--	--	--	--	--
ame-miR-9891-3p	Apis_cerana_cerana_newGene_12128	UCGGCUUCGUCCUCGUCGUCG	21	1.92107	2.29662	1.24193	2.02003	8.2319	9.42488	0.0144401	1.66432	up	--	--	--	--	--	--	--	--	--	--	--
ame-miR-9891-3p	Apis_cerana_cerana_newGene_12183	UCGGCUUCGUCCUCGUCGUCG	21	1.92107	2.29662	1.24193	2.02003	8.2319	9.42488	0.0144401	1.66432	up	--	--	Cellular Component: integral component of membrane (GO:0016021);;	K05312|2.47796e-06|soc:105193175|K05312 nicotinic acetylcholine receptor, invertebrate | (RefSeq) neuronal acetylcholine receptor subunit alpha-7	--	--	--	--	--	--	PREDICTED: nicotinic acetylcholine receptor alpha6 subunit isoform X3 [Apis mellifera]	--	cellular component: membrane (GO:0016020);; cellular component: membrane part (GO:0044425)
ame-miR-9891-3p	Apis_cerana_cerana_newGene_12291	UCGGCUUCGUCCUCGUCGUCG	21	1.92107	2.29662	1.24193	2.02003	8.2319	9.42488	0.0144401	1.66432	up	--	--	--	--	--	--	--	--	--	--	Ubiquitin carboxyl-terminal hydrolase 10-B [Eufriesea mexicana]	--	--
ame-miR-9891-3p	Apis_cerana_cerana_newGene_12475	UCGGCUUCGUCCUCGUCGUCG	21	1.92107	2.29662	1.24193	2.02003	8.2319	9.42488	0.0144401	1.66432	up	--	--	--	--	--	--	--	--	--	--	--
ame-miR-9891-3p	Apis_cerana_cerana_newGene_13126	UCGGCUUCGUCCUCGUCGUCG	21	1.92107	2.29662	1.24193	2.02003	8.2319	9.42488	0.0144401	1.66432	up	--	--	--	--	--	--	--	--	--	--	hypothetical protein WN51_10366 [Melipona quadrifasciata]	--	--
ame-miR-9891-3p	Apis_cerana_cerana_newGene_13967	UCGGCUUCGUCCUCGUCGUCG	21	1.92107	2.29662	1.24193	2.02003	8.2319	9.42488	0.0144401	1.66432	up	--	--	--	--	--	--	--	--	--	--	PREDICTED: LOW QUALITY PROTEIN: uncharacterized protein LOC105736227 [Apis florea]	--	--
ame-miR-9891-3p	Apis_cerana_cerana_newGene_14002	UCGGCUUCGUCCUCGUCGUCG	21	1.92107	2.29662	1.24193	2.02003	8.2319	9.42488	0.0144401	1.66432	up	--	--	--	K12076|5.26887e-140|cfo:105253961|K12076 disks large protein 1 | (RefSeq) disks large 1 tumor suppressor protein	[F]	Nucleotide transport and metabolism	PDZ domain (Also known as DHR or GLGF);; PDZ domain	Disks large 1 tumor suppressor protein OS=Drosophila melanogaster OX=7227 GN=dlg1 PE=1 SV=2	F	Nucleotide transport and metabolism	Disks large 1 tumor suppressor protein [Dufourea novaeangliae]	Hippo signaling pathway - fly (ko04391)	--
ame-miR-9891-3p	Apis_cerana_cerana_newGene_14024	UCGGCUUCGUCCUCGUCGUCG	21	1.92107	2.29662	1.24193	2.02003	8.2319	9.42488	0.0144401	1.66432	up	--	--	--	--	--	--	--	--	--	--	--
ame-miR-9891-3p	Apis_cerana_cerana_newGene_14316	UCGGCUUCGUCCUCGUCGUCG	21	1.92107	2.29662	1.24193	2.02003	8.2319	9.42488	0.0144401	1.66432	up	--	--	Molecular Function: nucleic acid binding (GO:0003676);; Molecular Function: metal ion binding (GO:0046872);;	--	[A]	RNA processing and modification	R3H domain;; SUZ domain	Protein encore OS=Drosophila melanogaster OX=7227 GN=enc PE=1 SV=2	S	Function unknown	PREDICTED: cAMP-regulated phosphoprotein 21 isoform X3 [Apis cerana]	--	molecular function: binding (GO:0005488)
ame-miR-9891-3p	Apis_cerana_cerana_newGene_15670	UCGGCUUCGUCCUCGUCGUCG	21	1.92107	2.29662	1.24193	2.02003	8.2319	9.42488	0.0144401	1.66432	up	[V]	Defense mechanisms	Molecular Function: ATP binding (GO:0005524);; Cellular Component: integral component of membrane (GO:0016021);; Molecular Function: ATPase activity, coupled to transmembrane movement of substances (GO:0042626);; Biological Process: transmembrane transport (GO:0055085);;	K05658|0|ame:551167|K05658 ATP-binding cassette, subfamily B (MDR/TAP), member 1 [EC:3.6.3.44] | (RefSeq) multidrug resistance protein homolog 49	[Q]	Secondary metabolites biosynthesis, transport and catabolism	ABC transporter transmembrane region;; ABC transporter	Multidrug resistance protein homolog 65 OS=Drosophila melanogaster OX=7227 GN=Mdr65 PE=1 SV=2	V	Defense mechanisms	PREDICTED: multidrug resistance protein homolog 49 isoform X1 [Apis cerana]	ABC transporters (ko02010)	molecular function: binding (GO:0005488);; cellular component: membrane (GO:0016020);; cellular component: membrane part (GO:0044425);; molecular function: catalytic activity (GO:0003824);; molecular function: transporter activity (GO:0005215);; biological process: metabolic process (GO:0008152);; biological process: cellular process (GO:0009987);; biological process: single-organism process (GO:…
ame-miR-9891-3p	Apis_cerana_cerana_newGene_16193	UCGGCUUCGUCCUCGUCGUCG	21	1.92107	2.29662	1.24193	2.02003	8.2319	9.42488	0.0144401	1.66432	up	--	--	--	--	--	--	--	--	S	Function unknown	PREDICTED: uncharacterized protein LOC108003867 [Apis cerana]	--	--
ame-miR-9891-3p	Apis_cerana_cerana_newGene_16540	UCGGCUUCGUCCUCGUCGUCG	21	1.92107	2.29662	1.24193	2.02003	8.2319	9.42488	0.0144401	1.66432	up	--	--	--	--	--	--	--	--	--	--	--
ame-miR-9891-3p	Apis_cerana_cerana_newGene_16611	UCGGCUUCGUCCUCGUCGUCG	21	1.92107	2.29662	1.24193	2.02003	8.2319	9.42488	0.0144401	1.66432	up	--	--	Molecular Function: DNA binding (GO:0003677);; Cellular Component: nucleus (GO:0005634);;	K19774|0|ame:100577980|K19774 homeobox domain-containing protein | (RefSeq) uncharacterized LOC100577980	[K]	Transcription	Homeobox domain	--	K	Transcription	PREDICTED: uncharacterized protein LOC108001512 isoform X2 [Apis cerana]	--	molecular function: binding (GO:0005488);; cellular component: cell (GO:0005623);; cellular component: organelle (GO:0043226);; cellular component: cell part (GO:0044464)
ame-miR-9891-3p	Apis_cerana_cerana_newGene_16612	UCGGCUUCGUCCUCGUCGUCG	21	1.92107	2.29662	1.24193	2.02003	8.2319	9.42488	0.0144401	1.66432	up	--	--	--	--	--	--	--	--	--	--	DNA-binding protein SATB1, partial [Dufourea novaeangliae]	--	--
ame-miR-9891-3p	Apis_cerana_cerana_newGene_16974	UCGGCUUCGUCCUCGUCGUCG	21	1.92107	2.29662	1.24193	2.02003	8.2319	9.42488	0.0144401	1.66432	up	--	--	--	--	--	--	--	--	--	--	--
ame-miR-9891-3p	Apis_cerana_cerana_newGene_17485	UCGGCUUCGUCCUCGUCGUCG	21	1.92107	2.29662	1.24193	2.02003	8.2319	9.42488	0.0144401	1.66432	up	--	--	--	--	--	--	--	--	--	--	--
ame-miR-9891-3p	Apis_cerana_cerana_newGene_18732	UCGGCUUCGUCCUCGUCGUCG	21	1.92107	2.29662	1.24193	2.02003	8.2319	9.42488	0.0144401	1.66432	up	--	--	Molecular Function: nucleic acid binding (GO:0003676);; Molecular Function: zinc ion binding (GO:0008270);;	--	[R]	General function prediction only	Zinc-finger double domain;; Zinc finger, C2H2 type;; C2H2-type zinc-finger domain;; C2H2-type zinc finger	Protein suppressor of hairy wing OS=Drosophila virilis OX=7244 GN=su(Hw) PE=2 SV=1	S	Function unknown	PREDICTED: zinc finger protein 729 [Apis mellifera]	--	molecular function: binding (GO:0005488)
ame-miR-9891-3p	Apis_cerana_cerana_newGene_18829	UCGGCUUCGUCCUCGUCGUCG	21	1.92107	2.29662	1.24193	2.02003	8.2319	9.42488	0.0144401	1.66432	up	--	--	--	--	--	--	--	--	--	--	--
ame-miR-9891-3p	Apis_cerana_cerana_newGene_2052	UCGGCUUCGUCCUCGUCGUCG	21	1.92107	2.29662	1.24193	2.02003	8.2319	9.42488	0.0144401	1.66432	up	--	--	--	--	--	--	--	--	--	--	--
ame-miR-9891-3p	Apis_cerana_cerana_newGene_22368	UCGGCUUCGUCCUCGUCGUCG	21	1.92107	2.29662	1.24193	2.02003	8.2319	9.42488	0.0144401	1.66432	up	--	--	--	--	--	--	--	--	--	--	--
ame-miR-9891-3p	Apis_cerana_cerana_newGene_2255	UCGGCUUCGUCCUCGUCGUCG	21	1.92107	2.29662	1.24193	2.02003	8.2319	9.42488	0.0144401	1.66432	up	--	--	--	--	--	--	--	--	--	--	hypothetical protein WN48_09148 [Eufriesea mexicana]	--	--
ame-miR-9891-3p	Apis_cerana_cerana_newGene_22608	UCGGCUUCGUCCUCGUCGUCG	21	1.92107	2.29662	1.24193	2.02003	8.2319	9.42488	0.0144401	1.66432	up	--	--	--	--	--	--	LIM domain	LIM and SH3 domain protein F42H10.3 OS=Caenorhabditis elegans OX=6239 GN=F42H10.3 PE=4 SV=3	S	Function unknown	uncharacterized protein LOC100649516 isoform X12 [Bombus terrestris]	--	--
ame-miR-9891-3p	Apis_cerana_cerana_newGene_24468	UCGGCUUCGUCCUCGUCGUCG	21	1.92107	2.29662	1.24193	2.02003	8.2319	9.42488	0.0144401	1.66432	up	--	--	--	--	[S]	Function unknown	zinc-finger of a C2HC-type	Zinc finger C2HC domain-containing protein CBG14627 OS=Caenorhabditis briggsae OX=6238 GN=CBG14627 PE=3 SV=2	S	Function unknown	PREDICTED: uncharacterized protein LOC108001388 isoform X1 [Apis cerana]	--	--
ame-miR-9891-3p	Apis_cerana_cerana_newGene_2696	UCGGCUUCGUCCUCGUCGUCG	21	1.92107	2.29662	1.24193	2.02003	8.2319	9.42488	0.0144401	1.66432	up	--	--	--	--	--	--	--	--	--	--	--
ame-miR-9891-3p	Apis_cerana_cerana_newGene_315	UCGGCUUCGUCCUCGUCGUCG	21	1.92107	2.29662	1.24193	2.02003	8.2319	9.42488	0.0144401	1.66432	up	--	--	--	--	--	--	--	--	--	--	--
ame-miR-9891-3p	Apis_cerana_cerana_newGene_3152	UCGGCUUCGUCCUCGUCGUCG	21	1.92107	2.29662	1.24193	2.02003	8.2319	9.42488	0.0144401	1.66432	up	--	--	--	--	--	--	--	--	--	--	--
ame-miR-9891-3p	Apis_cerana_cerana_newGene_3961	UCGGCUUCGUCCUCGUCGUCG	21	1.92107	2.29662	1.24193	2.02003	8.2319	9.42488	0.0144401	1.66432	up	--	--	--	--	--	--	--	--	--	--	--
ame-miR-9891-3p	Apis_cerana_cerana_newGene_4270	UCGGCUUCGUCCUCGUCGUCG	21	1.92107	2.29662	1.24193	2.02003	8.2319	9.42488	0.0144401	1.66432	up	--	--	Biological Process: proteolysis (GO:0006508);; Molecular Function: peptidase activity (GO:0008233);;	--	--	--	--	--	--	--	PREDICTED: neurofilament heavy polypeptide [Apis cerana]	--	biological process: metabolic process (GO:0008152);; molecular function: catalytic activity (GO:0003824)
ame-miR-9891-3p	Apis_cerana_cerana_newGene_4371	UCGGCUUCGUCCUCGUCGUCG	21	1.92107	2.29662	1.24193	2.02003	8.2319	9.42488	0.0144401	1.66432	up	--	--	--	--	--	--	--	--	--	--	--
ame-miR-9891-3p	Apis_cerana_cerana_newGene_4596	UCGGCUUCGUCCUCGUCGUCG	21	1.92107	2.29662	1.24193	2.02003	8.2319	9.42488	0.0144401	1.66432	up	--	--	Cellular Component: integral component of membrane (GO:0016021);;	--	--	--	--	Protein tincar OS=Drosophila melanogaster OX=7227 GN=tinc PE=2 SV=1	S	Function unknown	PREDICTED: protein tincar-like isoform X2 [Apis cerana]	--	cellular component: membrane (GO:0016020);; cellular component: membrane part (GO:0044425)
ame-miR-9891-3p	Apis_cerana_cerana_newGene_4857	UCGGCUUCGUCCUCGUCGUCG	21	1.92107	2.29662	1.24193	2.02003	8.2319	9.42488	0.0144401	1.66432	up	--	--	--	--	--	--	--	--	--	--	--
ame-miR-9891-3p	Apis_cerana_cerana_newGene_5240	UCGGCUUCGUCCUCGUCGUCG	21	1.92107	2.29662	1.24193	2.02003	8.2319	9.42488	0.0144401	1.66432	up	--	--	--	--	--	--	--	--	--	--	--
ame-miR-9891-3p	Apis_cerana_cerana_newGene_5522	UCGGCUUCGUCCUCGUCGUCG	21	1.92107	2.29662	1.24193	2.02003	8.2319	9.42488	0.0144401	1.66432	up	--	--	--	--	--	--	--	--	--	--	latrophilin Cirl isoform X1 [Bombus terrestris]	--	--
ame-miR-9891-3p	Apis_cerana_cerana_newGene_5568	UCGGCUUCGUCCUCGUCGUCG	21	1.92107	2.29662	1.24193	2.02003	8.2319	9.42488	0.0144401	1.66432	up	--	--	--	--	--	--	--	--	--	--	--
ame-miR-9891-3p	Apis_cerana_cerana_newGene_5921	UCGGCUUCGUCCUCGUCGUCG	21	1.92107	2.29662	1.24193	2.02003	8.2319	9.42488	0.0144401	1.66432	up	--	--	Molecular Function: nucleic acid binding (GO:0003676);; Molecular Function: metal ion binding (GO:0046872);;	K17441|8.96898e-67|ame:100577801|K17441 zinc finger protein ZFPM1 | (RefSeq) zinc finger protein ush	--	--	--	Zinc finger protein ush OS=Drosophila melanogaster OX=7227 GN=ush PE=1 SV=2	S	Function unknown	PREDICTED: zinc finger protein ush isoform X1 [Apis cerana]	--	molecular function: binding (GO:0005488)
ame-miR-9891-3p	Apis_cerana_cerana_newGene_6178	UCGGCUUCGUCCUCGUCGUCG	21	1.92107	2.29662	1.24193	2.02003	8.2319	9.42488	0.0144401	1.66432	up	--	--	--	--	--	--	--	--	--	--	PREDICTED: uncharacterized protein LOC107994811 isoform X3 [Apis cerana]	--	--
ame-miR-9891-3p	Apis_cerana_cerana_newGene_6622	UCGGCUUCGUCCUCGUCGUCG	21	1.92107	2.29662	1.24193	2.02003	8.2319	9.42488	0.0144401	1.66432	up	[R]	General function prediction only	--	--	[R]	General function prediction only	WD domain, G-beta repeat	F-box/WD repeat-containing protein lin-23 OS=Caenorhabditis elegans OX=6239 GN=lin-23 PE=1 SV=2	S	Function unknown	PREDICTED: WD repeat-containing protein 47-like isoform X1 [Apis dorsata]	--	--
ame-miR-9891-3p	Apis_cerana_cerana_newGene_6937	UCGGCUUCGUCCUCGUCGUCG	21	1.92107	2.29662	1.24193	2.02003	8.2319	9.42488	0.0144401	1.66432	up	--	--	--	--	--	--	--	--	--	--	PREDICTED: LOW QUALITY PROTEIN: uncharacterized protein LOC107997157 [Apis cerana]	--	--
ame-miR-9891-3p	Apis_cerana_cerana_newGene_6958	UCGGCUUCGUCCUCGUCGUCG	21	1.92107	2.29662	1.24193	2.02003	8.2319	9.42488	0.0144401	1.66432	up	--	--	--	--	--	--	--	--	--	--	--
ame-miR-9891-3p	Apis_cerana_cerana_newGene_7300	UCGGCUUCGUCCUCGUCGUCG	21	1.92107	2.29662	1.24193	2.02003	8.2319	9.42488	0.0144401	1.66432	up	--	--	--	--	--	--	--	--	--	--	--
ame-miR-9891-3p	Apis_cerana_cerana_newGene_7986	UCGGCUUCGUCCUCGUCGUCG	21	1.92107	2.29662	1.24193	2.02003	8.2319	9.42488	0.0144401	1.66432	up	[U]	Intracellular trafficking, secretion, and vesicular transport	Molecular Function: calcium ion binding (GO:0005509);; Cellular Component: plasma membrane (GO:0005886);; Biological Process: homophilic cell adhesion via plasma membrane adhesion molecules (GO:0007156);; Cellular Component: integral component of membrane (GO:0016021);;	--	[S]	Function unknown	Cadherin domain;; Cadherin domain;; Cadherin-like;; Cadherin domain;; Cadherin domain	Protein dachsous OS=Drosophila melanogaster OX=7227 GN=ds PE=1 SV=3	S	Function unknown	PREDICTED: cadherin-23 [Apis cerana]	--	molecular function: binding (GO:0005488);; cellular component: cell (GO:0005623);; cellular component: membrane (GO:0016020);; cellular component: cell part (GO:0044464);; biological process: biological adhesion (GO:0022610);; cellular component: membrane part (GO:0044425)
ame-miR-9891-3p	Apis_cerana_cerana_newGene_8001	UCGGCUUCGUCCUCGUCGUCG	21	1.92107	2.29662	1.24193	2.02003	8.2319	9.42488	0.0144401	1.66432	up	--	--	--	--	--	--	--	--	S	Function unknown	hypothetical protein WN55_07190 [Dufourea novaeangliae]	--	--
ame-miR-9891-3p	Apis_cerana_cerana_newGene_8641	UCGGCUUCGUCCUCGUCGUCG	21	1.92107	2.29662	1.24193	2.02003	8.2319	9.42488	0.0144401	1.66432	up	--	--	--	--	--	--	--	--	S	Function unknown	PREDICTED: protein transport protein SEC31 [Apis cerana]	--	--
ame-miR-9891-3p	Apis_cerana_cerana_newGene_8897	UCGGCUUCGUCCUCGUCGUCG	21	1.92107	2.29662	1.24193	2.02003	8.2319	9.42488	0.0144401	1.66432	up	--	--	--	K10382|0|ame:408779|K10382 dystonin | (RefSeq) shot; short stop	--	--	Plectin repeat;; Plectin repeat;; Plectin repeat;; Plectin repeat;; Plectin repeat	--	Z	Cytoskeleton	PREDICTED: uncharacterized protein LOC107993913 [Apis cerana]	--	--
ame-miR-9891-3p	Apis_cerana_cerana_newGene_9140	UCGGCUUCGUCCUCGUCGUCG	21	1.92107	2.29662	1.24193	2.02003	8.2319	9.42488	0.0144401	1.66432	up	--	--	--	--	--	--	--	--	--	--	--
ame-miR-9891-3p	Apis_cerana_cerana_newGene_9331	UCGGCUUCGUCCUCGUCGUCG	21	1.92107	2.29662	1.24193	2.02003	8.2319	9.42488	0.0144401	1.66432	up	--	--	--	--	--	--	--	--	--	--	hypothetical protein EAG_15249 [Camponotus floridanus]	--	--
ame-miR-9891-3p	Apis_cerana_cerana_newGene_9334	UCGGCUUCGUCCUCGUCGUCG	21	1.92107	2.29662	1.24193	2.02003	8.2319	9.42488	0.0144401	1.66432	up	--	--	--	--	--	--	--	--	--	--	PREDICTED: uncharacterized protein LOC107994791 isoform X1 [Apis cerana]	--	--
ame-miR-9891-3p	gene-APICC_00544	UCGGCUUCGUCCUCGUCGUCG	21	1.92107	2.29662	1.24193	2.02003	8.2319	9.42488	0.0144401	1.66432	up	--	--	--	--	--	--	Testicular haploid expressed repeat	--	--	--	esterase FE4 [Apis cerana cerana]	--	--
ame-miR-9891-3p	gene-APICC_00551	UCGGCUUCGUCCUCGUCGUCG	21	1.92107	2.29662	1.24193	2.02003	8.2319	9.42488	0.0144401	1.66432	up	--	--	Molecular Function: methyltransferase activity (GO:0008168);; Biological Process: methylation (GO:0032259);;	K15601|0|hst:105191947|K15601 lysine-specific demethylase 3 [EC:1.14.11.-] | (RefSeq) lysine-specific demethylase 3B	[K]	Transcription	JmjC domain, hydroxylase	--	S	Function unknown	Lysine-specific demethylase 3B [Apis cerana cerana]	--	molecular function: catalytic activity (GO:0003824);; biological process: metabolic process (GO:0008152)
ame-miR-9891-3p	gene-APICC_00706	UCGGCUUCGUCCUCGUCGUCG	21	1.92107	2.29662	1.24193	2.02003	8.2319	9.42488	0.0144401	1.66432	up	--	--	Cellular Component: integral component of membrane (GO:0016021);;	--	[Z]	Cytoskeleton	--	Dynein intermediate chain 3, ciliary OS=Heliocidaris crassispina OX=1043166 PE=2 SV=1	S	Function unknown	WD repeat-containing protein [Apis cerana cerana]	--	cellular component: membrane (GO:0016020);; cellular component: membrane part (GO:0044425)
ame-miR-9891-3p	gene-APICC_00780	UCGGCUUCGUCCUCGUCGUCG	21	1.92107	2.29662	1.24193	2.02003	8.2319	9.42488	0.0144401	1.66432	up	[O]	Posttranslational modification, protein turnover, chaperones	Molecular Function: ATP binding (GO:0005524);;	K10575|1.88332e-113|ame:551971|K10575 ubiquitin-conjugating enzyme E2 G1 [EC:2.3.2.23] | (RefSeq) Ube2g1, GB13798; ubiquitin-conjugating enzyme E2G 1 (UBC7 homolog, yeast)	[O]	Posttranslational modification, protein turnover, chaperones	Ubiquitin-conjugating enzyme	Probable ubiquitin-conjugating enzyme E2 7 OS=Caenorhabditis elegans OX=6239 GN=ubc-7 PE=1 SV=1	O	Posttranslational modification, protein turnover, chaperones	Ubiquitin-conjugating enzyme E2 G1 [Apis cerana cerana]	Protein processing in endoplasmic reticulum (ko04141)	molecular function: binding (GO:0005488)
ame-miR-9891-3p	gene-APICC_00967	UCGGCUUCGUCCUCGUCGUCG	21	1.92107	2.29662	1.24193	2.02003	8.2319	9.42488	0.0144401	1.66432	up	--	--	--	--	--	--	--	--	S	Function unknown	hypothetical protein APICC_00967 [Apis cerana cerana]	--	--
ame-miR-9891-3p	gene-APICC_01201	UCGGCUUCGUCCUCGUCGUCG	21	1.92107	2.29662	1.24193	2.02003	8.2319	9.42488	0.0144401	1.66432	up	--	--	Molecular Function: transporter activity (GO:0005215);; Cellular Component: plasma membrane (GO:0005886);; Biological Process: ion transport (GO:0006811);; Cellular Component: integral component of membrane (GO:0016021);;	K14354|0|ame:552333|K14354 solute carrier organic anion transporter family, member 4A | (RefSeq) solute carrier organic anion transporter family member 4A1-like	[Q]	Secondary metabolites biosynthesis, transport and catabolism	Organic Anion Transporter Polypeptide (OATP) family;; Major Facilitator Superfamily;; Kazal-type serine protease inhibitor domain	--	P	Inorganic ion transport and metabolism	Solute carrier organic anion transporter family member [Apis cerana cerana]	--	molecular function: transporter activity (GO:0005215);; cellular component: cell (GO:0005623);; cellular component: membrane (GO:0016020);; cellular component: cell part (GO:0044464);; biological process: single-organism process (GO:0044699);; biological process: localization (GO:0051179);; cellular component: membrane part (GO:0044425)
ame-miR-9891-3p	gene-APICC_01252	UCGGCUUCGUCCUCGUCGUCG	21	1.92107	2.29662	1.24193	2.02003	8.2319	9.42488	0.0144401	1.66432	up	--	--	Cellular Component: integral component of membrane (GO:0016021);;	--	--	--	--	--	S	Function unknown	hypothetical protein APICC_01252 [Apis cerana cerana]	--	cellular component: membrane (GO:0016020);; cellular component: membrane part (GO:0044425)
ame-miR-9891-3p	gene-APICC_01562	UCGGCUUCGUCCUCGUCGUCG	21	1.92107	2.29662	1.24193	2.02003	8.2319	9.42488	0.0144401	1.66432	up	--	--	--	K03155|0|ame:550811|K03155 timeless | (RefSeq) Tim2; protein timeless homolog	[L]	Replication, recombination and repair	Timeless protein C terminal region	Protein timeless homolog OS=Caenorhabditis elegans OX=6239 GN=tim-1 PE=1 SV=1	S	Function unknown	Protein timeless [Apis cerana cerana]	--	--
ame-miR-9891-3p	gene-APICC_01638	UCGGCUUCGUCCUCGUCGUCG	21	1.92107	2.29662	1.24193	2.02003	8.2319	9.42488	0.0144401	1.66432	up	--	--	--	--	[R]	General function prediction only	SAM domain (Sterile alpha motif);; SAM domain (Sterile alpha motif)	Liprin-alpha OS=Caenorhabditis elegans OX=6239 GN=syd-2 PE=1 SV=1	T	Signal transduction mechanisms	Kazrin-A [Apis cerana cerana]	--	--
ame-miR-9891-3p	gene-APICC_01730	UCGGCUUCGUCCUCGUCGUCG	21	1.92107	2.29662	1.24193	2.02003	8.2319	9.42488	0.0144401	1.66432	up	[R]	General function prediction only	Cellular Component: nucleus (GO:0005634);; Biological Process: regulation of transcription, DNA-templated (GO:0006355);;	--	[B]	Chromatin structure and dynamics	Groucho/TLE N-terminal Q-rich domain;; WD domain, G-beta repeat	Protein groucho OS=Drosophila melanogaster OX=7227 GN=gro PE=1 SV=3	S	Function unknown	Transducin enhancer protein [Apis cerana cerana]	--	cellular component: cell (GO:0005623);; cellular component: organelle (GO:0043226);; cellular component: cell part (GO:0044464);; biological process: biological regulation (GO:0065007)
ame-miR-9891-3p	gene-APICC_01864	UCGGCUUCGUCCUCGUCGUCG	21	1.92107	2.29662	1.24193	2.02003	8.2319	9.42488	0.0144401	1.66432	up	--	--	Molecular Function: microtubule motor activity (GO:0003777);; Biological Process: microtubule-based movement (GO:0007018);; Cellular Component: dynein complex (GO:0030286);;	K10408|0|ame:413097|K10408 dynein heavy chain, axonemal | (RefSeq) dynein heavy chain 12, axonemal	[Z]	Cytoskeleton	Dynein heavy chain and region D6 of dynein motor;; Dynein heavy chain, N-terminal region 2;; Hydrolytic ATP binding site of dynein motor region D1;; ATP-binding dynein motor region D5;; P-loop containing dynein motor region D4;; Microtubule-binding stalk of dynein motor;; P-loop containing dynein motor region D3;; AAA domain (dynein-related subfamily);; ATPase family associated with various cellu…	Dynein beta chain, ciliary OS=Heliocidaris crassispina OX=1043166 PE=1 SV=1	Z	Cytoskeleton	Dynein heavy chain 7, axonemal [Apis cerana cerana]	--	molecular function: catalytic activity (GO:0003824);; biological process: metabolic process (GO:0008152);; biological process: cellular process (GO:0009987);; biological process: single-organism process (GO:0044699);; cellular component: cell (GO:0005623);; cellular component: macromolecular complex (GO:0032991);; cellular component: organelle (GO:0043226);; cellular component: organelle part (GO…
ame-miR-9891-3p	gene-APICC_02146	UCGGCUUCGUCCUCGUCGUCG	21	1.92107	2.29662	1.24193	2.02003	8.2319	9.42488	0.0144401	1.66432	up	--	--	Cellular Component: presynaptic active zone (GO:0048786);;	--	[U]	Intracellular trafficking, secretion, and vesicular transport	RIM-binding protein of the cytomatrix active zone	--	S	Function unknown	ELKS/RAB6-interacting/CAST family [Apis cerana cerana]	--	cellular component: cell (GO:0005623);; cellular component: synapse part (GO:0044456);; cellular component: cell part (GO:0044464);; cellular component: synapse (GO:0045202)
ame-miR-9891-3p	gene-APICC_02209	UCGGCUUCGUCCUCGUCGUCG	21	1.92107	2.29662	1.24193	2.02003	8.2319	9.42488	0.0144401	1.66432	up	--	--	--	K05637|0|ame:410775|K05637 laminin, alpha 1/2 | (RefSeq) laminin subunit alpha-1	[W]	Extracellular structures	Laminin G domain;; Laminin G domain;; Laminin EGF domain;; Laminin B (Domain IV);; Concanavalin A-like lectin/glucanases superfamily	Laminin-like protein epi-1 OS=Caenorhabditis elegans OX=6239 GN=epi-1 PE=1 SV=1	S	Function unknown	Laminin subunit alpha-1 [Apis cerana cerana]	ECM-receptor interaction (ko04512)	--
ame-miR-9891-3p	gene-APICC_02264	UCGGCUUCGUCCUCGUCGUCG	21	1.92107	2.29662	1.24193	2.02003	8.2319	9.42488	0.0144401	1.66432	up	[EQ]	Amino acid transport and metabolism ;; Secondary metabolites biosynthesis, transport and catabolism	Molecular Function: hydrolase activity (GO:0016787);;	K01469|0|ame:725665|K01469 5-oxoprolinase (ATP-hydrolysing) [EC:3.5.2.9] | (RefSeq) 5-oxoprolinase	[E]	Amino acid transport and metabolism	Hydantoinase B/oxoprolinase;; Hydantoinase/oxoprolinase;; Hydantoinase/oxoprolinase N-terminal region;; Ubiquinol-cytochrome C reductase complex 14kD subunit	5-oxoprolinase OS=Dictyostelium discoideum OX=44689 GN=oplah PE=3 SV=2	EQ	--	5-oxoprolinase [Apis cerana cerana]	Glutathione metabolism (ko00480)	molecular function: catalytic activity (GO:0003824);; biological process: metabolic process (GO:0008152)
ame-miR-9891-3p	gene-APICC_02394	UCGGCUUCGUCCUCGUCGUCG	21	1.92107	2.29662	1.24193	2.02003	8.2319	9.42488	0.0144401	1.66432	up	--	--	--	--	[R]	General function prediction only	Breast carcinoma amplified sequence 3	Breast carcinoma-amplified sequence 3 homolog OS=Drosophila melanogaster OX=7227 GN=rudhira PE=1 SV=1	S	Function unknown	Breast carcinoma-amplified sequence [Apis cerana cerana]	--	--
ame-miR-9891-3p	gene-APICC_02414	UCGGCUUCGUCCUCGUCGUCG	21	1.92107	2.29662	1.24193	2.02003	8.2319	9.42488	0.0144401	1.66432	up	--	--	--	--	--	--	--	--	S	Function unknown	hypothetical protein APICC_02414 [Apis cerana cerana]	--	--
ame-miR-9891-3p	gene-APICC_02447	UCGGCUUCGUCCUCGUCGUCG	21	1.92107	2.29662	1.24193	2.02003	8.2319	9.42488	0.0144401	1.66432	up	--	--	--	--	--	--	--	--	S	Function unknown	hypothetical protein APICC_02447 [Apis cerana cerana]	--	--
ame-miR-9891-3p	gene-APICC_02511	UCGGCUUCGUCCUCGUCGUCG	21	1.92107	2.29662	1.24193	2.02003	8.2319	9.42488	0.0144401	1.66432	up	--	--	--	--	--	--	--	--	S	Function unknown	hypothetical protein APICC_02511 [Apis cerana cerana]	--	--
ame-miR-9891-3p	gene-APICC_02599	UCGGCUUCGUCCUCGUCGUCG	21	1.92107	2.29662	1.24193	2.02003	8.2319	9.42488	0.0144401	1.66432	up	[BQ]	Chromatin structure and dynamics ;; Secondary metabolites biosynthesis, transport and catabolism	--	K11406|0|ame:408331|K11406 histone deacetylase 4/5 [EC:3.5.1.98] | (RefSeq) HDAC4; histone deacetylase 5	[B]	Chromatin structure and dynamics	Histone deacetylase domain	Histone deacetylase 4 OS=Caenorhabditis briggsae OX=6238 GN=hda-4 PE=3 SV=1	BQ	--	Histone deacetylase [Apis cerana cerana]	--	--
ame-miR-9891-3p	gene-APICC_02607	UCGGCUUCGUCCUCGUCGUCG	21	1.92107	2.29662	1.24193	2.02003	8.2319	9.42488	0.0144401	1.66432	up	[M]	Cell wall/membrane/envelope biogenesis	Molecular Function: protein kinase C activity (GO:0004697);; Molecular Function: ATP binding (GO:0005524);; Cellular Component: intracellular (GO:0005622);; Biological Process: protein phosphorylation (GO:0006468);; Molecular Function: zinc ion binding (GO:0008270);; Biological Process: intracellular signal transduction (GO:0035556);;	K02677|0|ame:406106|K02677 classical protein kinase C alpha type [EC:2.7.11.13] | (RefSeq) Pkc, GB17972; protein kinase C	[T]	Signal transduction mechanisms	Protein kinase domain;; Protein tyrosine kinase;; Phorbol esters/diacylglycerol binding domain (C1 domain);; C2 domain;; Protein kinase C terminal domain	Protein kinase C, brain isozyme OS=Drosophila melanogaster OX=7227 GN=Pkc53E PE=2 SV=2	T	Signal transduction mechanisms	protein kinase C [Apis mellifera]	AGE-RAGE signaling pathway in diabetic complications (ko04933)	molecular function: catalytic activity (GO:0003824);; biological process: metabolic process (GO:0008152);; biological process: cellular process (GO:0009987);; molecular function: binding (GO:0005488);; cellular component: cell (GO:0005623);; cellular component: cell part (GO:0044464);; biological process: signaling (GO:0023052);; biological process: single-organism process (GO:0044699);; biologic…
ame-miR-9891-3p	gene-APICC_02747	UCGGCUUCGUCCUCGUCGUCG	21	1.92107	2.29662	1.24193	2.02003	8.2319	9.42488	0.0144401	1.66432	up	--	--	Cellular Component: integral component of membrane (GO:0016021);; Molecular Function: transferase activity, transferring acyl groups other than amino-acyl groups (GO:0016747);;	--	[R]	General function prediction only	--	--	S	Function unknown	hypothetical protein APICC_02747 [Apis cerana cerana]	--	cellular component: membrane (GO:0016020);; cellular component: membrane part (GO:0044425);; molecular function: catalytic activity (GO:0003824);; biological process: metabolic process (GO:0008152)
ame-miR-9891-3p	gene-APICC_02824	UCGGCUUCGUCCUCGUCGUCG	21	1.92107	2.29662	1.24193	2.02003	8.2319	9.42488	0.0144401	1.66432	up	--	--	Molecular Function: 3',5'-cyclic-nucleotide phosphodiesterase activity (GO:0004114);; Biological Process: signal transduction (GO:0007165);; Molecular Function: metal ion binding (GO:0046872);;	--	[T]	Signal transduction mechanisms	3'5'-cyclic nucleotide phosphodiesterase	Probable 3&apos;,5&apos;-cyclic phosphodiesterase pde-4 OS=Caenorhabditis elegans OX=6239 GN=pde-4 PE=3 SV=2	T	Signal transduction mechanisms	High affinity cAMP-specific 3&apos;,5&apos;-cyclic phosphodiesterase 7A [Apis cerana cerana]	--	molecular function: catalytic activity (GO:0003824);; biological process: metabolic process (GO:0008152);; biological process: cellular process (GO:0009987);; biological process: response to stimulus (GO:0050896);; biological process: biological regulation (GO:0065007);; molecular function: binding (GO:0005488)
ame-miR-9891-3p	gene-APICC_02832	UCGGCUUCGUCCUCGUCGUCG	21	1.92107	2.29662	1.24193	2.02003	8.2319	9.42488	0.0144401	1.66432	up	--	;;	Molecular Function: transmembrane receptor protein tyrosine kinase activity (GO:0004714);; Molecular Function: ATP binding (GO:0005524);; Biological Process: transmembrane receptor protein tyrosine kinase signaling pathway (GO:0007169);; Cellular Component: integral component of membrane (GO:0016021);; Biological Process: peptidyl-tyrosine phosphorylation (GO:0018108);;	K04527|0|ame:725827|K04527 insulin receptor [EC:2.7.10.1] | (RefSeq) InR-2; insulin-like receptor-like	[T]	Signal transduction mechanisms	Protein tyrosine kinase;; Receptor L domain;; Protein kinase domain;; PDZ domain (Also known as DHR or GLGF);; MFS/sugar transport protein;; Fibronectin type III domain;; Furin-like cysteine rich region;; PDZ domain	Insulin-like peptide receptor OS=Branchiostoma lanceolatum OX=7740 PE=2 SV=1	T	Signal transduction mechanisms	Insulin peptide receptor [Apis cerana cerana]	Longevity regulating pathway - multiple species (ko04213)	molecular function: catalytic activity (GO:0003824);; molecular function: receptor activity (GO:0004872);; molecular function: molecular transducer activity (GO:0060089);; biological process: metabolic process (GO:0008152);; biological process: cellular process (GO:0009987);; biological process: signaling (GO:0023052);; biological process: single-organism process (GO:0044699);; biological process…
ame-miR-9891-3p	gene-APICC_02839	UCGGCUUCGUCCUCGUCGUCG	21	1.92107	2.29662	1.24193	2.02003	8.2319	9.42488	0.0144401	1.66432	up	--	--	--	K15195|0|ame:100577139|K15195 AF4/FMR2 family member 3 | (RefSeq) AF4/FMR2 family member 4	--	--	AF-4 proto-oncoprotein	AF4/FMR2 family member 4 OS=Drosophila willistoni OX=7260 GN=lilli PE=3 SV=1	K	Transcription	AF4/FMR2 family member [Apis cerana cerana]	--	--
ame-miR-9891-3p	gene-APICC_03145	UCGGCUUCGUCCUCGUCGUCG	21	1.92107	2.29662	1.24193	2.02003	8.2319	9.42488	0.0144401	1.66432	up	--	--	Molecular Function: binding (GO:0005488);;	--	--	--	--	--	S	Function unknown	hypothetical protein APICC_03145 [Apis cerana cerana]	--	molecular function: binding (GO:0005488)
ame-miR-9891-3p	gene-APICC_03160	UCGGCUUCGUCCUCGUCGUCG	21	1.92107	2.29662	1.24193	2.02003	8.2319	9.42488	0.0144401	1.66432	up	--	--	Cellular Component: troponin complex (GO:0005861);;	--	[Z]	Cytoskeleton	Troponin	Troponin I OS=Astacus leptodactylus OX=6717 PE=1 SV=1	Z	Cytoskeleton	PREDICTED: troponin I-like isoform X22 [Apis dorsata]	--	cellular component: cell (GO:0005623);; cellular component: macromolecular complex (GO:0032991);; cellular component: organelle (GO:0043226);; cellular component: organelle part (GO:0044422);; cellular component: cell part (GO:0044464)
ame-miR-9891-3p	gene-APICC_03175	UCGGCUUCGUCCUCGUCGUCG	21	1.92107	2.29662	1.24193	2.02003	8.2319	9.42488	0.0144401	1.66432	up	[X]	Mobilome: prophages, transposons	Cellular Component: integral component of membrane (GO:0016021);;	--	[T]	Signal transduction mechanisms	Fibronectin type III domain;; Immunoglobulin I-set domain;; Immunoglobulin domain;; Immunoglobulin domain;; Immunoglobulin domain;; Immunoglobulin V-set domain;; Purple acid Phosphatase, N-terminal domain;; Interferon-alpha/beta receptor, fibronectin type III	Down syndrome cell adhesion molecule-like protein Dscam2 OS=Drosophila melanogaster OX=7227 GN=Dscam2 PE=2 SV=3	S	Function unknown	Down syndrome cell adhesion molecule protein [Apis cerana cerana]	--	cellular component: membrane (GO:0016020);; cellular component: membrane part (GO:0044425)
ame-miR-9891-3p	gene-APICC_03182	UCGGCUUCGUCCUCGUCGUCG	21	1.92107	2.29662	1.24193	2.02003	8.2319	9.42488	0.0144401	1.66432	up	--	--	--	K04962|0|ame:408680|K04962 ryanodine receptor 2 | (RefSeq) RyR; ryanodine receptor	[T]	Signal transduction mechanisms	RIH domain;; RyR domain;; SPRY domain;; Inositol 1,4,5-trisphosphate/ryanodine receptor;; Ryanodine Receptor TM 4-6;; MIR domain;; RyR and IP3R Homology associated;; Ion transport protein	Ryanodine receptor OS=Drosophila melanogaster OX=7227 GN=RyR PE=1 SV=3	U	Intracellular trafficking, secretion, and vesicular transport	Ryanodine receptor 44F [Apis cerana cerana]	--	--
ame-miR-9891-3p	gene-APICC_03208	UCGGCUUCGUCCUCGUCGUCG	21	1.92107	2.29662	1.24193	2.02003	8.2319	9.42488	0.0144401	1.66432	up	--	--	Cellular Component: integral component of membrane (GO:0016021);;	--	--	--	Fibronectin type III domain;; von Willebrand factor type C domain;; TILa domain	Putative epidermal cell surface receptor OS=Drosophila melanogaster OX=7227 GN=sas PE=2 SV=2	U	Intracellular trafficking, secretion, and vesicular transport	Putative epidermal cell surface receptor [Apis cerana cerana]	--	cellular component: membrane (GO:0016020);; cellular component: membrane part (GO:0044425)
ame-miR-9891-3p	gene-APICC_03268	UCGGCUUCGUCCUCGUCGUCG	21	1.92107	2.29662	1.24193	2.02003	8.2319	9.42488	0.0144401	1.66432	up	--	--	--	--	[R]	General function prediction only	Tetratricopeptide repeat;; Tetratricopeptide repeat	--	S	Function unknown	Tetratricopeptide repeat protein [Apis cerana cerana]	--	--
ame-miR-9891-3p	gene-APICC_03409	UCGGCUUCGUCCUCGUCGUCG	21	1.92107	2.29662	1.24193	2.02003	8.2319	9.42488	0.0144401	1.66432	up	--	--	--	--	--	--	--	--	--	--	hypothetical protein APICC_03409 [Apis cerana cerana]	--	--
ame-miR-9891-3p	gene-APICC_03422	UCGGCUUCGUCCUCGUCGUCG	21	1.92107	2.29662	1.24193	2.02003	8.2319	9.42488	0.0144401	1.66432	up	--	--	--	--	--	--	Herpesvirus tegument protein, N-terminal conserved region	--	S	Function unknown	PREDICTED: uncharacterized protein LOC108000085 [Apis cerana]	--	--
ame-miR-9891-3p	gene-APICC_03507	UCGGCUUCGUCCUCGUCGUCG	21	1.92107	2.29662	1.24193	2.02003	8.2319	9.42488	0.0144401	1.66432	up	--	--	Molecular Function: DNA binding (GO:0003677);; Cellular Component: nucleus (GO:0005634);; Biological Process: regulation of transcription, DNA-templated (GO:0006355);; Molecular Function: protein dimerization activity (GO:0046983);;	K04378|1.10679e-121|ame:724322|K04378 serum response factor | (RefSeq) bs; serum response factor homolog	[K]	Transcription	SRF-type transcription factor (DNA-binding and dimerisation domain)	Serum response factor homolog OS=Drosophila melanogaster OX=7227 GN=bs PE=1 SV=2	K	Transcription	Serum response factor [Apis cerana cerana]	--	molecular function: binding (GO:0005488);; cellular component: cell (GO:0005623);; cellular component: organelle (GO:0043226);; cellular component: cell part (GO:0044464);; biological process: biological regulation (GO:0065007)
ame-miR-9891-3p	gene-APICC_03728	UCGGCUUCGUCCUCGUCGUCG	21	1.92107	2.29662	1.24193	2.02003	8.2319	9.42488	0.0144401	1.66432	up	--	--	Cellular Component: integral component of membrane (GO:0016021);;	K06532|0|ame:726582|K06532 prominin 1 | (RefSeq) GB10227; prominin-like protein	[R]	General function prediction only	Prominin	Prominin-like protein OS=Drosophila melanogaster OX=7227 GN=prominin-like PE=1 SV=1	S	Function unknown	Prominin protein [Apis cerana cerana]	--	cellular component: membrane (GO:0016020);; cellular component: membrane part (GO:0044425)
ame-miR-9891-3p	gene-APICC_03833	UCGGCUUCGUCCUCGUCGUCG	21	1.92107	2.29662	1.24193	2.02003	8.2319	9.42488	0.0144401	1.66432	up	--	--	--	K10359|0|hst:105183078|K10359 myosin VII | (RefSeq) myosin-VIIa	[N]	Cell motility	Myosin head (motor domain);; MyTH4 domain;; FERM central domain;; FERM N-terminal domain;; IQ calmodulin-binding motif;; SH3 domain;; Variant SH3 domain	Myosin-VIIa OS=Aedes aegypti OX=7159 GN=ck PE=3 SV=1	Z	Cytoskeleton	Myosin-VIIa [Apis cerana cerana]	--	--
ame-miR-9891-3p	gene-APICC_04207	UCGGCUUCGUCCUCGUCGUCG	21	1.92107	2.29662	1.24193	2.02003	8.2319	9.42488	0.0144401	1.66432	up	--	--	Molecular Function: DNA binding (GO:0003677);; Cellular Component: nucleus (GO:0005634);;	--	[R]	General function prediction only	Homeobox domain	--	S	Function unknown	Homeodomain-only protein [Apis cerana cerana]	--	molecular function: binding (GO:0005488);; cellular component: cell (GO:0005623);; cellular component: organelle (GO:0043226);; cellular component: cell part (GO:0044464)
ame-miR-9891-3p	gene-APICC_04302	UCGGCUUCGUCCUCGUCGUCG	21	1.92107	2.29662	1.24193	2.02003	8.2319	9.42488	0.0144401	1.66432	up	[C]	Energy production and conversion	Molecular Function: DNA binding (GO:0003677);; Molecular Function: biotin carboxylase activity (GO:0004075);; Molecular Function: pyruvate carboxylase activity (GO:0004736);; Molecular Function: ATP binding (GO:0005524);; Biological Process: pyruvate metabolic process (GO:0006090);; Biological Process: gluconeogenesis (GO:0006094);; Molecular Function: biotin binding (GO:0009374);; Molecular Func…	K01958|0|ame:412876|K01958 pyruvate carboxylase [EC:6.4.1.1] | (RefSeq) pyruvate carboxylase, mitochondrial	[C]	Energy production and conversion	Carbamoyl-phosphate synthase L chain, ATP binding domain;; Conserved carboxylase domain;; Biotin carboxylase, N-terminal domain;; Biotin carboxylase C-terminal domain;; HMGL-like;; Biotin-requiring enzyme;; D-ala D-ala ligase C-terminus;; ATP-grasp domain;; Biotin-lipoyl like;; ATP-grasp domain	Pyruvate carboxylase 1 OS=Caenorhabditis elegans OX=6239 GN=pyc-1 PE=1 SV=1	C	Energy production and conversion	Pyruvate carboxylase [Apis cerana cerana]	Biosynthesis of amino acids (ko01230)	molecular function: binding (GO:0005488);; molecular function: catalytic activity (GO:0003824);; biological process: metabolic process (GO:0008152);; biological process: cellular process (GO:0009987);; biological process: single-organism process (GO:0044699)
ame-miR-9891-3p	gene-APICC_04412	UCGGCUUCGUCCUCGUCGUCG	21	1.92107	2.29662	1.24193	2.02003	8.2319	9.42488	0.0144401	1.66432	up	--	--	--	--	[U]	Intracellular trafficking, secretion, and vesicular transport	Bromodomain;; Cytoskeletal-regulatory complex EF hand	--	S	Function unknown	RalBP1-associated Eps domain-containing protein [Apis cerana cerana]	--	--
ame-miR-9891-3p	gene-APICC_04565	UCGGCUUCGUCCUCGUCGUCG	21	1.92107	2.29662	1.24193	2.02003	8.2319	9.42488	0.0144401	1.66432	up	--	--	--	--	--	--	Laminin G domain;; Laminin G domain;; Kunitz/Bovine pancreatic trypsin inhibitor domain;; Concanavalin A-like lectin/glucanases superfamily;; EGF-like domain	Neurexin-4 OS=Drosophila melanogaster OX=7227 GN=Nrx-IV PE=1 SV=2	S	Function unknown	Neurexin-4 [Apis cerana cerana]	--	--
ame-miR-9891-3p	gene-APICC_04755	UCGGCUUCGUCCUCGUCGUCG	21	1.92107	2.29662	1.24193	2.02003	8.2319	9.42488	0.0144401	1.66432	up	--	--	Molecular Function: lipid transporter activity (GO:0005319);; Cellular Component: extracellular region (GO:0005576);; Biological Process: lipid transport (GO:0006869);; Molecular Function: nutrient reservoir activity (GO:0045735);;	--	[I]	Lipid transport and metabolism	Lipoprotein amino terminal region;; Domain of unknown function (DUF1943);; von Willebrand factor type D domain	Vitellogenin OS=Apis mellifera OX=7460 GN=Vg PE=1 SV=1	S	Function unknown	Vitellogenin-3 [Apis cerana cerana]	--	molecular function: transporter activity (GO:0005215);; biological process: localization (GO:0051179);; cellular component: extracellular region (GO:0005576);; biological process: single-organism process (GO:0044699);; molecular function: nutrient reservoir activity (GO:0045735)
ame-miR-9891-3p	gene-APICC_05426	UCGGCUUCGUCCUCGUCGUCG	21	1.92107	2.29662	1.24193	2.02003	8.2319	9.42488	0.0144401	1.66432	up	[T]	Signal transduction mechanisms	Molecular Function: voltage-gated potassium channel activity (GO:0005249);; Cellular Component: voltage-gated potassium channel complex (GO:0008076);; Biological Process: regulation of ion transmembrane transport (GO:0034765);; Biological Process: protein homooligomerization (GO:0051260);; Biological Process: potassium ion transmembrane transport (GO:0071805);;	K04874|0|ame:408343|K04874 potassium voltage-gated channel Shaker-related subfamily A member 1 | (RefSeq) potassium voltage-gated channel protein Shaker	[P]	Inorganic ion transport and metabolism	Ion transport protein;; BTB/POZ domain;; Ion channel	Potassium voltage-gated channel protein Shaker OS=Drosophila melanogaster OX=7227 GN=Sh PE=1 SV=3	P	Inorganic ion transport and metabolism	Potassium voltage-gated channel protein Shaker [Apis cerana cerana]	--	molecular function: transporter activity (GO:0005215);; biological process: cellular process (GO:0009987);; biological process: single-organism process (GO:0044699);; biological process: localization (GO:0051179);; biological process: biological regulation (GO:0065007);; cellular component: cell (GO:0005623);; cellular component: membrane (GO:0016020);; cellular component: macromolecular complex …
ame-miR-9891-3p	gene-APICC_05694	UCGGCUUCGUCCUCGUCGUCG	21	1.92107	2.29662	1.24193	2.02003	8.2319	9.42488	0.0144401	1.66432	up	--	--	Molecular Function: Rho guanyl-nucleotide exchange factor activity (GO:0005089);; Biological Process: regulation of Rho protein signal transduction (GO:0035023);; Biological Process: positive regulation of GTPase activity (GO:0043547);;	--	[T]	Signal transduction mechanisms	RhoGEF domain	Myosin-M heavy chain OS=Dictyostelium discoideum OX=44689 GN=myoM PE=1 SV=1	T	Signal transduction mechanisms	Myosin-M heavy chain [Apis cerana cerana]	--	molecular function: guanyl-nucleotide exchange factor activity (GO:0005085);; biological process: biological regulation (GO:0065007)
ame-miR-9891-3p	gene-APICC_05718	UCGGCUUCGUCCUCGUCGUCG	21	1.92107	2.29662	1.24193	2.02003	8.2319	9.42488	0.0144401	1.66432	up	--	--	Cellular Component: cytoskeleton (GO:0005856);;	K16683|0|ame:409898|K16683 protein expanded | (RefSeq) GB18620; protein expanded-like	[T]	Signal transduction mechanisms	FERM C-terminal PH-like domain;; FERM central domain	Protein expanded OS=Drosophila melanogaster OX=7227 GN=ex PE=1 SV=3	S	Function unknown	Protein expanded [Apis cerana cerana]	Hippo signaling pathway -multiple species (ko04392)	cellular component: cell (GO:0005623);; cellular component: organelle (GO:0043226);; cellular component: cell part (GO:0044464)
ame-miR-9891-3p	gene-APICC_05765	UCGGCUUCGUCCUCGUCGUCG	21	1.92107	2.29662	1.24193	2.02003	8.2319	9.42488	0.0144401	1.66432	up	--	--	Cellular Component: integral component of membrane (GO:0016021);; Biological Process: regulation of neuronal synaptic plasticity (GO:0048168);; Biological Process: regulation of kainate selective glutamate receptor activity (GO:2000312);;	--	--	--	CUB domain	Bone morphogenetic protein 1 homolog OS=Strongylocentrotus purpuratus OX=7668 PE=2 SV=1	S	Function unknown	Neuropilin and tolloid protein [Apis cerana cerana]	--	cellular component: membrane (GO:0016020);; cellular component: membrane part (GO:0044425);; biological process: biological regulation (GO:0065007)
ame-miR-9891-3p	gene-APICC_05786	UCGGCUUCGUCCUCGUCGUCG	21	1.92107	2.29662	1.24193	2.02003	8.2319	9.42488	0.0144401	1.66432	up	--	--	Cellular Component: extracellular region (GO:0005576);; Molecular Function: growth factor activity (GO:0008083);; Biological Process: growth (GO:0040007);;	K16621|0|ame:410776|K16621 bone morphogenetic protein 7 | (RefSeq) gbb; protein 60A	[T]	Signal transduction mechanisms	TGF-beta propeptide;; Transforming growth factor beta like domain	Protein 60A OS=Drosophila melanogaster OX=7227 GN=gbb PE=1 SV=1	O	Posttranslational modification, protein turnover, chaperones	hypothetical protein APICC_05786 [Apis cerana cerana]	TGF-beta signaling pathway (ko04350)	cellular component: extracellular region (GO:0005576);; molecular function: binding (GO:0005488);; biological process: growth (GO:0040007)
ame-miR-9891-3p	gene-APICC_06013	UCGGCUUCGUCCUCGUCGUCG	21	1.92107	2.29662	1.24193	2.02003	8.2319	9.42488	0.0144401	1.66432	up	[U]	Intracellular trafficking, secretion, and vesicular transport	--	K16507|0|ame:408767|K16507 protocadherin-16/23 | (RefSeq) protein dachsous	[PET]	--	Cadherin domain;; Receptor family ligand binding region;; 7 transmembrane sweet-taste receptor of 3 GCPR;; Cadherin-like;; Cadherin-like;; Cadherin cytoplasmic region	Protein dachsous OS=Drosophila melanogaster OX=7227 GN=ds PE=1 SV=3	S	Function unknown	Protein dachsous [Apis cerana cerana]	Hippo signaling pathway -multiple species (ko04392)	--
ame-miR-9891-3p	gene-APICC_06115	UCGGCUUCGUCCUCGUCGUCG	21	1.92107	2.29662	1.24193	2.02003	8.2319	9.42488	0.0144401	1.66432	up	--	--	--	--	--	--	--	--	S	Function unknown	hypothetical protein APICC_06115 [Apis cerana cerana]	--	--
ame-miR-9891-3p	gene-APICC_06202	UCGGCUUCGUCCUCGUCGUCG	21	1.92107	2.29662	1.24193	2.02003	8.2319	9.42488	0.0144401	1.66432	up	--	--	--	--	[TZ]	--	Formin Homology 2 Domain;; Diaphanous FH3 Domain	Excretory canal abnormal protein 6 OS=Caenorhabditis elegans OX=6239 GN=exc-6 PE=1 SV=2	S	Function unknown	FH2 domain-containing protein [Apis cerana cerana]	--	--
ame-miR-9891-3p	gene-APICC_06215	UCGGCUUCGUCCUCGUCGUCG	21	1.92107	2.29662	1.24193	2.02003	8.2319	9.42488	0.0144401	1.66432	up	[M]	Cell wall/membrane/envelope biogenesis	Biological Process: MAPK cascade (GO:0000165);; Molecular Function: MAP kinase activity (GO:0004707);; Molecular Function: ATP binding (GO:0005524);; Cellular Component: intracellular (GO:0005622);;	K04440|0|ame:409286|K04440 c-Jun N-terminal kinase [EC:2.7.11.24] | (RefSeq) bsk; stress-activated protein kinase JNK	[T]	Signal transduction mechanisms	Protein kinase domain;; Protein tyrosine kinase;; Lipopolysaccharide kinase (Kdo/WaaP) family	Stress-activated protein kinase JNK OS=Drosophila melanogaster OX=7227 GN=bsk PE=1 SV=1	T	Signal transduction mechanisms	Stress-activated protein kinase JNK [Apis cerana cerana]	AGE-RAGE signaling pathway in diabetic complications (ko04933)	biological process: metabolic process (GO:0008152);; biological process: cellular process (GO:0009987);; biological process: signaling (GO:0023052);; biological process: single-organism process (GO:0044699);; biological process: response to stimulus (GO:0050896);; biological process: biological regulation (GO:0065007);; molecular function: catalytic activity (GO:0003824);; molecular function: mol…
ame-miR-9891-3p	gene-APICC_06358	UCGGCUUCGUCCUCGUCGUCG	21	1.92107	2.29662	1.24193	2.02003	8.2319	9.42488	0.0144401	1.66432	up	--	--	Molecular Function: nucleotide binding (GO:0000166);; Molecular Function: nucleic acid binding (GO:0003676);;	--	--	--	--	Protein split ends OS=Drosophila melanogaster OX=7227 GN=spen PE=1 SV=2	K	Transcription	Protein split end-related protein [Apis cerana cerana]	--	molecular function: binding (GO:0005488)
ame-miR-9891-3p	gene-APICC_06488	UCGGCUUCGUCCUCGUCGUCG	21	1.92107	2.29662	1.24193	2.02003	8.2319	9.42488	0.0144401	1.66432	up	[G]	Carbohydrate transport and metabolism	Molecular Function: beta-N-acetylhexosaminidase activity (GO:0004563);; Biological Process: carbohydrate metabolic process (GO:0005975);;	--	[G]	Carbohydrate transport and metabolism	Glycosyl hydrolase family 20, catalytic domain	Beta-hexosaminidase A OS=Caenorhabditis briggsae OX=6238 GN=hex-1 PE=3 SV=2	G	Carbohydrate transport and metabolism	Beta-hexosaminidase subunit beta [Apis cerana cerana]	--	molecular function: catalytic activity (GO:0003824);; biological process: metabolic process (GO:0008152)
ame-miR-9891-3p	gene-APICC_06516	UCGGCUUCGUCCUCGUCGUCG	21	1.92107	2.29662	1.24193	2.02003	8.2319	9.42488	0.0144401	1.66432	up	--	--	Molecular Function: phosphatidylinositol phospholipase C activity (GO:0004435);; Molecular Function: signal transducer activity (GO:0004871);; Molecular Function: calcium ion binding (GO:0005509);; Cellular Component: intracellular (GO:0005622);; Biological Process: lipid catabolic process (GO:0016042);; Biological Process: intracellular signal transduction (GO:0035556);;	K05858|0|aec:105153332|K05858 phosphatidylinositol phospholipase C, beta [EC:3.1.4.11] | (RefSeq) 1-phosphatidylinositol 4,5-bisphosphate phosphodiesterase	[I]	Lipid transport and metabolism	Phosphatidylinositol-specific phospholipase C, X domain;; Phosphatidylinositol-specific phospholipase C, Y domain;; Phosphoinositide-specific phospholipase C, efhand-like	1-phosphatidylinositol 4,5-bisphosphate phosphodiesterase OS=Drosophila melanogaster OX=7227 GN=norpA PE=1 SV=4	S	Function unknown	1-phosphatidylinositol-4,5-bisphosphate phosphodiesterase [Apis cerana cerana]	AGE-RAGE signaling pathway in diabetic complications (ko04933)	molecular function: catalytic activity (GO:0003824);; biological process: metabolic process (GO:0008152);; molecular function: molecular transducer activity (GO:0060089);; molecular function: binding (GO:0005488);; cellular component: cell (GO:0005623);; cellular component: cell part (GO:0044464);; biological process: single-organism process (GO:0044699);; biological process: cellular process (GO…
ame-miR-9891-3p	gene-APICC_06564	UCGGCUUCGUCCUCGUCGUCG	21	1.92107	2.29662	1.24193	2.02003	8.2319	9.42488	0.0144401	1.66432	up	--	--	--	--	--	--	MAP7 (E-MAP-115) family	--	S	Function unknown	Reticulocyte-binding protein [Apis cerana cerana]	--	--
ame-miR-9891-3p	gene-APICC_06654	UCGGCUUCGUCCUCGUCGUCG	21	1.92107	2.29662	1.24193	2.02003	8.2319	9.42488	0.0144401	1.66432	up	[O]	Posttranslational modification, protein turnover, chaperones	Molecular Function: ATP binding (GO:0005524);; Molecular Function: kinase activity (GO:0016301);; Biological Process: phosphorylation (GO:0016310);;	--	[M]	Cell wall/membrane/envelope biogenesis	Ankyrin repeats (3 copies);; ATP:guanido phosphotransferase, C-terminal catalytic domain;; Ankyrin repeats (many copies);; Ankyrin repeats (many copies);; ATP:guanido phosphotransferase, N-terminal domain;; Ankyrin repeat;; Ankyrin repeat;; Dpy-30 motif	Arginine kinase OS=Trypanosoma cruzi OX=5693 PE=1 SV=1	E	Amino acid transport and metabolism	Arginine kinase [Apis cerana cerana]	--	molecular function: binding (GO:0005488);; molecular function: catalytic activity (GO:0003824);; biological process: metabolic process (GO:0008152);; biological process: cellular process (GO:0009987)
ame-miR-9891-3p	gene-APICC_06678	UCGGCUUCGUCCUCGUCGUCG	21	1.92107	2.29662	1.24193	2.02003	8.2319	9.42488	0.0144401	1.66432	up	[U]	Intracellular trafficking, secretion, and vesicular transport	Molecular Function: calcium ion binding (GO:0005509);; Cellular Component: plasma membrane (GO:0005886);; Biological Process: homophilic cell adhesion via plasma membrane adhesion molecules (GO:0007156);; Cellular Component: integral component of membrane (GO:0016021);;	--	[S]	Function unknown	Cadherin domain;; Cadherin-like;; Cadherin prodomain like	Neural-cadherin OS=Drosophila melanogaster OX=7227 GN=CadN PE=1 SV=2	S	Function unknown	Neural-cadherin [Apis cerana cerana]	--	molecular function: binding (GO:0005488);; cellular component: cell (GO:0005623);; cellular component: membrane (GO:0016020);; cellular component: cell part (GO:0044464);; biological process: biological adhesion (GO:0022610);; cellular component: membrane part (GO:0044425)
ame-miR-9891-3p	gene-APICC_06718	UCGGCUUCGUCCUCGUCGUCG	21	1.92107	2.29662	1.24193	2.02003	8.2319	9.42488	0.0144401	1.66432	up	--	--	--	--	[S]	Function unknown	PDZ domain (Also known as DHR or GLGF)	PDZ and LIM domain protein Zasp OS=Drosophila melanogaster OX=7227 GN=Zasp52 PE=1 SV=2	S	Function unknown	PDZ and LIM domain protein [Apis cerana cerana]	--	--
ame-miR-9891-3p	gene-APICC_06754	UCGGCUUCGUCCUCGUCGUCG	21	1.92107	2.29662	1.24193	2.02003	8.2319	9.42488	0.0144401	1.66432	up	--	--	Biological Process: multicellular organism development (GO:0007275);; Biological Process: regulation of signal transduction (GO:0009966);; Cellular Component: membrane (GO:0016020);;	K17383|0|ame:725117|K17383 protein sprouty homolog 2 | (RefSeq) sty; protein sprouty homolog 2	--	--	Sprouty protein (Spry)	Protein sprouty OS=Drosophila melanogaster OX=7227 GN=sty PE=1 SV=2	S	Function unknown	Protein sprouty [Apis cerana cerana]	MAPK signaling pathway - fly (ko04013)	biological process: multicellular organismal process (GO:0032501);; biological process: developmental process (GO:0032502);; biological process: single-organism process (GO:0044699);; biological process: biological regulation (GO:0065007);; cellular component: membrane (GO:0016020)
ame-miR-9891-3p	gene-APICC_06804	UCGGCUUCGUCCUCGUCGUCG	21	1.92107	2.29662	1.24193	2.02003	8.2319	9.42488	0.0144401	1.66432	up	--	--	Molecular Function: microtubule motor activity (GO:0003777);; Molecular Function: ATP binding (GO:0005524);; Biological Process: microtubule-based movement (GO:0007018);; Molecular Function: microtubule binding (GO:0008017);;	--	--	--	--	--	--	--	hypothetical protein APICC_06804 [Apis cerana cerana]	--	molecular function: catalytic activity (GO:0003824);; biological process: metabolic process (GO:0008152);; molecular function: binding (GO:0005488);; biological process: cellular process (GO:0009987);; biological process: single-organism process (GO:0044699)
ame-miR-9891-3p	gene-APICC_06821	UCGGCUUCGUCCUCGUCGUCG	21	1.92107	2.29662	1.24193	2.02003	8.2319	9.42488	0.0144401	1.66432	up	--	--	Biological Process: actin filament organization (GO:0007015);; Biological Process: cell adhesion (GO:0007155);; Biological Process: cell migration (GO:0016477);;	--	[T]	Signal transduction mechanisms	Variant SH3 domain;; SH3 domain;; Variant SH3 domain	Endophilin-A homolog OS=Caenorhabditis elegans OX=6239 GN=unc-57 PE=1 SV=1	S	Function unknown	Vinexin [Apis cerana cerana]	--	biological process: cellular component organization or biogenesis (GO:0071840);; biological process: biological adhesion (GO:0022610);; biological process: cellular process (GO:0009987);; biological process: locomotion (GO:0040011);; biological process: single-organism process (GO:0044699);; biological process: localization (GO:0051179)
ame-miR-9891-3p	gene-APICC_06825	UCGGCUUCGUCCUCGUCGUCG	21	1.92107	2.29662	1.24193	2.02003	8.2319	9.42488	0.0144401	1.66432	up	[O]	Posttranslational modification, protein turnover, chaperones	Molecular Function: serine-type endopeptidase activity (GO:0004252);; Biological Process: proteolysis (GO:0006508);;	--	[E]	Amino acid transport and metabolism	Trypsin	Serine proteinase stubble OS=Drosophila melanogaster OX=7227 GN=Sb PE=2 SV=2	O	Posttranslational modification, protein turnover, chaperones	Serine proteinase stubble [Apis cerana cerana]	--	molecular function: catalytic activity (GO:0003824);; biological process: metabolic process (GO:0008152)
ame-miR-9891-3p	gene-APICC_06881	UCGGCUUCGUCCUCGUCGUCG	21	1.92107	2.29662	1.24193	2.02003	8.2319	9.42488	0.0144401	1.66432	up	--	--	--	--	--	--	--	--	S	Function unknown	hypothetical protein APICC_06881 [Apis cerana cerana]	--	--
ame-miR-9891-3p	gene-APICC_06908	UCGGCUUCGUCCUCGUCGUCG	21	1.92107	2.29662	1.24193	2.02003	8.2319	9.42488	0.0144401	1.66432	up	[M]	Cell wall/membrane/envelope biogenesis	Molecular Function: pigment binding (GO:0031409);;	K03098|1.83599e-171|ame:100578744|K03098 apolipoprotein D and lipocalin family protein | (RefSeq) uncharacterized LOC100578744	[M]	Cell wall/membrane/envelope biogenesis	Lipocalin / cytosolic fatty-acid binding protein family;; Lipocalin-like domain	Insecticyanin-A OS=Manduca sexta OX=7130 GN=INSA PE=1 SV=1	M	Cell wall/membrane/envelope biogenesis	Apolipoprotein D [Apis cerana cerana]	--	molecular function: binding (GO:0005488)
ame-miR-9891-3p	gene-APICC_07021	UCGGCUUCGUCCUCGUCGUCG	21	1.92107	2.29662	1.24193	2.02003	8.2319	9.42488	0.0144401	1.66432	up	--	--	Cellular Component: integral component of membrane (GO:0016021);;	--	--	--	--	--	S	Function unknown	hypothetical protein APICC_07021 [Apis cerana cerana]	--	cellular component: membrane (GO:0016020);; cellular component: membrane part (GO:0044425)
ame-miR-9891-3p	gene-APICC_07041	UCGGCUUCGUCCUCGUCGUCG	21	1.92107	2.29662	1.24193	2.02003	8.2319	9.42488	0.0144401	1.66432	up	[S]	Function unknown	Molecular Function: protein kinase activity (GO:0004672);; Molecular Function: ATP binding (GO:0005524);; Biological Process: protein phosphorylation (GO:0006468);; Cellular Component: integral component of membrane (GO:0016021);;	K05127|0|ame:410685|K05127 PTK7 protein tyrosine kinase 7 [EC:2.7.10.1] | (RefSeq) GB18159; inactive tyrosine-protein kinase 7-like	[RP]	--	Immunoglobulin domain;; Immunoglobulin I-set domain;; Immunoglobulin domain;; Immunoglobulin domain;; Protein tyrosine kinase;; Immunoglobulin V-set domain;; Protein kinase domain;; Ig-like domain on T-cell surface glycoprotein CD3 epsilon chain;; T-cell surface glycoprotein CD3 delta chain;; CD80-like C2-set immunoglobulin domain;; Izumo-like Immunoglobulin domain;; Immunoglobulin C1-set domain;…	Tyrosine-protein kinase-like otk OS=Drosophila mojavensis OX=7230 GN=otk PE=3 SV=1	T	Signal transduction mechanisms	Tyrosine-protein kinase [Apis cerana cerana]	--	molecular function: catalytic activity (GO:0003824);; biological process: metabolic process (GO:0008152);; biological process: cellular process (GO:0009987);; molecular function: binding (GO:0005488);; cellular component: membrane (GO:0016020);; cellular component: membrane part (GO:0044425)
ame-miR-9891-3p	gene-APICC_07073	UCGGCUUCGUCCUCGUCGUCG	21	1.92107	2.29662	1.24193	2.02003	8.2319	9.42488	0.0144401	1.66432	up	[L]	Replication, recombination and repair	Molecular Function: helicase activity (GO:0004386);;	--	[A]	RNA processing and modification	AAA domain;; AAA domain;; AAA domain;; AAA domain	Regulator of nonsense transcripts 1 homolog OS=Drosophila melanogaster OX=7227 GN=Upf1 PE=1 SV=2	L	Replication, recombination and repair	helicase with zinc finger domain [Apis cerana cerana]	--	molecular function: catalytic activity (GO:0003824);; biological process: metabolic process (GO:0008152)
ame-miR-9891-3p	gene-APICC_07083	UCGGCUUCGUCCUCGUCGUCG	21	1.92107	2.29662	1.24193	2.02003	8.2319	9.42488	0.0144401	1.66432	up	--	--	Molecular Function: transcription factor activity, sequence-specific DNA binding (GO:0003700);; Cellular Component: nucleus (GO:0005634);; Cellular Component: transcription factor complex (GO:0005667);; Cellular Component: cytoplasm (GO:0005737);; Biological Process: regulation of transcription, DNA-templated (GO:0006355);; Cellular Component: integral component of membrane (GO:0016021);; Molecul…	K08268|0|ame:408852|K08268 hypoxia-inducible factor 1 alpha | (RefSeq) GB16786; protein similar-like	[TK]	--	PAS fold;; PAS fold;; PAS domain;; PAS domain;; PAS fold	Protein similar OS=Drosophila melanogaster OX=7227 GN=sima PE=1 SV=2	K	Transcription	Hypoxia-inducible factor 1-alpha [Apis cerana cerana]	--	molecular function: nucleic acid binding transcription factor activity (GO:0001071);; biological process: biological regulation (GO:0065007);; cellular component: cell (GO:0005623);; cellular component: organelle (GO:0043226);; cellular component: cell part (GO:0044464);; cellular component: macromolecular complex (GO:0032991);; cellular component: membrane (GO:0016020);; cellular component: memb…
ame-miR-9891-3p	gene-APICC_07110	UCGGCUUCGUCCUCGUCGUCG	21	1.92107	2.29662	1.24193	2.02003	8.2319	9.42488	0.0144401	1.66432	up	--	--	Cellular Component: integral component of membrane (GO:0016021);;	--	--	--	--	--	S	Function unknown	hypothetical protein APICC_07110 [Apis cerana cerana]	--	cellular component: membrane (GO:0016020);; cellular component: membrane part (GO:0044425)
ame-miR-9891-3p	gene-APICC_07205	UCGGCUUCGUCCUCGUCGUCG	21	1.92107	2.29662	1.24193	2.02003	8.2319	9.42488	0.0144401	1.66432	up	[IR]	Lipid transport and metabolism ;; General function prediction only	Molecular Function: oxidoreductase activity, acting on CH-OH group of donors (GO:0016614);; Molecular Function: flavin adenine dinucleotide binding (GO:0050660);; Biological Process: oxidation-reduction process (GO:0055114);;	--	[R]	General function prediction only	GMC oxidoreductase;; GMC oxidoreductase;; NAD(P)-binding Rossmann-like domain;; FAD binding domain	Glucose dehydrogenase [FAD, quinone] OS=Drosophila pseudoobscura pseudoobscura OX=46245 GN=Gld PE=3 SV=4	E	Amino acid transport and metabolism	Glucose dehydrogenase [acceptor] [Apis cerana cerana]	--	molecular function: catalytic activity (GO:0003824);; biological process: metabolic process (GO:0008152);; biological process: single-organism process (GO:0044699);; molecular function: binding (GO:0005488)
ame-miR-9891-3p	gene-APICC_07336	UCGGCUUCGUCCUCGUCGUCG	21	1.92107	2.29662	1.24193	2.02003	8.2319	9.42488	0.0144401	1.66432	up	--	--	--	--	--	--	Spaetzle	Neurotrophin 1 OS=Drosophila melanogaster OX=7227 GN=NT1 PE=1 SV=1	S	Function unknown	Protein spaetzle [Apis cerana cerana]	--	--
ame-miR-9891-3p	gene-APICC_07359	UCGGCUUCGUCCUCGUCGUCG	21	1.92107	2.29662	1.24193	2.02003	8.2319	9.42488	0.0144401	1.66432	up	--	--	--	--	--	--	Leucine rich adaptor protein	--	O	Posttranslational modification, protein turnover, chaperones	hypothetical protein APICC_07359 [Apis cerana cerana]	--	--
ame-miR-9891-3p	gene-APICC_07482	UCGGCUUCGUCCUCGUCGUCG	21	1.92107	2.29662	1.24193	2.02003	8.2319	9.42488	0.0144401	1.66432	up	--	--	Molecular Function: nucleic acid binding (GO:0003676);; Molecular Function: metal ion binding (GO:0046872);;	--	[K]	Transcription	Zinc finger, C2H2 type;; C2H2-type zinc finger;; Zinc-finger double domain	Protein snail OS=Drosophila melanogaster OX=7227 GN=sna PE=1 SV=2	S	Function unknown	Transcriptional repressor scratch [Apis cerana cerana]	--	molecular function: binding (GO:0005488)
ame-miR-9891-3p	gene-APICC_07570	UCGGCUUCGUCCUCGUCGUCG	21	1.92107	2.29662	1.24193	2.02003	8.2319	9.42488	0.0144401	1.66432	up	[IR]	Lipid transport and metabolism ;; General function prediction only	Molecular Function: oxidoreductase activity (GO:0016491);;	--	[R]	General function prediction only	GMC oxidoreductase;; GMC oxidoreductase;; NAD(P)-binding Rossmann-like domain;; Proton-conducting membrane transporter;; FAD binding domain	Glucose dehydrogenase [FAD, quinone] OS=Drosophila pseudoobscura pseudoobscura OX=46245 GN=Gld PE=3 SV=4	E	Amino acid transport and metabolism	Glucose dehydrogenase [acceptor] [Apis cerana cerana]	--	molecular function: catalytic activity (GO:0003824);; biological process: metabolic process (GO:0008152)
ame-miR-9891-3p	gene-APICC_07579	UCGGCUUCGUCCUCGUCGUCG	21	1.92107	2.29662	1.24193	2.02003	8.2319	9.42488	0.0144401	1.66432	up	[G]	Carbohydrate transport and metabolism	Biological Process: metabolic process (GO:0008152);; Molecular Function: glucuronosyltransferase activity (GO:0015020);; Cellular Component: integral component of membrane (GO:0016021);;	--	[GC]	--	UDP-glucoronosyl and UDP-glucosyl transferase;; Glycosyltransferase family 28 C-terminal domain	Putative UDP-glucuronosyltransferase ugt-58 OS=Caenorhabditis elegans OX=6239 GN=ugt-58 PE=3 SV=2	S	Function unknown	2-hydroxyacylsphingosine 1-beta-galactosyltransferase [Apis cerana cerana]	--	biological process: metabolic process (GO:0008152);; molecular function: catalytic activity (GO:0003824);; cellular component: membrane (GO:0016020);; cellular component: membrane part (GO:0044425)
ame-miR-9891-3p	gene-APICC_07581	UCGGCUUCGUCCUCGUCGUCG	21	1.92107	2.29662	1.24193	2.02003	8.2319	9.42488	0.0144401	1.66432	up	--	--	--	K06115|0|ame:411744|K06115 spectrin beta | (RefSeq) beta-Spec; spectrin beta chain	[Z]	Cytoskeleton	Spectrin repeat;; Calponin homology (CH) domain;; CAMSAP CH domain	Spectrin beta chain OS=Drosophila melanogaster OX=7227 GN=beta-Spec PE=1 SV=2	Z	Cytoskeleton	Spectrin beta chain [Apis cerana cerana]	--	--
ame-miR-9891-3p	gene-APICC_07606	UCGGCUUCGUCCUCGUCGUCG	21	1.92107	2.29662	1.24193	2.02003	8.2319	9.42488	0.0144401	1.66432	up	--	--	--	K19871|0|ame:551803|K19871 sal-like protein | (RefSeq) homeotic protein spalt-major	[K]	Transcription	Zinc finger, C2H2 type;; Zinc-finger double domain;; Zinc-finger of C2H2 type;; C2H2-type zinc finger;; Zinc-finger double-stranded RNA-binding;; C2H2-type zinc finger	Homeotic protein spalt-major OS=Drosophila melanogaster OX=7227 GN=salm PE=1 SV=3	S	Function unknown	Homeotic protein spalt-major [Apis cerana cerana]	--	--
ame-miR-9891-3p	gene-APICC_07713	UCGGCUUCGUCCUCGUCGUCG	21	1.92107	2.29662	1.24193	2.02003	8.2319	9.42488	0.0144401	1.66432	up	--	--	Molecular Function: RNA polymerase II transcription factor activity, sequence-specific DNA binding (GO:0000981);; Molecular Function: DNA binding (GO:0003677);; Cellular Component: nucleus (GO:0005634);; Biological Process: regulation of transcription from RNA polymerase II promoter (GO:0006357);; Biological Process: segmentation (GO:0035282);; Biological Process: regulation of development, heter…	K09213|0|ame:410209|K09213 hunchback | (RefSeq) Hb, GB19977; hunchback	[R]	General function prediction only	--	Protein hunchback (Fragment) OS=Bombyx mori OX=7091 GN=hb PE=2 SV=1	S	Function unknown	Protein hunchback [Apis cerana cerana]	--	molecular function: nucleic acid binding transcription factor activity (GO:0001071);; biological process: biological regulation (GO:0065007);; molecular function: binding (GO:0005488);; cellular component: cell (GO:0005623);; cellular component: organelle (GO:0043226);; cellular component: cell part (GO:0044464);; biological process: multicellular organismal process (GO:0032501);; biological proc…
ame-miR-9891-3p	gene-APICC_07750	UCGGCUUCGUCCUCGUCGUCG	21	1.92107	2.29662	1.24193	2.02003	8.2319	9.42488	0.0144401	1.66432	up	--	--	--	--	[S]	Function unknown	Piezo non-specific cation channel, R-Ras-binding domain;; Piezo	Piezo-type mechanosensitive ion channel component OS=Drosophila melanogaster OX=7227 GN=Piezo PE=2 SV=1	S	Function unknown	hypothetical protein APICC_07750 [Apis cerana cerana]	--	--
ame-miR-9891-3p	gene-APICC_07753	UCGGCUUCGUCCUCGUCGUCG	21	1.92107	2.29662	1.24193	2.02003	8.2319	9.42488	0.0144401	1.66432	up	--	--	Molecular Function: zinc ion binding (GO:0008270);;	K10630|0|ame:410462|K10630 RanBP-type and C3HC4-type zinc finger-containing protein 1 [EC:2.3.2.27] | (RefSeq) GB17157; uncharacterized LOC410462	[O]	Posttranslational modification, protein turnover, chaperones	RING-type zinc-finger;; Zinc finger, C3HC4 type (RING finger)	Uncharacterized protein DDB_G0292642 OS=Dictyostelium discoideum OX=44689 GN=DDB_G0292642 PE=4 SV=2	O	Posttranslational modification, protein turnover, chaperones	RanBP-type and C3HC4-type zinc finger-containing protein [Apis cerana cerana]	--	molecular function: binding (GO:0005488)
ame-miR-9891-3p	gene-APICC_07772	UCGGCUUCGUCCUCGUCGUCG	21	1.92107	2.29662	1.24193	2.02003	8.2319	9.42488	0.0144401	1.66432	up	--	--	Molecular Function: nucleic acid binding (GO:0003676);; Molecular Function: metal ion binding (GO:0046872);;	K19871|0|ame:551803|K19871 sal-like protein | (RefSeq) homeotic protein spalt-major	[K]	Transcription	Zinc-finger double domain;; Zinc finger, C2H2 type;; Zinc-finger of C2H2 type;; C2H2-type zinc finger	Homeotic protein spalt-major OS=Drosophila melanogaster OX=7227 GN=salm PE=1 SV=3	S	Function unknown	Homeotic protein spalt-major [Apis cerana cerana]	--	molecular function: binding (GO:0005488)
ame-miR-9891-3p	gene-APICC_07831	UCGGCUUCGUCCUCGUCGUCG	21	1.92107	2.29662	1.24193	2.02003	8.2319	9.42488	0.0144401	1.66432	up	--	--	Molecular Function: calcium ion binding (GO:0005509);; Cellular Component: integral component of membrane (GO:0016021);; Cellular Component: motile cilium (GO:0031514);;	--	--	--	Calcium-binding EGF domain	63 kDa sperm flagellar membrane protein OS=Strongylocentrotus purpuratus OX=7668 PE=2 SV=1	S	Function unknown	sperm flagellar membrane protein [Apis cerana cerana]	--	molecular function: binding (GO:0005488);; cellular component: membrane (GO:0016020);; cellular component: membrane part (GO:0044425);; cellular component: cell (GO:0005623);; cellular component: organelle (GO:0043226);; cellular component: cell part (GO:0044464)
ame-miR-9891-3p	gene-APICC_07881	UCGGCUUCGUCCUCGUCGUCG	21	1.92107	2.29662	1.24193	2.02003	8.2319	9.42488	0.0144401	1.66432	up	[G]	Carbohydrate transport and metabolism	--	K01183|0|ame:412273|K01183 chitinase [EC:3.2.1.14] | (RefSeq) Cht3; probable chitinase 3	[G]	Carbohydrate transport and metabolism	Glycosyl hydrolases family 18;; Chitin binding Peritrophin-A domain	Probable chitinase 10 OS=Drosophila melanogaster OX=7227 GN=Cht10 PE=2 SV=2	G	Carbohydrate transport and metabolism	chitinase [Apis cerana cerana]	Amino sugar and nucleotide sugar metabolism (ko00520)	--
ame-miR-9891-3p	gene-APICC_07931	UCGGCUUCGUCCUCGUCGUCG	21	1.92107	2.29662	1.24193	2.02003	8.2319	9.42488	0.0144401	1.66432	up	--	--	--	K07189|0|ame:100578066|K07189 protein phosphatase 1 regulatory subunit 3A/B/C/D/E | (RefSeq) glycogen-binding subunit 76A	[OT]	--	Carbohydrate/starch-binding module (family 21);; Starch/carbohydrate-binding module (family 53)	Glycogen-binding subunit 76A OS=Drosophila melanogaster OX=7227 GN=Gbs-76A PE=1 SV=1	T	Signal transduction mechanisms	CBM21 domain-containing protein [Apis cerana cerana]	--	--
ame-miR-9891-3p	gene-APICC_07932	UCGGCUUCGUCCUCGUCGUCG	21	1.92107	2.29662	1.24193	2.02003	8.2319	9.42488	0.0144401	1.66432	up	--	--	--	--	--	--	--	--	--	--	hypothetical protein APICC_07932 [Apis cerana cerana]	--	--
ame-miR-9891-3p	gene-APICC_08016	UCGGCUUCGUCCUCGUCGUCG	21	1.92107	2.29662	1.24193	2.02003	8.2319	9.42488	0.0144401	1.66432	up	--	--	Cellular Component: integral component of membrane (GO:0016021);;	--	[S]	Function unknown	Otopetrin	Proton channel OtopLc OS=Drosophila melanogaster OX=7227 GN=CG42265 PE=3 SV=2	S	Function unknown	Otopetrin-2 [Apis cerana cerana]	--	cellular component: membrane (GO:0016020);; cellular component: membrane part (GO:0044425)
ame-miR-9891-3p	gene-APICC_08017	UCGGCUUCGUCCUCGUCGUCG	21	1.92107	2.29662	1.24193	2.02003	8.2319	9.42488	0.0144401	1.66432	up	[R]	General function prediction only	--	--	[R]	General function prediction only	--	Molybdenum cofactor sulfurase OS=Drosophila erecta OX=7220 GN=mal PE=3 SV=1	S	Function unknown	hypothetical protein APICC_08017 [Apis cerana cerana]	--	--
ame-miR-9891-3p	gene-APICC_08035	UCGGCUUCGUCCUCGUCGUCG	21	1.92107	2.29662	1.24193	2.02003	8.2319	9.42488	0.0144401	1.66432	up	[M]	Cell wall/membrane/envelope biogenesis	Cellular Component: integral component of membrane (GO:0016021);;	--	[T]	Signal transduction mechanisms	Immunoglobulin I-set domain;; Immunoglobulin domain;; Immunoglobulin domain;; Immunoglobulin domain;; Fibronectin type III domain;; Immunoglobulin V-set domain;; CD80-like C2-set immunoglobulin domain;; Ig-like domain on T-cell surface glycoprotein CD3 epsilon chain;; Immunoglobulin C1-set domain;; T-cell surface glycoprotein CD3 delta chain;; Izumo-like Immunoglobulin domain;; CD47 immunoglobuli…	Down syndrome cell adhesion molecule-like protein Dscam2 OS=Drosophila melanogaster OX=7227 GN=Dscam2 PE=2 SV=3	S	Function unknown	Down syndrome cell adhesion molecule protein [Apis cerana cerana]	--	cellular component: membrane (GO:0016020);; cellular component: membrane part (GO:0044425)
ame-miR-9891-3p	gene-APICC_08036	UCGGCUUCGUCCUCGUCGUCG	21	1.92107	2.29662	1.24193	2.02003	8.2319	9.42488	0.0144401	1.66432	up	[E]	Amino acid transport and metabolism	Molecular Function: catalytic activity (GO:0003824);;	--	[R]	General function prediction only	Aminotransferase class-V;; PP-loop family	--	D	Cell cycle control, cell division, chromosome partitioning	tRNA 2-thiocytidine biosynthesis protein ttcA [Apis cerana cerana]	--	molecular function: catalytic activity (GO:0003824)
ame-miR-9891-3p	gene-APICC_08068	UCGGCUUCGUCCUCGUCGUCG	21	1.92107	2.29662	1.24193	2.02003	8.2319	9.42488	0.0144401	1.66432	up	--	--	Cellular Component: actin filament (GO:0005884);; Molecular Function: microtubule binding (GO:0008017);; Biological Process: actin nucleation (GO:0045010);;	K02184|0|ame:726681|K02184 formin 2 | (RefSeq) capu; protein cappuccino	[TZ]	--	Formin Homology 2 Domain	Protein cappuccino OS=Drosophila melanogaster OX=7227 GN=capu PE=1 SV=2	U	Intracellular trafficking, secretion, and vesicular transport	Protein cappuccino [Apis cerana cerana]	--	cellular component: cell (GO:0005623);; cellular component: macromolecular complex (GO:0032991);; cellular component: organelle (GO:0043226);; cellular component: organelle part (GO:0044422);; cellular component: cell part (GO:0044464);; molecular function: binding (GO:0005488);; biological process: cellular process (GO:0009987);; biological process: single-organism process (GO:0044699);; biologi…
ame-miR-9891-3p	gene-APICC_08093	UCGGCUUCGUCCUCGUCGUCG	21	1.92107	2.29662	1.24193	2.02003	8.2319	9.42488	0.0144401	1.66432	up	--	--	Molecular Function: microtubule motor activity (GO:0003777);; Molecular Function: ATP binding (GO:0005524);; Biological Process: microtubule-based movement (GO:0007018);; Molecular Function: ATPase activity (GO:0016887);; Cellular Component: dynein complex (GO:0030286);;	K10408|0|ame:551562|K10408 dynein heavy chain, axonemal | (RefSeq) dynein beta chain, ciliary	[Z]	Cytoskeleton	Dynein heavy chain and region D6 of dynein motor;; Microtubule-binding stalk of dynein motor;; P-loop containing dynein motor region D4;; P-loop containing dynein motor region D3;; Dynein heavy chain, N-terminal region 1;; Dynein heavy chain, N-terminal region 2;; Hydrolytic ATP binding site of dynein motor region D1;; ATP-binding dynein motor region D5;; AAA domain (dynein-related subfamily)	Dynein beta chain, ciliary OS=Heliocidaris crassispina OX=1043166 PE=1 SV=1	Z	Cytoskeleton	Dynein beta chain, ciliary [Apis cerana cerana]	--	molecular function: catalytic activity (GO:0003824);; biological process: metabolic process (GO:0008152);; molecular function: binding (GO:0005488);; biological process: cellular process (GO:0009987);; biological process: single-organism process (GO:0044699);; cellular component: cell (GO:0005623);; cellular component: macromolecular complex (GO:0032991);; cellular component: organelle (GO:004322…
[truncated: 700 more rows]

## Sheet: Sheet3 lncRNA
#ID S2 LncRNA-AcNC VS AcNQ-FDR=0.01 FC=1.5	Target_gene_ID	Target_gene_name	Target_type	Ac-NC-1_FPKM	Ac-NC-1_count	Ac-NC-2_FPKM	Ac-NC-2_count	Ac-NC-3_FPKM	Ac-NC-3_count	Ac-NQ-1_FPKM	Ac-NQ-1_count	Ac-NQ-2_FPKM	Ac-NQ-2_count	Ac-NQ-3_FPKM	Ac-NQ-3_count	FDR	log2FC	regulated	COG_class	COG_class_annotation	GO_annotation	KEGG_annotation	KEGG_pathway_annotation	KOG_class	KOG_class_annotation	Pfam_annotation	Swiss_Prot_annotation	eggNOG_class	eggNOG_class_annotation	NR_annotation	GO_second_level_annotation
[truncated: 2,061 more rows]

[truncated: 1 more sheets: Sheet4 circRNA]
