# Supplementary material for: Feeding Asian honeybee queens with European honeybee royal jelly alters body color and expression of related coding and non-coding RNAs
Source: Front Physiol. 2023 Jan 26;14:1073625. doi: 10.3389/fphys.2023.1073625 (PMC9908965; doi:10.3389/fphys.2023.1073625)
Supplement: Supplementary file 3 [file Table3.xlsx]

## Sheet: Sheet1
mRNA GO enrichment
#GO_classify1	GO_classify2	All	DE
#Total_gene		7328	1035
cellular component	extracellular region	185	28
cellular component	cell	2288	257
cellular component	membrane	2758	503
cellular component	virion	36	1
cellular component	cell junction	45	14
cellular component	membrane-enclosed lumen	146	13
cellular component	macromolecular complex	795	68
cellular component	organelle	1409	152
cellular component	other organism	1	1
cellular component	other organism part	1	1
cellular component	extracellular region part	64	8
cellular component	organelle part	592	79
cellular component	virion part	36	1
cellular component	membrane part	2561	465
cellular component	synapse part	28	13
cellular component	cell part	2253	247
cellular component	synapse	44	17
cellular component	supramolecular complex	56	13
molecular function	transcription factor activity, protein binding	32	2
molecular function	nucleic acid binding transcription factor activity	159	14
molecular function	catalytic activity	2767	473
molecular function	signal transducer activity	299	45
molecular function	structural molecule activity	207	16
molecular function	transporter activity	453	132
molecular function	binding	3422	401
molecular function	electron carrier activity	36	14
molecular function	antioxidant activity	26	6
molecular function	metallochaperone activity	2	1
molecular function	protein tag	3	0
molecular function	nutrient reservoir activity	1	1
molecular function	molecular transducer activity	291	48
molecular function	molecular function regulator	143	15
biological process	reproduction	7	1
biological process	cell killing	3	1
biological process	immune system process	16	4
biological process	behavior	12	2
biological process	metabolic process	2725	429
biological process	cellular process	2878	377
biological process	reproductive process	7	1
biological process	biological adhesion	55	5
biological process	signaling	646	82
biological process	multicellular organismal process	201	14
biological process	developmental process	93	7
biological process	growth	8	0
biological process	locomotion	7	1
biological process	single-organism process	1989	396
biological process	response to stimulus	825	97
biological process	localization	844	188
biological process	multi-organism process	21	3
biological process	biological regulation	1380	165
biological process	cellular component organization or biogenesis	388	29
biological process	detoxification	28	6
biological process	presynaptic process involved in chemical synaptic transmission	3	1

## Sheet: Sheet2
LncRNA GO enrichment
#GO_classify1	GO_classify2	All	DE
#Total_gene		7328	119956
cellular component	extracellular region	185	116
cellular component	cell	2288	1636
cellular component	membrane	2758	1986
cellular component	virion	36	24
cellular component	cell junction	45	32
cellular component	membrane-enclosed lumen	146	106
cellular component	macromolecular complex	795	567
cellular component	organelle	1409	1014
cellular component	other organism	1	1
cellular component	other organism part	1	1
cellular component	extracellular region part	64	33
cellular component	organelle part	592	430
cellular component	virion part	36	24
cellular component	membrane part	2561	1840
cellular component	synapse part	28	24
cellular component	cell part	2253	1608
cellular component	synapse	44	36
cellular component	supramolecular complex	56	38
molecular function	transcription factor activity, protein binding	32	26
molecular function	nucleic acid binding transcription factor activity	159	112
molecular function	catalytic activity	2767	1982
molecular function	signal transducer activity	299	223
molecular function	structural molecule activity	207	139
molecular function	transporter activity	453	344
molecular function	binding	3422	2381
molecular function	electron carrier activity	36	31
molecular function	antioxidant activity	26	17
molecular function	metallochaperone activity	2	1
molecular function	protein tag	3	1
molecular function	nutrient reservoir activity	1	1
molecular function	molecular transducer activity	291	214
molecular function	molecular function regulator	143	109
biological process	reproduction	7	6
biological process	cell killing	3	1
biological process	immune system process	16	12
biological process	behavior	12	9
biological process	metabolic process	2725	1945
biological process	cellular process	2878	2051
biological process	reproductive process	7	6
biological process	biological adhesion	55	32
biological process	signaling	646	473
biological process	multicellular organismal process	201	133
biological process	developmental process	93	61
biological process	growth	8	5
biological process	locomotion	7	5
biological process	single-organism process	1989	1449
biological process	response to stimulus	825	598
biological process	localization	844	629
biological process	multi-organism process	21	16
biological process	biological regulation	1380	1018
biological process	cellular component organization or biogenesis	388	256
biological process	detoxification	28	19
biological process	presynaptic process involved in chemical synaptic transmission	3	3

## Sheet: Sheet3
miRNA GO enrichment					DEmiRNA GO terms related to body color regulation
#GO_Function	Unigene_number	Unigene_ID			All target gene fa. GO anno	#Gene	GO_Anno miRNA
Biological Process	1364				KMO	gene-APICC_06636	3	Molecular Function: oxidoreductase activity (GO:0016491);	Molecular Function: metal ion binding (GO:0046872);	Biological Process: oxidation-reduction process (GO:0055114);
Biological Process: 'de novo' AMP biosynthetic process (GO:0044208);	1	gene-APICC_00390			TPH	gene-APICC_06650	6	Molecular Function: tryptophan 5-monooxygenase activity (GO:0004510);	Molecular Function: iron ion binding (GO:0005506);	Biological Process: aromatic amino acid family metabolic process (GO:0009072);	Molecular Function: amino acid binding (GO:0016597);	Biological Process: serotonin biosynthetic process (GO:0042427);	Biological Process: oxidation-reduction process (GO:0055114);
Biological Process: AMP biosynthetic process (GO:0006167);	1	gene-APICC_05235				gene-APICC_06708	6	Molecular Function: monooxygenase activity (GO:0004497);	Molecular Function: iron ion binding (GO:0005506);	Cellular Component: membrane (GO:0016020);	Molecular Function: oxidoreductase activity, acting on paired donors, with incorporation or reduction of molecular oxygen (GO:0016705);	Molecular Function: heme binding (GO:0020037);	Biological Process: oxidation-reduction process (GO:0055114);
Biological Process: ATP hydrolysis coupled proton transport (GO:0015991);	1	gene-APICC_01478			DDC	gene-APICC_07611	3	Biological Process: cellular amino acid metabolic process (GO:0006520);	Molecular Function: carboxy-lyase activity (GO:0016831);	Molecular Function: pyridoxal phosphate binding (GO:0030170);
Biological Process: ATP hydrolysis coupled transmembrane transport (GO:0090662);	1	gene-APICC_07737			DDC	gene-APICC_00334	3	Biological Process: cellular amino acid metabolic process (GO:0006520);	Molecular Function: carboxy-lyase activity (GO:0016831);	Molecular Function: pyridoxal phosphate binding (GO:0030170);
Biological Process: ATP synthesis coupled proton transport (GO:0015986);	1	gene-APICC_06332			TH	gene-APICC_09941	9	Molecular Function: tyrosine 3-monooxygenase activity (GO:0004511);	Molecular Function: iron ion binding (GO:0005506);	Molecular Function: GTP binding (GO:0005525);	Cellular Component: intracellular (GO:0005622);	Biological Process: small GTPase mediated signal transduction (GO:0007264);	Biological Process: aromatic amino acid family metabolic process (GO:0009072);	Cellular Component: membrane (GO:0016020);	Biological Process: catecholamine biosynthetic process (GO:0042423);	Biological Process: oxidation-reduction process (GO:0055114);
Biological Process: ATP-dependent chromatin remodeling (GO:0043044);	1	gene-APICC_02066
Biological Process: Arp2/3 complex-mediated actin nucleation (GO:0034314);	1	gene-APICC_02677
Biological Process: DNA biosynthetic process (GO:0071897);	2	gene-APICC_07682;gene-APICC_08894
Biological Process: DNA duplex unwinding (GO:0032508);	1	Apis_cerana_cerana_newGene_15704
Biological Process: DNA integration (GO:0015074);	1	gene-APICC_03663
Biological Process: DNA ligation involved in DNA repair (GO:0051103);	1	gene-APICC_08894
Biological Process: DNA metabolic process (GO:0006259);	1	gene-APICC_01941
Biological Process: DNA recombination (GO:0006310);	3	gene-APICC_07474;gene-APICC_08894;gene-APICC_08351
Biological Process: DNA repair (GO:0006281);	5	gene-APICC_09837;gene-APICC_04128;gene-APICC_08243;gene-APICC_09772;gene-APICC_08351
Biological Process: DNA replication (GO:0006260);	6	gene-APICC_09796;gene-APICC_08894;gene-APICC_09275;gene-APICC_08351;gene-APICC_07453;gene-APICC_07682
Biological Process: DNA replication initiation (GO:0006270);	1	Apis_cerana_cerana_newGene_15704
Biological Process: DNA topological change (GO:0006265);	1	gene-APICC_00767
Biological Process: G-protein coupled acetylcholine receptor signaling pathway (GO:0007213);	1	gene-APICC_06927
Biological Process: G-protein coupled receptor signaling pathway (GO:0007186);	36	gene-APICC_04481;gene-APICC_08276;gene-APICC_06752;gene-APICC_06347;gene-APICC_09793;gene-APICC_08581;gene-APICC_07605;gene-APICC_09005;gene-APICC_00782;gene-APICC_10002;gene-APICC_06695;gene-APICC_08323;gene-APICC_01067;gene-APICC_08078;gene-APICC_07080;gene-APICC_01548;Apis_cerana_cerana_newGene_4259;gene-APICC_10019;gene-APICC_07644;gene-APICC_04947;gene-APICC_07488;gene-APICC_09966;gene-APICC…
Biological Process: JNK cascade (GO:0007254);	1	gene-APICC_05576
Biological Process: L-proline biosynthetic process (GO:0055129);	1	gene-APICC_01169
Biological Process: MAPK cascade (GO:0000165);	2	gene-APICC_06215;gene-APICC_04738
Biological Process: Mo-molybdopterin cofactor biosynthetic process (GO:0006777);	1	gene-APICC_04390
Biological Process: Notch signaling pathway (GO:0007219);	7	gene-APICC_06576;gene-APICC_08702;gene-APICC_08750;Apis_cerana_cerana_newGene_23873;gene-APICC_09797;gene-APICC_08580;Apis_cerana_cerana_newGene_900
Biological Process: RNA biosynthetic process (GO:0032774);	2	Apis_cerana_cerana_newGene_14350;gene-APICC_09891
Biological Process: RNA metabolic process (GO:0016070);	1	gene-APICC_06834
Biological Process: RNA phosphodiester bond hydrolysis, endonucleolytic (GO:0090502);	1	gene-APICC_00481
Biological Process: RNA processing (GO:0006396);	5	gene-APICC_01395;gene-APICC_06250;gene-APICC_08825;Apis_cerana_cerana_newGene_2772;gene-APICC_04829
Biological Process: Rho protein signal transduction (GO:0007266);	1	gene-APICC_08237
Biological Process: Wnt signaling pathway (GO:0016055);	6	gene-APICC_00240;gene-APICC_09843;Apis_cerana_cerana_newGene_11096;gene-APICC_09882;Apis_cerana_cerana_newGene_16674;Apis_cerana_cerana_newGene_10902
Biological Process: acetyl-CoA biosynthetic process from acetate (GO:0019427);	1	gene-APICC_09676
Biological Process: acetylcholine catabolic process in synaptic cleft (GO:0001507);	1	gene-APICC_09804
Biological Process: actin cytoskeleton organization (GO:0030036);	6	Apis_cerana_cerana_newGene_2595;gene-APICC_04055;gene-APICC_08713;gene-APICC_01025;gene-APICC_03722;gene-APICC_08119
Biological Process: actin filament organization (GO:0007015);	1	gene-APICC_06821
Biological Process: actin filament severing (GO:0051014);	1	gene-APICC_09319
Biological Process: actin nucleation (GO:0045010);	3	gene-APICC_06198;gene-APICC_09319;gene-APICC_08068
Biological Process: activation of MAPKK activity (GO:0000186);	1	gene-APICC_05576
Biological Process: adherens junction assembly (GO:0034333);	1	gene-APICC_01595
Biological Process: amino acid transmembrane transport (GO:0003333);	3	gene-APICC_09662;gene-APICC_04942;gene-APICC_04814
Biological Process: ammonium transmembrane transport (GO:0072488);	1	gene-APICC_05918
Biological Process: anion transmembrane transport (GO:0098656);	2	gene-APICC_05420;gene-APICC_06632
Biological Process: apoptotic process (GO:0006915);	3	gene-APICC_09086;gene-APICC_09453;gene-APICC_05114
Biological Process: aromatic amino acid family metabolic process (GO:0009072);	2	gene-APICC_06650;gene-APICC_09941
Biological Process: autophagy (GO:0006914);	2	gene-APICC_05926;gene-APICC_00103
Biological Process: axon guidance (GO:0007411);	1	gene-APICC_01034
Biological Process: barbed-end actin filament capping (GO:0051016);	1	gene-APICC_09319
Biological Process: bicellular tight junction assembly (GO:0070830);	1	gene-APICC_08897
Biological Process: biological regulation (GO:0065007);	2	gene-APICC_08947;gene-APICC_08558
Biological Process: brain development (GO:0007420);	2	Apis_cerana_cerana_newGene_12373;gene-APICC_09961
Biological Process: cAMP biosynthetic process (GO:0006171);	1	gene-APICC_01531
Biological Process: cGMP biosynthetic process (GO:0006182);	5	gene-APICC_09018;gene-APICC_00606;gene-APICC_09753;gene-APICC_07685;gene-APICC_07614
Biological Process: calcium ion transmembrane transport (GO:0070588);	10	gene-APICC_05838;gene-APICC_08849;gene-APICC_09150;gene-APICC_06978;gene-APICC_09323;Apis_cerana_cerana_newGene_10294;Apis_cerana_cerana_newGene_15630;Apis_cerana_cerana_newGene_10295;gene-APICC_05945;Apis_cerana_cerana_newGene_10297
Biological Process: calcium ion transport (GO:0006816);	1	gene-APICC_08346
Biological Process: carbohydrate metabolic process (GO:0005975);	16	gene-APICC_00709;gene-APICC_09703;gene-APICC_09344;gene-APICC_08928;gene-APICC_07442;gene-APICC_07829;Apis_cerana_cerana_newGene_10553;gene-APICC_04151;gene-APICC_05109;gene-APICC_00290;gene-APICC_01869;gene-APICC_03041;gene-APICC_00548;gene-APICC_07754;gene-APICC_10171;gene-APICC_06488
Biological Process: carbohydrate transport (GO:0008643);	1	gene-APICC_08090
Biological Process: carboxylic acid metabolic process (GO:0019752);	5	gene-APICC_05109;gene-APICC_10158;gene-APICC_00709;gene-APICC_03312;gene-APICC_08928
Biological Process: catecholamine biosynthetic process (GO:0042423);	1	gene-APICC_09941
Biological Process: cation transmembrane transport (GO:0098655);	8	gene-APICC_04245;gene-APICC_04045;gene-APICC_07289;gene-APICC_10034;gene-APICC_10012;gene-APICC_01698;gene-APICC_08156;gene-APICC_08481
Biological Process: cation transport (GO:0006812);	1	gene-APICC_02535
Biological Process: cell adhesion (GO:0007155);	9	gene-APICC_03575;gene-APICC_10165;gene-APICC_06821;Apis_cerana_cerana_newGene_11344;gene-APICC_08237;gene-APICC_06661;Apis_cerana_cerana_newGene_7979;gene-APICC_08236;Apis_cerana_cerana_newGene_11345
Biological Process: cell communication (GO:0007154);	1	gene-APICC_08346
Biological Process: cell cycle (GO:0007049);	1	gene-APICC_08866
Biological Process: cell cycle arrest (GO:0007050);	2	gene-APICC_05114;gene-APICC_06657
Biological Process: cell differentiation (GO:0030154);	3	Apis_cerana_cerana_newGene_23873;gene-APICC_06576;gene-APICC_01759
Biological Process: cell division (GO:0051301);	3	gene-APICC_08294;gene-APICC_05361;gene-APICC_05256
Biological Process: cell fate determination (GO:0001709);	2	gene-APICC_08320;gene-APICC_03782
Biological Process: cell migration (GO:0016477);	1	gene-APICC_06821
Biological Process: cell redox homeostasis (GO:0045454);	3	gene-APICC_05654;gene-APICC_04586;gene-APICC_09019
Biological Process: cell surface receptor signaling pathway (GO:0007166);	4	gene-APICC_06752;gene-APICC_09373;gene-APICC_06347;gene-APICC_00782
Biological Process: cell-matrix adhesion (GO:0007160);	3	gene-APICC_07146;gene-APICC_03308;gene-APICC_06986
Biological Process: cellular amino acid metabolic process (GO:0006520);	3	gene-APICC_05632;gene-APICC_00334;gene-APICC_07611
Biological Process: cellular macromolecule biosynthetic process (GO:0034645);	1	gene-APICC_00269
Biological Process: cellular metabolic process (GO:0044237);	1	gene-APICC_02495
Biological Process: cellular oxidant detoxification (GO:0098869);	4	gene-APICC_08880;gene-APICC_07816;gene-APICC_03625;gene-APICC_08097
Biological Process: cellular process (GO:0009987);	2	gene-APICC_05471;gene-APICC_06774
Biological Process: cellular protein modification process (GO:0006464);	2	gene-APICC_02275;gene-APICC_00418
Biological Process: cellular response to stress (GO:0033554);	1	gene-APICC_08201
Biological Process: chemical synaptic transmission (GO:0007268);	1	gene-APICC_10058
Biological Process: chitin catabolic process (GO:0006032);	2	gene-APICC_09344;Apis_cerana_cerana_newGene_10553
Biological Process: chitin metabolic process (GO:0006030);	13	gene-APICC_00553;gene-APICC_09943;Apis_cerana_cerana_newGene_3488;gene-APICC_09996;gene-APICC_05056;gene-APICC_04865;gene-APICC_07736;gene-APICC_08813;gene-APICC_08637;Apis_cerana_cerana_newGene_12676;Apis_cerana_cerana_newGene_16068;gene-APICC_07442;gene-APICC_01869
Biological Process: chloride transmembrane transport (GO:1902476);	3	gene-APICC_03025;gene-APICC_02517;gene-APICC_06973
Biological Process: chloride transport (GO:0006821);	1	gene-APICC_09218
Biological Process: chromatin remodeling (GO:0006338);	4	gene-APICC_03315;gene-APICC_09772;gene-APICC_02778;gene-APICC_06126
Biological Process: cilium movement (GO:0003341);	2	Apis_cerana_cerana_newGene_7636;gene-APICC_06265
Biological Process: cilium organization (GO:0044782);	1	gene-APICC_00783
Biological Process: compound eye development (GO:0048749);	1	Apis_cerana_cerana_newGene_18735
Biological Process: copper ion transmembrane transport (GO:0035434);	1	gene-APICC_09051
Biological Process: cyclic nucleotide biosynthetic process (GO:0009190);	4	gene-APICC_06613;gene-APICC_07792;gene-APICC_07908;gene-APICC_02640
Biological Process: cytoskeletal anchoring at plasma membrane (GO:0007016);	2	gene-APICC_02231;gene-APICC_10165
Biological Process: cytoskeleton organization (GO:0007010);	1	Apis_cerana_cerana_newGene_14278
Biological Process: decapentaplegic signaling pathway (GO:0008101);	1	gene-APICC_09843
Biological Process: defense response (GO:0006952);	2	gene-APICC_07829;gene-APICC_10171
Biological Process: dense core granule exocytosis (GO:1990504);	1	gene-APICC_07322
Biological Process: dephosphorylation (GO:0016311);	3	gene-APICC_07321;gene-APICC_02458;Apis_cerana_cerana_newGene_1113
Biological Process: detection of chemical stimulus involved in sensory perception of smell (GO:0050911);	4	gene-APICC_02316;gene-APICC_02324;gene-APICC_02327;gene-APICC_02323
Biological Process: developmental process (GO:0032502);	1	gene-APICC_08448
Biological Process: dicarboxylic acid transport (GO:0006835);	3	gene-APICC_00333;gene-APICC_06140;gene-APICC_03192
Biological Process: drug transmembrane transport (GO:0006855);	1	gene-APICC_09334
Biological Process: embryonic body morphogenesis (GO:0010172);	2	gene-APICC_09796;gene-APICC_09601
Biological Process: endocytosis (GO:0006897);	1	gene-APICC_04189
Biological Process: endoplasmic reticulum unfolded protein response (GO:0030968);	2	gene-APICC_06622;gene-APICC_08872
Biological Process: enzyme active site formation via cysteine modification to L-cysteine persulfide (GO:0018192);	1	gene-APICC_04390
Biological Process: ephrin receptor signaling pathway (GO:0048013);	1	gene-APICC_08177
Biological Process: epidermis morphogenesis (GO:0048730);	1	Apis_cerana_cerana_newGene_18735
Biological Process: establishment of epithelial cell polarity (GO:0090162);	1	gene-APICC_08897
Biological Process: establishment of mitotic spindle orientation (GO:0000132);	1	gene-APICC_08294
Biological Process: establishment or maintenance of transmembrane electrochemical gradient (GO:0010248);	1	gene-APICC_07737
Biological Process: eye development (GO:0001654);	1	gene-APICC_09961
Biological Process: fatty acid biosynthetic process (GO:0006633);	3	Apis_cerana_cerana_newGene_1361;gene-APICC_02104;gene-APICC_00601
Biological Process: fibroblast growth factor receptor signaling pathway (GO:0008543);	1	Apis_cerana_cerana_newGene_8467
Biological Process: folic acid-containing compound biosynthetic process (GO:0009396);	1	gene-APICC_02466
Biological Process: formation of translation preinitiation complex (GO:0001731);	2	gene-APICC_00351;gene-APICC_04367
Biological Process: fructose 6-phosphate metabolic process (GO:0006002);	1	gene-APICC_02409
Biological Process: gluconeogenesis (GO:0006094);	1	gene-APICC_04302
Biological Process: glycine catabolic process (GO:0006546);	1	gene-APICC_07113
Biological Process: glycolytic process (GO:0006096);	1	gene-APICC_02202
Biological Process: glycolytic process through fructose-6-phosphate (GO:0061615);	1	gene-APICC_02409
Biological Process: glycosaminoglycan biosynthetic process (GO:0006024);	1	gene-APICC_05881
Biological Process: glycyl-tRNA aminoacylation (GO:0006426);	1	gene-APICC_09037
Biological Process: growth (GO:0040007);	2	gene-APICC_05786;Apis_cerana_cerana_newGene_23740
Biological Process: hemopoiesis (GO:0030097);	1	Apis_cerana_cerana_newGene_5250
Biological Process: heparan sulfate proteoglycan biosynthetic process (GO:0015012);	1	gene-APICC_05881
Biological Process: hippo signaling (GO:0035329);	2	gene-APICC_02971;gene-APICC_04548
Biological Process: histidyl-tRNA aminoacylation (GO:0006427);	1	gene-APICC_01996
Biological Process: histone H3 deacetylation (GO:0070932);	1	gene-APICC_05608
Biological Process: histone H3-K4 demethylation (GO:0034720);	1	gene-APICC_01385
Biological Process: histone H4-K16 acetylation (GO:0043984);	1	gene-APICC_01543
Biological Process: histone acetylation (GO:0016573);	3	gene-APICC_00185;gene-APICC_03143;gene-APICC_01279
Biological Process: homophilic cell adhesion via plasma membrane adhesion molecules (GO:0007156);	16	Apis_cerana_cerana_newGene_7982;gene-APICC_06847;gene-APICC_09702;Apis_cerana_cerana_newGene_9132;gene-APICC_09412;gene-APICC_00335;gene-APICC_03538;gene-APICC_09985;gene-APICC_04654;gene-APICC_07151;gene-APICC_06678;gene-APICC_07061;gene-APICC_08417;Apis_cerana_cerana_newGene_7986;gene-APICC_06752;gene-APICC_07794
Biological Process: hydrogen ion transmembrane transport (GO:1902600);	4	Apis_cerana_cerana_newGene_6892;gene-APICC_03052;gene-APICC_00268;gene-APICC_09713
Biological Process: inorganic anion transport (GO:0015698);	2	gene-APICC_06632;gene-APICC_05420
Biological Process: inositol catabolic process (GO:0019310);	1	gene-APICC_08818
Biological Process: inositol phosphate-mediated signaling (GO:0048016);	1	gene-APICC_05838
Biological Process: integrin-mediated signaling pathway (GO:0007229);	13	gene-APICC_00164;gene-APICC_03904;gene-APICC_02233;Apis_cerana_cerana_newGene_17932;gene-APICC_08750;gene-APICC_08702;gene-APICC_07506;gene-APICC_07090;gene-APICC_08456;gene-APICC_08482;gene-APICC_09635;gene-APICC_08236;gene-APICC_08483
Biological Process: intracellular protein transport (GO:0006886);	6	gene-APICC_04700;gene-APICC_03489;gene-APICC_08704;gene-APICC_09252;gene-APICC_06355;gene-APICC_04024
Biological Process: intracellular receptor signaling pathway (GO:0030522);	8	gene-APICC_07789;Apis_cerana_cerana_newGene_1865;Apis_cerana_cerana_newGene_14156;gene-APICC_01018;gene-APICC_10011;gene-APICC_07152;gene-APICC_08343;gene-APICC_09450
Biological Process: intracellular signal transduction (GO:0035556);	29	gene-APICC_02070;gene-APICC_04018;gene-APICC_00606;gene-APICC_01531;gene-APICC_07614;gene-APICC_03130;gene-APICC_09018;gene-APICC_01452;gene-APICC_05612;gene-APICC_04314;gene-APICC_07908;gene-APICC_02640;gene-APICC_07685;gene-APICC_09983;gene-APICC_04819;gene-APICC_08712;gene-APICC_08570;gene-APICC_01168;Apis_cerana_cerana_newGene_19066;Apis_cerana_cerana_newGene_19124;gene-APICC_08266;gene-APICC…
Biological Process: intracellular transport (GO:0046907);	1	gene-APICC_01270
Biological Process: ion transmembrane transport (GO:0034220);	15	gene-APICC_02402;gene-APICC_04589;gene-APICC_06474;gene-APICC_09545;gene-APICC_08994;gene-APICC_10023;gene-APICC_07064;gene-APICC_06747;gene-APICC_04209;gene-APICC_06360;Apis_cerana_cerana_newGene_10704;gene-APICC_07174;gene-APICC_10010;gene-APICC_06951;gene-APICC_09667
Biological Process: ion transport (GO:0006811);	4	gene-APICC_01201;gene-APICC_09695;gene-APICC_08545;gene-APICC_00812
Biological Process: ionotropic glutamate receptor signaling pathway (GO:0035235);	10	gene-APICC_06360;gene-APICC_09555;gene-APICC_09253;gene-APICC_07174;gene-APICC_10010;gene-APICC_06951;Apis_cerana_cerana_newGene_24121;gene-APICC_10023;gene-APICC_06747;gene-APICC_04209
Biological Process: lipid biosynthetic process (GO:0008610);	1	gene-APICC_00119
Biological Process: lipid catabolic process (GO:0016042);	3	gene-APICC_05612;gene-APICC_07985;gene-APICC_06516
Biological Process: lipid metabolic process (GO:0006629);	3	gene-APICC_01274;gene-APICC_08462;gene-APICC_07469
Biological Process: lipid transport (GO:0006869);	10	gene-APICC_06623;Apis_cerana_cerana_newGene_13540;gene-APICC_05873;gene-APICC_07874;gene-APICC_07098;gene-APICC_04755;Apis_cerana_cerana_newGene_13544;gene-APICC_09633;Apis_cerana_cerana_newGene_13542;Apis_cerana_cerana_newGene_13703
Biological Process: long-term synaptic potentiation (GO:0060291);	1	gene-APICC_02380
Biological Process: mRNA processing (GO:0006397);	4	gene-APICC_07956;gene-APICC_07480;gene-APICC_05876;gene-APICC_09411
Biological Process: mRNA splicing, via spliceosome (GO:0000398);	1	gene-APICC_05289
Biological Process: male mating behavior (GO:0060179);	1	gene-APICC_06912
Biological Process: maltose metabolic process (GO:0000023);	1	gene-APICC_08622
Biological Process: mannose metabolic process (GO:0006013);	1	gene-APICC_02863
Biological Process: melanin biosynthetic process (GO:0042438);	1	gene-APICC_06912
Biological Process: membrane fusion (GO:0061025);	1	gene-APICC_09252
Biological Process: membrane protein ectodomain proteolysis (GO:0006509);	2	gene-APICC_08750;gene-APICC_08702
Biological Process: memory (GO:0007613);	3	Apis_cerana_cerana_newGene_10434;Apis_cerana_cerana_newGene_10447;Apis_cerana_cerana_newGene_10448
Biological Process: metabolic process (GO:0008152);	20	gene-APICC_08532;gene-APICC_08398;gene-APICC_02430;gene-APICC_03899;gene-APICC_07579;gene-APICC_08069;Apis_cerana_cerana_newGene_16919;gene-APICC_03035;gene-APICC_09314;gene-APICC_08414;gene-APICC_09313;gene-APICC_06557;gene-APICC_06994;gene-APICC_02421;gene-APICC_09691;gene-APICC_01341;gene-APICC_04843;gene-APICC_00142;gene-APICC_08958;gene-APICC_08936
Biological Process: methylation (GO:0032259);	8	Apis_cerana_cerana_newGene_23511;gene-APICC_00551;gene-APICC_07113;gene-APICC_02584;gene-APICC_03894;gene-APICC_01385;gene-APICC_08063;gene-APICC_04643
Biological Process: microtubule cytoskeleton organization (GO:0000226);	2	Apis_cerana_cerana_newGene_4591;gene-APICC_06425
Biological Process: microtubule severing (GO:0051013);	1	gene-APICC_05361
Biological Process: microtubule-based movement (GO:0007018);	18	gene-APICC_02480;gene-APICC_06804;gene-APICC_06446;gene-APICC_09590;gene-APICC_01864;gene-APICC_02426;gene-APICC_08901;gene-APICC_09771;gene-APICC_00269;gene-APICC_09010;gene-APICC_00219;gene-APICC_02770;gene-APICC_08093;gene-APICC_02549;Apis_cerana_cerana_newGene_4088;gene-APICC_09704;Apis_cerana_cerana_newGene_4073;gene-APICC_08339
Biological Process: microtubule-based process (GO:0007017);	2	gene-APICC_07357;gene-APICC_09159
Biological Process: mismatch repair (GO:0006298);	1	gene-APICC_09577
Biological Process: mitochondrial electron transport, ubiquinol to cytochrome c (GO:0006122);	1	Apis_cerana_cerana_newGene_6892
Biological Process: mitochondrial transport (GO:0006839);	2	gene-APICC_07015;gene-APICC_00906
Biological Process: mitotic cell cycle (GO:0007067);	3	gene-APICC_08294;gene-APICC_05361;gene-APICC_02971
Biological Process: mitotic sister chromatid cohesion (GO:0007064);	1	gene-APICC_03499
Biological Process: motile cilium assembly (GO:0044458);	1	gene-APICC_10046
Biological Process: multicellular organism development (GO:0007275);	24	gene-APICC_06754;Apis_cerana_cerana_newGene_16674;Apis_cerana_cerana_newGene_15081;gene-APICC_10063;gene-APICC_06748;gene-APICC_05702;Apis_cerana_cerana_newGene_900;Apis_cerana_cerana_newGene_5739;gene-APICC_06576;gene-APICC_05615;Apis_cerana_cerana_newGene_23873;gene-APICC_08627;gene-APICC_08015;gene-APICC_09882;gene-APICC_09947;gene-APICC_09422;gene-APICC_01021;Apis_cerana_cerana_newGene_15932;…
Biological Process: negative regulation of TOR signaling (GO:0032007);	1	gene-APICC_06503
Biological Process: negative regulation of Wnt signaling pathway (GO:0030178);	1	gene-APICC_01226
Biological Process: negative regulation of angiogenesis (GO:0016525);	2	gene-APICC_10050;Apis_cerana_cerana_newGene_12794
Biological Process: negative regulation of cell differentiation (GO:0045596);	2	gene-APICC_03782;gene-APICC_08320
Biological Process: negative regulation of cell proliferation (GO:0008285);	3	gene-APICC_10050;gene-APICC_06589;Apis_cerana_cerana_newGene_12794
Biological Process: negative regulation of endopeptidase activity (GO:0010951);	4	gene-APICC_00233;gene-APICC_08021;Apis_cerana_cerana_newGene_3488;gene-APICC_08394
Biological Process: negative regulation of nucleic acid-templated transcription (GO:1903507);	1	gene-APICC_01955
Biological Process: negative regulation of peptidase activity (GO:0010466);	1	gene-APICC_03484
Biological Process: negative regulation of transcription from RNA polymerase II promoter (GO:0000122);	3	Apis_cerana_cerana_newGene_18735;gene-APICC_03782;gene-APICC_08320
Biological Process: negative regulation of transcription, DNA-templated (GO:0045892);	1	gene-APICC_09766
Biological Process: negative regulation of vascular endothelial growth factor receptor signaling pathway (GO:0030948);	2	Apis_cerana_cerana_newGene_12794;gene-APICC_10050
Biological Process: neuropeptide signaling pathway (GO:0007218);	5	gene-APICC_08112;Apis_cerana_cerana_newGene_508;gene-APICC_09685;gene-APICC_09674;Apis_cerana_cerana_newGene_8867
Biological Process: neurotransmitter secretion (GO:0007269);	1	gene-APICC_09782
Biological Process: neurotransmitter transport (GO:0006836);	6	gene-APICC_07844;gene-APICC_01804;gene-APICC_00270;gene-APICC_06515;gene-APICC_03465;Apis_cerana_cerana_newGene_11714
Biological Process: nuclear-transcribed mRNA poly(A) tail shortening (GO:0000289);	1	gene-APICC_07480
Biological Process: nucleic acid metabolic process (GO:0090304);	1	gene-APICC_00269
Biological Process: nucleosome assembly (GO:0006334);	1	gene-APICC_01279
Biological Process: nucleotide catabolic process (GO:0009166);	1	gene-APICC_08415
Biological Process: olfactory learning (GO:0008355);	3	gene-APICC_08796;gene-APICC_09777;gene-APICC_07807
Biological Process: one-carbon metabolic process (GO:0006730);	1	gene-APICC_02013
Biological Process: oxidation-reduction process (GO:0055114);	73	gene-APICC_07834;gene-APICC_08413;gene-APICC_02449;gene-APICC_07816;Apis_cerana_cerana_newGene_10349;gene-APICC_09941;gene-APICC_04301;gene-APICC_07854;gene-APICC_00119;gene-APICC_02453;gene-APICC_00268;gene-APICC_06636;gene-APICC_03134;gene-APICC_01857;gene-APICC_09377;gene-APICC_06650;gene-APICC_05005;Apis_cerana_cerana_newGene_411;gene-APICC_06915;gene-APICC_08804;gene-APICC_02451;gene-APICC_0…
Biological Process: peptide cross-linking (GO:0018149);	3	Apis_cerana_cerana_newGene_13406;gene-APICC_09304;gene-APICC_03467
Biological Process: peptidyl-histidine phosphorylation (GO:0018106);	1	gene-APICC_03312
Biological Process: peptidyl-tyrosine dephosphorylation (GO:0035335);	9	Apis_cerana_cerana_newGene_1408;gene-APICC_08987;gene-APICC_08521;gene-APICC_07122;gene-APICC_03931;Apis_cerana_cerana_newGene_3258;gene-APICC_08028;Apis_cerana_cerana_newGene_3237;gene-APICC_08192
Biological Process: peptidyl-tyrosine phosphorylation (GO:0018108);	17	gene-APICC_00816;gene-APICC_06595;gene-APICC_07919;Apis_cerana_cerana_newGene_8467;gene-APICC_02832;gene-APICC_05574;gene-APICC_01112;gene-APICC_08469;gene-APICC_07805;Apis_cerana_cerana_newGene_19584;gene-APICC_08177;gene-APICC_09753;gene-APICC_03457;Apis_cerana_cerana_newGene_14792;gene-APICC_01351;gene-APICC_00028;gene-APICC_00999
Biological Process: phagosome-lysosome fusion involved in apoptotic cell clearance (GO:0090389);	1	gene-APICC_03489
Biological Process: phosphatidylinositol dephosphorylation (GO:0046856);	2	gene-APICC_03976;gene-APICC_08202
Biological Process: phosphatidylinositol phosphorylation (GO:0046854);	2	gene-APICC_01248;gene-APICC_02525
Biological Process: phosphatidylinositol-mediated signaling (GO:0048015);	1	gene-APICC_01248
Biological Process: phospholipid translocation (GO:0045332);	1	gene-APICC_06309
Biological Process: phosphorelay signal transduction system (GO:0000160);	2	gene-APICC_07036;gene-APICC_03312
Biological Process: phosphorylation (GO:0016310);	22	gene-APICC_00616;gene-APICC_08266;gene-APICC_09648;gene-APICC_08570;gene-APICC_00185;gene-APICC_06721;gene-APICC_08267;gene-APICC_04127;gene-APICC_05235;gene-APICC_00736;Apis_cerana_cerana_newGene_23689;gene-APICC_06654;gene-APICC_01033;gene-APICC_08329;gene-APICC_08313;Apis_cerana_cerana_newGene_10785;gene-APICC_09578;gene-APICC_00998;gene-APICC_07897;gene-APICC_09983;gene-APICC_07739;gene-APICC…
Biological Process: plasma membrane organization (GO:0007009);	2	gene-APICC_04831;Apis_cerana_cerana_newGene_3327
Biological Process: positive regulation of ATPase activity (GO:0032781);	1	gene-APICC_06927
Biological Process: positive regulation of Arp2/3 complex-mediated actin nucleation (GO:2000601);	1	gene-APICC_04189
Biological Process: positive regulation of CREB transcription factor activity (GO:0032793);	2	gene-APICC_08006;gene-APICC_06551
Biological Process: positive regulation of GTPase activity (GO:0043547);	32	gene-APICC_07985;gene-APICC_10111;gene-APICC_05818;gene-APICC_08948;gene-APICC_08942;gene-APICC_06783;gene-APICC_00512;gene-APICC_07221;gene-APICC_05694;gene-APICC_06584;gene-APICC_02140;gene-APICC_02072;gene-APICC_02547;gene-APICC_09269;gene-APICC_01287;gene-APICC_09597;gene-APICC_09090;gene-APICC_02561;gene-APICC_08066;gene-APICC_10050;gene-APICC_09636;gene-APICC_05784;gene-APICC_09747;gene-API…
Biological Process: positive regulation of NF-kappaB transcription factor activity (GO:0051092);	1	gene-APICC_05576
Biological Process: positive regulation of T cell differentiation (GO:0045582);	1	gene-APICC_05054
Biological Process: positive regulation of apoptotic process (GO:0043065);	2	gene-APICC_10050;Apis_cerana_cerana_newGene_12794
Biological Process: positive regulation of canonical Wnt signaling pathway (GO:0090263);	2	Apis_cerana_cerana_newGene_7837;gene-APICC_09837
Biological Process: positive regulation of cytoplasmic mRNA processing body assembly (GO:0010606);	1	gene-APICC_07480
Biological Process: positive regulation of signal transduction (GO:0009967);	1	gene-APICC_03130
Biological Process: positive regulation of transcription from RNA polymerase II promoter (GO:0045944);	2	gene-APICC_06622;gene-APICC_08872
Biological Process: positive regulation of transcription, DNA-templated (GO:0045893);	3	Apis_cerana_cerana_newGene_10434;Apis_cerana_cerana_newGene_10447;Apis_cerana_cerana_newGene_10448
Biological Process: potassium ion transmembrane transport (GO:0071805);	21	gene-APICC_05426;gene-APICC_08379;gene-APICC_07811;gene-APICC_06761;gene-APICC_06993;gene-APICC_07735;gene-APICC_07036;gene-APICC_06625;gene-APICC_09614;Apis_cerana_cerana_newGene_10712;gene-APICC_06898;gene-APICC_07818;gene-APICC_05431;gene-APICC_06630;Apis_cerana_cerana_newGene_5071;gene-APICC_09317;gene-APICC_06624;gene-APICC_08673;gene-APICC_06052;gene-APICC_09383;gene-APICC_08380
Biological Process: potassium ion transport (GO:0006813);	2	gene-APICC_07737;gene-APICC_02432
Biological Process: proline biosynthetic process (GO:0006561);	1	gene-APICC_06838
Biological Process: proteasome assembly (GO:0043248);	1	gene-APICC_07558
Biological Process: protein arginylation (GO:0016598);	1	gene-APICC_07900
Biological Process: protein autophosphorylation (GO:0046777);	2	gene-APICC_05576;gene-APICC_08526
Biological Process: protein dephosphorylation (GO:0006470);	5	gene-APICC_08696;gene-APICC_09759;Apis_cerana_cerana_newGene_18990;gene-APICC_05841;gene-APICC_09221
Biological Process: protein deubiquitination (GO:0016579);	1	gene-APICC_07017
Biological Process: protein folding (GO:0006457);	2	gene-APICC_08561;gene-APICC_00633
Biological Process: protein glycosylation (GO:0006486);	4	gene-APICC_09632;gene-APICC_09757;gene-APICC_03902;gene-APICC_03504
Biological Process: protein homooligomerization (GO:0051260);	9	gene-APICC_09317;gene-APICC_08982;gene-APICC_06630;gene-APICC_09614;gene-APICC_04820;gene-APICC_05426;Apis_cerana_cerana_newGene_10712;gene-APICC_07811;gene-APICC_06993
Biological Process: protein insertion into membrane (GO:0051205);	1	gene-APICC_08812
Biological Process: protein kinase C-activating G-protein coupled receptor signaling pathway (GO:0007205);	3	gene-APICC_08266;gene-APICC_09983;gene-APICC_08267
Biological Process: protein methylation (GO:0006479);	2	gene-APICC_02957;gene-APICC_01911
Biological Process: protein phosphorylation (GO:0006468);	44	gene-APICC_04925;gene-APICC_03119;gene-APICC_06742;gene-APICC_02576;gene-APICC_02607;gene-APICC_09748;gene-APICC_07034;gene-APICC_02498;gene-APICC_09711;gene-APICC_09693;gene-APICC_01867;gene-APICC_10004;gene-APICC_05833;gene-APICC_07614;gene-APICC_07480;Apis_cerana_cerana_newGene_15599;gene-APICC_04702;gene-APICC_10053;gene-APICC_05588;gene-APICC_00614;gene-APICC_04615;gene-APICC_05256;gene-APIC…
Biological Process: protein polyglutamylation (GO:0018095);	2	gene-APICC_08792;gene-APICC_09593
Biological Process: protein processing (GO:0016485);	1	gene-APICC_08580
Biological Process: protein targeting to Golgi (GO:0000042);	2	gene-APICC_06826;gene-APICC_09767
Biological Process: protein ubiquitination (GO:0016567);	12	gene-APICC_09516;Apis_cerana_cerana_newGene_7837;gene-APICC_09086;gene-APICC_02934;gene-APICC_00306;gene-APICC_04128;Apis_cerana_cerana_newGene_14215;gene-APICC_01081;gene-APICC_01820;gene-APICC_09837;gene-APICC_03401;gene-APICC_09631
Biological Process: proteolysis (GO:0006508);	52	gene-APICC_02233;gene-APICC_09285;gene-APICC_03875;gene-APICC_08067;gene-APICC_08925;gene-APICC_08195;gene-APICC_00620;gene-APICC_07595;gene-APICC_07202;gene-APICC_07643;gene-APICC_00164;gene-APICC_08813;gene-APICC_02114;gene-APICC_08482;Apis_cerana_cerana_newGene_11169;gene-APICC_08716;gene-APICC_07090;gene-APICC_09149;gene-APICC_09635;gene-APICC_03045;gene-APICC_08870;Apis_cerana_cerana_newGene…
Biological Process: pseudouridine synthesis (GO:0001522);	2	Apis_cerana_cerana_newGene_913;gene-APICC_01157
Biological Process: purine ribonucleoside salvage (GO:0006166);	1	gene-APICC_05235
Biological Process: pyrimidine ribonucleoside biosynthetic process (GO:0046132);	1	gene-APICC_08329
Biological Process: pyrimidine ribonucleoside triphosphate biosynthetic process (GO:0009209);	1	gene-APICC_08329
Biological Process: pyrimidine ribonucleotide biosynthetic process (GO:0009220);	1	gene-APICC_08329
Biological Process: pyruvate metabolic process (GO:0006090);	2	gene-APICC_05350;gene-APICC_04302
Biological Process: queuosine biosynthetic process (GO:0008616);	1	gene-APICC_04813
Biological Process: receptor-mediated endocytosis (GO:0006898);	2	gene-APICC_08813;gene-APICC_08899
Biological Process: reelin-mediated signaling pathway (GO:0038026);	2	gene-APICC_10050;Apis_cerana_cerana_newGene_12794
Biological Process: regulation of ARF protein signal transduction (GO:0032012);	3	gene-APICC_06584;gene-APICC_08416;gene-APICC_10111
Biological Process: regulation of Rho protein signal transduction (GO:0035023);	14	gene-APICC_09597;gene-APICC_05694;gene-APICC_07221;gene-APICC_05818;gene-APICC_04405;gene-APICC_09553;gene-APICC_09693;gene-APICC_08948;gene-APICC_05516;gene-APICC_08942;gene-APICC_06783;gene-APICC_02140;gene-APICC_02072;Apis_cerana_cerana_newGene_10785
Biological Process: regulation of actin cytoskeleton organization (GO:0032956);	2	gene-APICC_09796;gene-APICC_09601
Biological Process: regulation of anion transmembrane transport (GO:1903959);	2	gene-APICC_09218;gene-APICC_04691
Biological Process: regulation of apoptotic process (GO:0042981);	2	gene-APICC_00620;gene-APICC_06972
Biological Process: regulation of catalytic activity (GO:0050790);	1	gene-APICC_01563
Biological Process: regulation of cell proliferation (GO:0042127);	1	gene-APICC_06576
Biological Process: regulation of cytokinesis (GO:0032465);	1	gene-APICC_09086
Biological Process: regulation of development, heterochronic (GO:0040034);	1	gene-APICC_07713
Biological Process: regulation of developmental process (GO:0050793);	1	Apis_cerana_cerana_newGene_23873
Biological Process: regulation of exocytosis (GO:0017157);	1	gene-APICC_09252
Biological Process: regulation of gene expression (GO:0010468);	1	gene-APICC_03499
Biological Process: regulation of histone H3-K4 methylation (GO:0051569);	1	Apis_cerana_cerana_newGene_5250
Biological Process: regulation of ion transmembrane transport (GO:0034765);	13	gene-APICC_09652;gene-APICC_09323;gene-APICC_00838;gene-APICC_06993;gene-APICC_05945;gene-APICC_09055;gene-APICC_09317;gene-APICC_05426;Apis_cerana_cerana_newGene_10712;gene-APICC_09614;gene-APICC_07811;gene-APICC_06630;gene-APICC_06978
Biological Process: regulation of kainate selective glutamate receptor activity (GO:2000312);	1	gene-APICC_05765
Biological Process: regulation of muscle contraction (GO:0006937);	1	gene-APICC_08265
Biological Process: regulation of nervous system development (GO:0051960);	1	gene-APICC_09893
Biological Process: regulation of neuronal synaptic plasticity (GO:0048168);	1	gene-APICC_05765
Biological Process: regulation of neurotransmitter secretion (GO:0046928);	1	gene-APICC_02380
Biological Process: regulation of nucleic acid-templated transcription (GO:1903506);	1	gene-APICC_01937
Biological Process: regulation of pH (GO:0006885);	1	gene-APICC_03052
Biological Process: regulation of phosphatidylinositol 3-kinase activity (GO:0043551);	3	gene-APICC_04314;gene-APICC_08712;gene-APICC_04819
Biological Process: regulation of postsynaptic membrane potential (GO:0060078);	3	gene-APICC_09055;gene-APICC_00838;gene-APICC_09652
Biological Process: regulation of protein catabolic process (GO:0042176);	1	gene-APICC_01563
Biological Process: regulation of protein kinase activity (GO:0045859);	1	gene-APICC_00806
Biological Process: regulation of response to reactive oxygen species (GO:1901031);	1	gene-APICC_08698
Biological Process: regulation of signal transduction (GO:0009966);	1	gene-APICC_06754
Biological Process: regulation of small GTPase mediated signal transduction (GO:0051056);	3	gene-APICC_06503;gene-APICC_09636;gene-APICC_08066
Biological Process: regulation of transcription from RNA polymerase II promoter (GO:0006357);	10	gene-APICC_03315;gene-APICC_07119;Apis_cerana_cerana_newGene_11964;gene-APICC_09961;gene-APICC_08990;gene-APICC_02528;gene-APICC_07713;Apis_cerana_cerana_newGene_10902;gene-APICC_00240;Apis_cerana_cerana_newGene_12373
Biological Process: regulation of transcription, DNA-templated (GO:0006355);	138	gene-APICC_09275;gene-APICC_09593;gene-APICC_06266;gene-APICC_06727;gene-APICC_01473;Apis_cerana_cerana_newGene_13415;gene-APICC_08029;gene-APICC_05733;gene-APICC_08371;gene-APICC_04251;gene-APICC_07520;gene-APICC_09277;gene-APICC_06882;gene-APICC_09422;gene-APICC_09857;gene-APICC_09677;Apis_cerana_cerana_newGene_6854;gene-APICC_06689;gene-APICC_08931;gene-APICC_06811;Apis_cerana_cerana_newGene_5…
Biological Process: regulation of translational initiation (GO:0006446);	2	gene-APICC_04367;gene-APICC_00351
Biological Process: respiratory electron transport chain (GO:0022904);	1	gene-APICC_06836
Biological Process: response to oxidative stress (GO:0006979);	4	gene-APICC_07816;gene-APICC_08097;gene-APICC_03625;gene-APICC_08880
Biological Process: response to stress (GO:0006950);	1	gene-APICC_06927
Biological Process: ribosomal large subunit assembly (GO:0000027);	1	gene-APICC_07558
Biological Process: ribosome biogenesis (GO:0042254);	1	gene-APICC_01157
Biological Process: segmentation (GO:0035282);	2	gene-APICC_07333;gene-APICC_07713
Biological Process: semaphorin-plexin signaling pathway (GO:0071526);	2	gene-APICC_08487;gene-APICC_08488
Biological Process: sensory organ development (GO:0007423);	3	gene-APICC_06882;gene-APICC_03815;gene-APICC_09950
Biological Process: sensory perception of smell (GO:0007608);	1	gene-APICC_07580
Biological Process: sensory perception of sound (GO:0007605);	1	gene-APICC_06562
Biological Process: serotonin biosynthetic process (GO:0042427);	1	gene-APICC_06650
Biological Process: serotonin receptor signaling pathway (GO:0007210);	1	Apis_cerana_cerana_newGene_17348
Biological Process: signal transduction (GO:0007165);	37	gene-APICC_02323;Apis_cerana_cerana_newGene_14221;Apis_cerana_cerana_newGene_1176;gene-APICC_09262;gene-APICC_04962;gene-APICC_05402;gene-APICC_03580;gene-APICC_07667;gene-APICC_05904;gene-APICC_02324;gene-APICC_10139;gene-APICC_02316;gene-APICC_02081;gene-APICC_05588;gene-APICC_08460;gene-APICC_05617;Apis_cerana_cerana_newGene_9169;gene-APICC_08937;gene-APICC_09212;gene-APICC_02484;Apis_cerana_c…
Biological Process: signal transduction by protein phosphorylation (GO:0023014);	1	gene-APICC_07036
Biological Process: signaling (GO:0023052);	1	gene-APICC_03118
Biological Process: single organismal cell-cell adhesion (GO:0016337);	2	gene-APICC_09601;gene-APICC_09796
Biological Process: small GTPase mediated signal transduction (GO:0007264);	16	gene-APICC_05030;gene-APICC_02561;gene-APICC_07985;Apis_cerana_cerana_newGene_2780;gene-APICC_05219;Apis_cerana_cerana_newGene_2781;gene-APICC_08921;Apis_cerana_cerana_newGene_17775;gene-APICC_00512;gene-APICC_09747;gene-APICC_05784;gene-APICC_02890;gene-APICC_09269;gene-APICC_02547;gene-APICC_01287;gene-APICC_09941
Biological Process: smoothened signaling pathway (GO:0007224);	1	gene-APICC_03414
Biological Process: sodium ion transmembrane transport (GO:0035725);	6	gene-APICC_08346;gene-APICC_00838;gene-APICC_09652;gene-APICC_03052;gene-APICC_09055;Apis_cerana_cerana_newGene_19635
Biological Process: sodium ion transport (GO:0006814);	2	gene-APICC_02432;gene-APICC_07737
Biological Process: spliceosomal complex assembly (GO:0000245);	1	gene-APICC_02862
Biological Process: spliceosomal snRNP assembly (GO:0000387);	1	gene-APICC_02862
Biological Process: steroid hormone mediated signaling pathway (GO:0043401);	13	gene-APICC_01018;Apis_cerana_cerana_newGene_14156;gene-APICC_10011;gene-APICC_07152;gene-APICC_07789;Apis_cerana_cerana_newGene_1865;gene-APICC_08343;gene-APICC_04657;gene-APICC_06901;gene-APICC_09450;gene-APICC_07210;Apis_cerana_cerana_newGene_12750;gene-APICC_00461
Biological Process: sulfate assimilation (GO:0000103);	1	gene-APICC_00998
Biological Process: sulfate transmembrane transport (GO:1902358);	2	gene-APICC_09238;gene-APICC_08681
Biological Process: synaptic vesicle exocytosis (GO:0016079);	1	gene-APICC_07322
Biological Process: tRNA dihydrouridine synthesis (GO:0002943);	1	gene-APICC_03266
Biological Process: tRNA modification (GO:0006400);	1	gene-APICC_04813
Biological Process: tRNA splicing, via endonucleolytic cleavage and ligation (GO:0006388);	1	gene-APICC_00481
Biological Process: tRNA wobble position uridine thiolation (GO:0002143);	1	gene-APICC_04390
Biological Process: transcription initiation from RNA polymerase II promoter (GO:0006367);	1	gene-APICC_05590
Biological Process: transcription, DNA-templated (GO:0006351);	3	gene-APICC_09594;gene-APICC_01955;gene-APICC_09772
Biological Process: transforming growth factor beta receptor signaling pathway (GO:0007179);	2	gene-APICC_02936;Apis_cerana_cerana_newGene_19002
Biological Process: translation (GO:0006412);	4	gene-APICC_00759;gene-APICC_09553;gene-APICC_05693;gene-APICC_06171
Biological Process: translational elongation (GO:0006414);	1	gene-APICC_02011
Biological Process: translational initiation (GO:0006413);	1	gene-APICC_06235
Biological Process: translational termination (GO:0006415);	1	gene-APICC_07453
Biological Process: transmembrane receptor protein tyrosine kinase signaling pathway (GO:0007169);	3	gene-APICC_01112;Apis_cerana_cerana_newGene_19584;gene-APICC_02832
Biological Process: transmembrane transport (GO:0055085);	56	gene-APICC_09347;gene-APICC_07266;gene-APICC_03465;Apis_cerana_cerana_newGene_15670;Apis_cerana_cerana_newGene_9180;Apis_cerana_cerana_newGene_11206;Apis_cerana_cerana_newGene_5288;gene-APICC_02234;Apis_cerana_cerana_newGene_2772;gene-APICC_00270;gene-APICC_06140;gene-APICC_01006;gene-APICC_07494;gene-APICC_08847;Apis_cerana_cerana_newGene_11714;gene-APICC_08593;gene-APICC_06071;gene-APICC_09825;…
Biological Process: transport (GO:0006810);	11	gene-APICC_07738;gene-APICC_08997;gene-APICC_07010;gene-APICC_06907;gene-APICC_06615;gene-APICC_02134;gene-APICC_08294;gene-APICC_03183;gene-APICC_05310;gene-APICC_01854;gene-APICC_07443
Biological Process: transposition, DNA-mediated (GO:0006313);	1	gene-APICC_03663
Biological Process: trehalose biosynthetic process (GO:0005992);	1	gene-APICC_00264
Biological Process: trehalose metabolic process (GO:0005991);	2	gene-APICC_09191;gene-APICC_06974
Biological Process: tricarboxylic acid cycle (GO:0006099);	1	gene-APICC_02514
Biological Process: ubiquitin-dependent protein catabolic process (GO:0006511);	2	gene-APICC_07017;gene-APICC_09516
Biological Process: urea transmembrane transport (GO:0071918);	1	Apis_cerana_cerana_newGene_15704
Biological Process: vesicle-mediated transport (GO:0016192);	1	gene-APICC_06198
Biological Process: visual perception (GO:0007601);	1	Apis_cerana_cerana_newGene_9176
Cellular Component	1184
Cellular Component: ATG1/ULK1 kinase complex (GO:1990316);	1	gene-APICC_05926
Cellular Component: BAF-type complex (GO:0090544);	2	gene-APICC_06126;gene-APICC_03315
Cellular Component: Golgi apparatus (GO:0005794);	1	gene-APICC_02134
Cellular Component: Golgi cisterna membrane (GO:0032580);	1	Apis_cerana_cerana_newGene_11866
Cellular Component: Golgi membrane (GO:0000139);	5	gene-APICC_03504;gene-APICC_08580;gene-APICC_09757;gene-APICC_09632;gene-APICC_03902
Cellular Component: Hedgehog signaling complex (GO:0035301);	1	gene-APICC_03414
Cellular Component: Ino80 complex (GO:0031011);	3	gene-APICC_06118;gene-APICC_09772;gene-APICC_02778
Cellular Component: LUBAC complex (GO:0071797);	1	Apis_cerana_cerana_newGene_14215
Cellular Component: MCM complex (GO:0042555);	1	Apis_cerana_cerana_newGene_15704
Cellular Component: MSL complex (GO:0072487);	1	gene-APICC_01543
Cellular Component: NURF complex (GO:0016589);	1	gene-APICC_02066
Cellular Component: P-body (GO:0000932);	1	gene-APICC_07480
Cellular Component: PAN complex (GO:0031251);	1	gene-APICC_07480
Cellular Component: Piccolo NuA4 histone acetyltransferase complex (GO:0032777);	1	gene-APICC_02528
Cellular Component: RSF complex (GO:0031213);	1	gene-APICC_03906
Cellular Component: TSC1-TSC2 complex (GO:0033596);	1	gene-APICC_06503
Cellular Component: WASH complex (GO:0071203);	1	gene-APICC_02677
Cellular Component: actin filament (GO:0005884);	1	gene-APICC_08068
Cellular Component: anchored component of membrane (GO:0031225);	1	gene-APICC_09843
Cellular Component: axonemal dynein complex (GO:0005858);	2	Apis_cerana_cerana_newGene_7636;gene-APICC_06265
Cellular Component: box H/ACA snoRNP complex (GO:0031429);	1	gene-APICC_01157
Cellular Component: cAMP-dependent protein kinase complex (GO:0005952);	1	gene-APICC_00806
Cellular Component: cell (GO:0005623);	3	gene-APICC_04586;gene-APICC_05654;gene-APICC_09019
Cellular Component: cell junction (GO:0030054);	15	gene-APICC_04589;gene-APICC_04045;gene-APICC_10012;gene-APICC_10034;gene-APICC_07289;gene-APICC_04245;gene-APICC_10023;gene-APICC_06747;gene-APICC_04209;gene-APICC_10010;gene-APICC_08156;gene-APICC_06951;Apis_cerana_cerana_newGene_10704;gene-APICC_06360;gene-APICC_08481
Cellular Component: cell-cell adherens junction (GO:0005913);	2	gene-APICC_09601;gene-APICC_09796
Cellular Component: centrosome (GO:0005813);	2	gene-APICC_05361;gene-APICC_00783
Cellular Component: chloride channel complex (GO:0034707);	1	gene-APICC_06973
Cellular Component: chorion (GO:0042600);	1	gene-APICC_03625
Cellular Component: ciliary basal body (GO:0036064);	1	gene-APICC_00783
Cellular Component: collagen trimer (GO:0005581);	7	gene-APICC_02156;gene-APICC_05635;Apis_cerana_cerana_newGene_11344;Apis_cerana_cerana_newGene_11345;Apis_cerana_cerana_newGene_1155;gene-APICC_07167;gene-APICC_06661
Cellular Component: cytoplasm (GO:0005737);	20	gene-APICC_07083;gene-APICC_06589;gene-APICC_02936;gene-APICC_00633;gene-APICC_07453;gene-APICC_08673;gene-APICC_06838;gene-APICC_05109;gene-APICC_01996;Apis_cerana_cerana_newGene_19002;gene-APICC_09597;gene-APICC_00390;gene-APICC_07357;gene-APICC_02409;gene-APICC_09037;gene-APICC_06551;gene-APICC_08294;gene-APICC_08006;gene-APICC_08818;gene-APICC_03803
Cellular Component: cytoplasmic dynein complex (GO:0005868);	1	gene-APICC_09590
Cellular Component: cytoskeleton (GO:0005856);	12	gene-APICC_08713;gene-APICC_05718;gene-APICC_09597;Apis_cerana_cerana_newGene_2595;gene-APICC_08851;gene-APICC_05114;gene-APICC_10165;gene-APICC_03722;gene-APICC_09898;gene-APICC_04440;gene-APICC_06589;gene-APICC_09387
Cellular Component: cytosol (GO:0005829);	2	gene-APICC_07322;gene-APICC_04390
Cellular Component: dynein complex (GO:0030286);	9	gene-APICC_09704;gene-APICC_01864;gene-APICC_06446;gene-APICC_02770;gene-APICC_08093;gene-APICC_02549;gene-APICC_02426;gene-APICC_08901;gene-APICC_00269
Cellular Component: dystrophin-associated glycoprotein complex (GO:0016010);	1	gene-APICC_02231
Cellular Component: early endosome (GO:0005769);	1	gene-APICC_02677
Cellular Component: endoplasmic reticulum (GO:0005783);	2	gene-APICC_05881;gene-APICC_05838
Cellular Component: endoplasmic reticulum membrane (GO:0005789);	2	gene-APICC_05918;gene-APICC_08580
Cellular Component: eukaryotic 43S preinitiation complex (GO:0016282);	2	gene-APICC_04367;gene-APICC_00351
Cellular Component: eukaryotic 48S preinitiation complex (GO:0033290);	2	gene-APICC_00351;gene-APICC_04367
Cellular Component: eukaryotic translation initiation factor 3 complex (GO:0005852);	2	gene-APICC_04367;gene-APICC_00351
Cellular Component: extracellular matrix (GO:0031012);	4	gene-APICC_08527;Apis_cerana_cerana_newGene_11344;Apis_cerana_cerana_newGene_11345;gene-APICC_06661
Cellular Component: extracellular region (GO:0005576);	27	Apis_cerana_cerana_newGene_10553;gene-APICC_06261;gene-APICC_08013;gene-APICC_00233;gene-APICC_05056;gene-APICC_07736;gene-APICC_04865;gene-APICC_08813;gene-APICC_08637;Apis_cerana_cerana_newGene_12676;gene-APICC_07632;gene-APICC_07442;gene-APICC_05786;gene-APICC_05842;gene-APICC_03484;gene-APICC_00553;gene-APICC_10171;Apis_cerana_cerana_newGene_508;gene-APICC_05852;gene-APICC_04755;gene-APICC_09…
Cellular Component: extracellular space (GO:0005615);	1	gene-APICC_01524
Cellular Component: extrinsic component of membrane (GO:0019898);	2	gene-APICC_06589;gene-APICC_09597
Cellular Component: focal adhesion (GO:0005925);	1	gene-APICC_10165
Cellular Component: gap junction (GO:0005921);	1	gene-APICC_09695
Cellular Component: histone acetyltransferase complex (GO:0000123);	2	gene-APICC_03143;gene-APICC_00185
Cellular Component: integral component of membrane (GO:0016021);	594	gene-APICC_06737;gene-APICC_04045;gene-APICC_00906;gene-APICC_08489;gene-APICC_00164;gene-APICC_09594;gene-APICC_01351;gene-APICC_08761;gene-APICC_06808;gene-APICC_08458;gene-APICC_08370;gene-APICC_05109;gene-APICC_08918;gene-APICC_09293;gene-APICC_06709;gene-APICC_03273;gene-APICC_06632;gene-APICC_03035;gene-APICC_07735;gene-APICC_00777;Apis_cerana_cerana_newGene_7982;Apis_cerana_cerana_newGene_…
Cellular Component: integral component of nuclear inner membrane (GO:0005639);	1	gene-APICC_02635
Cellular Component: integral component of plasma membrane (GO:0005887);	3	gene-APICC_06927;gene-APICC_06576;gene-APICC_08177
Cellular Component: integrin complex (GO:0008305);	1	gene-APICC_08236
Cellular Component: intracellular (GO:0005622);	69	gene-APICC_02547;gene-APICC_06826;gene-APICC_09453;gene-APICC_02140;gene-APICC_02890;gene-APICC_01270;gene-APICC_01248;gene-APICC_07685;gene-APICC_01287;gene-APICC_04819;gene-APICC_02372;gene-APICC_05030;gene-APICC_00512;gene-APICC_06516;gene-APICC_10049;gene-APICC_04314;gene-APICC_07614;gene-APICC_03130;gene-APICC_09941;gene-APICC_08921;gene-APICC_04548;gene-APICC_09747;gene-APICC_09869;gene-API…
Cellular Component: intracellular part (GO:0044424);	1	gene-APICC_06834
Cellular Component: intracellular ribonucleoprotein complex (GO:0030529);	3	gene-APICC_09729;gene-APICC_02539;gene-APICC_01395
Cellular Component: katanin complex (GO:0008352);	1	gene-APICC_05361
Cellular Component: large ribosomal subunit (GO:0015934);	1	gene-APICC_00759
Cellular Component: lysosome (GO:0005764);	2	gene-APICC_04151;gene-APICC_07759
Cellular Component: membrane (GO:0016020);	38	gene-APICC_09359;Apis_cerana_cerana_newGene_6772;gene-APICC_00019;gene-APICC_08813;Apis_cerana_cerana_newGene_17775;gene-APICC_08921;gene-APICC_06834;Apis_cerana_cerana_newGene_2781;gene-APICC_06605;gene-APICC_08250;gene-APICC_08348;gene-APICC_08829;Apis_cerana_cerana_newGene_2780;Apis_cerana_cerana_newGene_7979;gene-APICC_08870;gene-APICC_08312;gene-APICC_06708;gene-APICC_08899;gene-APICC_09941;…
Cellular Component: microtubule (GO:0005874);	10	Apis_cerana_cerana_newGene_4591;gene-APICC_00219;gene-APICC_07357;gene-APICC_08339;gene-APICC_09010;Apis_cerana_cerana_newGene_4073;gene-APICC_09159;gene-APICC_06425;gene-APICC_05361;gene-APICC_08294
Cellular Component: microtubule associated complex (GO:0005875);	1	gene-APICC_08294
Cellular Component: microtubule organizing center (GO:0005815);	1	gene-APICC_08294
Cellular Component: mitochondrial inner membrane (GO:0005743);	2	gene-APICC_00268;Apis_cerana_cerana_newGene_6892
Cellular Component: mitochondrial matrix (GO:0005759);	1	gene-APICC_05350
Cellular Component: mitochondrial membrane (GO:0031966);	2	gene-APICC_07015;gene-APICC_00906
Cellular Component: mitochondrial outer membrane (GO:0005741);	2	gene-APICC_04691;gene-APICC_08201
Cellular Component: mitochondrion (GO:0005739);	3	gene-APICC_06836;gene-APICC_06915;gene-APICC_02514
Cellular Component: motile cilium (GO:0031514);	3	gene-APICC_07831;gene-APICC_09771;Apis_cerana_cerana_newGene_10836
Cellular Component: myosin complex (GO:0016459);	10	gene-APICC_09467;gene-APICC_01168;gene-APICC_08457;gene-APICC_08469;gene-APICC_04446;gene-APICC_06491;gene-APICC_03486;gene-APICC_07191;gene-APICC_06929;gene-APICC_08594
Cellular Component: nuclear chromosome (GO:0000228);	1	gene-APICC_01702
Cellular Component: nuclear pore (GO:0005643);	2	gene-APICC_05287;gene-APICC_01854
Cellular Component: nucleosome (GO:0000786);	1	gene-APICC_01279
Cellular Component: nucleus (GO:0005634);	159	Apis_cerana_cerana_newGene_11608;gene-APICC_07982;gene-APICC_10063;gene-APICC_07711;gene-APICC_10011;gene-APICC_04128;Apis_cerana_cerana_newGene_23449;gene-APICC_09937;gene-APICC_07212;gene-APICC_02235;gene-APICC_07083;gene-APICC_09450;gene-APICC_07296;Apis_cerana_cerana_newGene_12401;gene-APICC_07210;gene-APICC_09296;gene-APICC_01730;gene-APICC_06561;gene-APICC_05289;Apis_cerana_cerana_newGene_1…
Cellular Component: peroxisome (GO:0005777);	1	gene-APICC_08058
Cellular Component: phagocytic vesicle (GO:0045335);	1	gene-APICC_03489
Cellular Component: phosphatidylinositol 3-kinase complex (GO:0005942);	3	gene-APICC_04819;gene-APICC_08712;gene-APICC_04314
Cellular Component: plasma membrane (GO:0005886);	32	gene-APICC_00812;gene-APICC_03312;gene-APICC_09702;gene-APICC_08905;gene-APICC_09695;gene-APICC_07151;gene-APICC_08417;gene-APICC_08403;gene-APICC_02327;Apis_cerana_cerana_newGene_7986;Apis_cerana_cerana_newGene_9132;Apis_cerana_cerana_newGene_7982;gene-APICC_06847;gene-APICC_09985;gene-APICC_00335;gene-APICC_03538;gene-APICC_04589;gene-APICC_06973;gene-APICC_04654;gene-APICC_02324;gene-APICC_080…
Cellular Component: postsynaptic membrane (GO:0045211);	13	gene-APICC_08481;gene-APICC_06360;gene-APICC_06951;gene-APICC_08156;gene-APICC_10010;gene-APICC_04209;gene-APICC_04245;gene-APICC_06747;gene-APICC_10023;gene-APICC_07289;gene-APICC_10034;gene-APICC_10012;gene-APICC_04045
Cellular Component: presynapse (GO:0098793);	1	gene-APICC_07322
Cellular Component: presynaptic active zone (GO:0048786);	2	gene-APICC_02146;gene-APICC_02147
Cellular Component: proteasome complex (GO:0000502);	1	gene-APICC_01563
Cellular Component: proteinaceous extracellular matrix (GO:0005578);	18	gene-APICC_03904;Apis_cerana_cerana_newGene_16674;gene-APICC_07167;gene-APICC_09843;gene-APICC_07506;gene-APICC_02156;Apis_cerana_cerana_newGene_1155;gene-APICC_09355;gene-APICC_09182;gene-APICC_09155;gene-APICC_01548;gene-APICC_05635;gene-APICC_07785;Apis_cerana_cerana_newGene_11096;gene-APICC_09635;gene-APICC_05959;gene-APICC_07656;Apis_cerana_cerana_newGene_3488
Cellular Component: pyruvate dehydrogenase complex (GO:0045254);	1	gene-APICC_05350
Cellular Component: respiratory chain (GO:0070469);	2	gene-APICC_00268;gene-APICC_06915
Cellular Component: respiratory chain complex III (GO:0045275);	1	Apis_cerana_cerana_newGene_6892
Cellular Component: ribosome (GO:0005840);	3	gene-APICC_05693;gene-APICC_09553;gene-APICC_06171
Cellular Component: ruffle (GO:0001726);	1	gene-APICC_10165
Cellular Component: sarcoglycan complex (GO:0016012);	1	gene-APICC_02335
Cellular Component: sodium:potassium-exchanging ATPase complex (GO:0005890);	1	gene-APICC_02432
Cellular Component: spindle pole (GO:0000922);	1	gene-APICC_05361
Cellular Component: spliceosomal complex (GO:0005681);	1	gene-APICC_02862
Cellular Component: synapse (GO:0045202);	2	Apis_cerana_cerana_newGene_10704;gene-APICC_04589
Cellular Component: synaptic cleft (GO:0043083);	1	gene-APICC_09804
Cellular Component: synaptic vesicle (GO:0008021);	1	gene-APICC_09782
Cellular Component: tRNA-intron endonuclease complex (GO:0000214);	1	gene-APICC_00481
Cellular Component: transcription factor TFIIE complex (GO:0005673);	1	gene-APICC_05590
Cellular Component: transcription factor complex (GO:0005667);	3	gene-APICC_07083;gene-APICC_02936;Apis_cerana_cerana_newGene_19002
Cellular Component: troponin complex (GO:0005861);	2	gene-APICC_08265;gene-APICC_03160
Cellular Component: ubiquitin ligase complex (GO:0000151);	1	gene-APICC_09516
Cellular Component: vacuolar proton-transporting V-type ATPase, V0 domain (GO:0000220);	1	gene-APICC_01478
Cellular Component: viral nucleocapsid (GO:0019013);	3	gene-APICC_01157;gene-APICC_09729;gene-APICC_02539
Cellular Component: voltage-gated calcium channel complex (GO:0005891);	4	gene-APICC_09150;gene-APICC_09323;gene-APICC_06978;gene-APICC_05945
Cellular Component: voltage-gated potassium channel complex (GO:0008076);	9	gene-APICC_06052;gene-APICC_06993;gene-APICC_06630;gene-APICC_06761;gene-APICC_07811;gene-APICC_09614;Apis_cerana_cerana_newGene_10712;gene-APICC_05426;gene-APICC_09317
Cellular Component: voltage-gated sodium channel complex (GO:0001518);	3	gene-APICC_00838;gene-APICC_09652;gene-APICC_09055
Molecular Function	1913
Molecular Function: 2 iron, 2 sulfur cluster binding (GO:0051537);	1	gene-APICC_00268
Molecular Function: 3',5'-cyclic-nucleotide phosphodiesterase activity (GO:0004114);	3	gene-APICC_01068;gene-APICC_02824;gene-APICC_05014
Molecular Function: 4 iron, 4 sulfur cluster binding (GO:0051539);	1	gene-APICC_02514
Molecular Function: 6-phosphofructokinase activity (GO:0003872);	1	gene-APICC_02409
Molecular Function: ADP binding (GO:0043531);	1	gene-APICC_00620
Molecular Function: AMP binding (GO:0016208);	1	gene-APICC_09676
Molecular Function: ARF guanyl-nucleotide exchange factor activity (GO:0005086);	3	gene-APICC_08416;gene-APICC_10111;gene-APICC_06584
Molecular Function: ATP binding (GO:0005524);	145	gene-APICC_04446;gene-APICC_07805;gene-APICC_00040;gene-APICC_09786;Apis_cerana_cerana_newGene_15819;gene-APICC_01996;gene-APICC_05576;gene-APICC_08901;gene-APICC_00269;gene-APICC_01867;gene-APICC_00999;gene-APICC_02927;gene-APICC_00219;gene-APICC_02607;gene-APICC_09748;gene-APICC_03312;gene-APICC_07231;gene-APICC_09467;gene-APICC_02576;gene-APICC_08457;gene-APICC_03119;gene-APICC_04925;gene-APIC…
Molecular Function: ATP-dependent RNA helicase activity (GO:0004004);	1	gene-APICC_01249
Molecular Function: ATP-dependent helicase activity (GO:0008026);	5	gene-APICC_03065;gene-APICC_03796;gene-APICC_07603;gene-APICC_07671;gene-APICC_07474
Molecular Function: ATPase activator activity (GO:0001671);	1	gene-APICC_06927
Molecular Function: ATPase activity (GO:0016887);	12	gene-APICC_02066;gene-APICC_02426;gene-APICC_00269;gene-APICC_09772;gene-APICC_06265;gene-APICC_08093;gene-APICC_07558;gene-APICC_06446;Apis_cerana_cerana_newGene_7636;gene-APICC_09704;gene-APICC_07231;gene-APICC_02535
Molecular Function: ATPase activity, coupled to transmembrane movement of substances (GO:0042626);	5	gene-APICC_09578;gene-APICC_00040;Apis_cerana_cerana_newGene_15670;gene-APICC_02927;Apis_cerana_cerana_newGene_15819
Molecular Function: DNA N-glycosylase activity (GO:0019104);	1	gene-APICC_08243
Molecular Function: DNA binding (GO:0003677);	81	gene-APICC_02066;gene-APICC_09796;gene-APICC_07682;gene-APICC_05590;gene-APICC_08907;gene-APICC_04035;gene-APICC_08012;gene-APICC_06549;gene-APICC_02369;gene-APICC_09110;gene-APICC_03485;gene-APICC_03894;gene-APICC_09837;gene-APICC_01385;gene-APICC_05702;Apis_cerana_cerana_newGene_11306;gene-APICC_06880;Apis_cerana_cerana_newGene_18077;gene-APICC_02562;gene-APICC_04432;gene-APICC_08882;gene-APICC…
Molecular Function: DNA helicase activity (GO:0003678);	1	Apis_cerana_cerana_newGene_15704
Molecular Function: DNA ligase (ATP) activity (GO:0003910);	1	gene-APICC_08894
Molecular Function: DNA topoisomerase type II (ATP-hydrolyzing) activity (GO:0003918);	1	gene-APICC_00767
Molecular Function: DNA-directed 5'-3' RNA polymerase activity (GO:0003899);	3	gene-APICC_09594;gene-APICC_09891;Apis_cerana_cerana_newGene_14350
Molecular Function: DNA-directed DNA polymerase activity (GO:0003887);	1	gene-APICC_07682
Molecular Function: G-protein coupled GABA receptor activity (GO:0004965);	3	gene-APICC_10026;gene-APICC_09743;gene-APICC_08078
Molecular Function: G-protein coupled acetylcholine receptor activity (GO:0016907);	1	gene-APICC_06927
Molecular Function: G-protein coupled peptide receptor activity (GO:0008528);	1	gene-APICC_06695
Molecular Function: G-protein coupled receptor activity (GO:0004930);	28	gene-APICC_09966;gene-APICC_04947;gene-APICC_04481;gene-APICC_08276;gene-APICC_06752;gene-APICC_09793;gene-APICC_06347;Apis_cerana_cerana_newGene_17310;gene-APICC_06662;gene-APICC_00782;gene-APICC_09005;gene-APICC_10002;gene-APICC_09424;gene-APICC_05575;gene-APICC_08403;gene-APICC_09373;gene-APICC_08323;gene-APICC_01067;gene-APICC_01166;gene-APICC_06681;gene-APICC_08905;gene-APICC_07644;gene-APIC…
Molecular Function: G-protein coupled receptor kinase activity (GO:0004703);	3	gene-APICC_05588;gene-APICC_08460;Apis_cerana_cerana_newGene_9169
Molecular Function: G-protein coupled serotonin receptor activity (GO:0004993);	1	Apis_cerana_cerana_newGene_17348
Molecular Function: GTP binding (GO:0005525);	16	gene-APICC_07357;Apis_cerana_cerana_newGene_2780;gene-APICC_05030;gene-APICC_08921;gene-APICC_05219;Apis_cerana_cerana_newGene_2781;gene-APICC_09159;Apis_cerana_cerana_newGene_17775;gene-APICC_02890;gene-APICC_02011;gene-APICC_03879;gene-APICC_02539;gene-APICC_07018;gene-APICC_08486;gene-APICC_00390;gene-APICC_09941
Molecular Function: GTPase activator activity (GO:0005096);	8	gene-APICC_08066;gene-APICC_01764;gene-APICC_05818;gene-APICC_09090;Apis_cerana_cerana_newGene_12794;gene-APICC_06503;gene-APICC_09636;gene-APICC_10050
Molecular Function: GTPase activity (GO:0003924);	4	gene-APICC_07357;gene-APICC_09159;gene-APICC_02011;gene-APICC_02539
Molecular Function: L-lactate dehydrogenase activity (GO:0004459);	1	gene-APICC_05109
Molecular Function: MAP kinase activity (GO:0004707);	2	gene-APICC_04738;gene-APICC_06215
Molecular Function: MAP kinase kinase kinase activity (GO:0004709);	1	gene-APICC_05576
Molecular Function: N-acetyltransferase activity (GO:0008080);	2	gene-APICC_01106;gene-APICC_07048
Molecular Function: NAD binding (GO:0051287);	3	gene-APICC_05005;gene-APICC_07759;gene-APICC_00443
Molecular Function: NAD+ ADP-ribosyltransferase activity (GO:0003950);	1	gene-APICC_03018
Molecular Function: NAD+ binding (GO:0070403);	2	gene-APICC_07369;gene-APICC_02972
Molecular Function: NAD-dependent histone deacetylase activity (H3-K14 specific) (GO:0032041);	1	gene-APICC_05608
Molecular Function: Notch binding (GO:0005112);	1	gene-APICC_06576
Molecular Function: RNA binding (GO:0003723);	18	gene-APICC_08825;Apis_cerana_cerana_newGene_913;gene-APICC_06250;gene-APICC_01369;gene-APICC_07131;gene-APICC_09477;Apis_cerana_cerana_newGene_2772;Apis_cerana_cerana_newGene_1163;gene-APICC_01015;gene-APICC_06763;gene-APICC_01249;gene-APICC_07956;gene-APICC_01395;gene-APICC_00759;gene-APICC_09411;gene-APICC_04680;Apis_cerana_cerana_newGene_23064;gene-APICC_02903
Molecular Function: RNA binding (GO:0044822);	1	gene-APICC_07480
Molecular Function: RNA polymerase II transcription factor activity, ligand-activated sequence-specific DNA binding (GO:0004879);	5	gene-APICC_10011;Apis_cerana_cerana_newGene_14156;gene-APICC_07152;gene-APICC_07789;Apis_cerana_cerana_newGene_1865
Molecular Function: RNA polymerase II transcription factor activity, sequence-specific DNA binding (GO:0000981);	3	gene-APICC_09961;gene-APICC_07119;gene-APICC_07713
Molecular Function: Rab GTPase binding (GO:0017137);	2	gene-APICC_08704;gene-APICC_04700
Molecular Function: Ran GTPase binding (GO:0008536);	2	gene-APICC_04024;gene-APICC_06355
Molecular Function: Rho GTPase binding (GO:0017048);	3	gene-APICC_02576;gene-APICC_04055;gene-APICC_08119
Molecular Function: Rho guanyl-nucleotide exchange factor activity (GO:0005089);	14	gene-APICC_08948;gene-APICC_05516;gene-APICC_08942;gene-APICC_06783;gene-APICC_05818;gene-APICC_04405;gene-APICC_09693;gene-APICC_09553;gene-APICC_02140;gene-APICC_02072;Apis_cerana_cerana_newGene_10785;gene-APICC_05694;gene-APICC_09597;gene-APICC_07221
Molecular Function: SNAP receptor activity (GO:0005484);	1	gene-APICC_09252
Molecular Function: SNARE binding (GO:0000149);	1	gene-APICC_09252
Molecular Function: UDP-glucose 6-dehydrogenase activity (GO:0003979);	1	gene-APICC_00443
Molecular Function: [heparan sulfate]-glucosamine N-sulfotransferase activity (GO:0015016);	1	gene-APICC_02441
Molecular Function: acetate-CoA ligase activity (GO:0003987);	1	gene-APICC_09676
Molecular Function: acetylcholinesterase activity (GO:0003990);	1	gene-APICC_09804
Molecular Function: acetylgalactosaminyltransferase activity (GO:0008376);	1	Apis_cerana_cerana_newGene_11866
Molecular Function: acid phosphatase activity (GO:0003993);	1	gene-APICC_02458
Molecular Function: aconitate hydratase activity (GO:0003994);	1	gene-APICC_02514
Molecular Function: actin binding (GO:0003779);	24	gene-APICC_03895;gene-APICC_07191;gene-APICC_06929;gene-APICC_04189;gene-APICC_02134;gene-APICC_06835;gene-APICC_06198;gene-APICC_03722;gene-APICC_08469;gene-APICC_08457;gene-APICC_04055;gene-APICC_09319;gene-APICC_09467;gene-APICC_01025;gene-APICC_01871;gene-APICC_08119;gene-APICC_03486;gene-APICC_04446;gene-APICC_00204;Apis_cerana_cerana_newGene_14278;gene-APICC_04831;gene-APICC_03660;gene-APIC…
Molecular Function: actin filament binding (GO:0051015);	5	gene-APICC_08237;gene-APICC_08886;gene-APICC_10165;gene-APICC_06562;gene-APICC_04741
Molecular Function: acyl-CoA dehydrogenase activity (GO:0003995);	1	gene-APICC_03134
Molecular Function: adenosine deaminase activity (GO:0004000);	1	Apis_cerana_cerana_newGene_2772
Molecular Function: adenosine kinase activity (GO:0004001);	1	gene-APICC_05235
Molecular Function: adenylate cyclase activity (GO:0004016);	1	gene-APICC_01531
Molecular Function: adenylosuccinate synthase activity (GO:0004019);	1	gene-APICC_00390
Molecular Function: adenylylsulfate kinase activity (GO:0004020);	1	gene-APICC_00998
Molecular Function: alkaline phosphatase activity (GO:0004035);	1	gene-APICC_07321
Molecular Function: alkylglycerone-phosphate synthase activity (GO:0008609);	1	gene-APICC_00119
Molecular Function: alpha,alpha-trehalase activity (GO:0004555);	2	gene-APICC_06974;gene-APICC_09191
Molecular Function: alpha-1,4-glucosidase activity (GO:0004558);	1	gene-APICC_08622
Molecular Function: alpha-amylase activity (GO:0004556);	1	gene-APICC_00290
Molecular Function: alpha-mannosidase activity (GO:0004559);	1	gene-APICC_02863
Molecular Function: alpha-tubulin binding (GO:0043014);	1	gene-APICC_02677
Molecular Function: amino acid binding (GO:0016597);	1	gene-APICC_06650
Molecular Function: amino acid transmembrane transporter activity (GO:0015171);	3	gene-APICC_09662;gene-APICC_04814;gene-APICC_04942
Molecular Function: aminomethyltransferase activity (GO:0004047);	1	gene-APICC_07113
Molecular Function: aminopeptidase activity (GO:0004177);	2	gene-APICC_07202;gene-APICC_09285
Molecular Function: ammonium transmembrane transporter activity (GO:0008519);	1	gene-APICC_05918
Molecular Function: arginine kinase activity (GO:0004054);	1	gene-APICC_01033
Molecular Function: arginyltransferase activity (GO:0004057);	1	gene-APICC_07900
Molecular Function: aspartic-type endopeptidase activity (GO:0004190);	1	gene-APICC_08580
Molecular Function: beta-N-acetylhexosaminidase activity (GO:0004563);	3	gene-APICC_03041;gene-APICC_09703;gene-APICC_06488
Molecular Function: beta-catenin binding (GO:0008013);	1	gene-APICC_01226
Molecular Function: beta-glucuronidase activity (GO:0004566);	1	gene-APICC_04151
Molecular Function: binding (GO:0005488);	3	gene-APICC_04000;gene-APICC_03145;gene-APICC_07724
Molecular Function: biotin binding (GO:0009374);	1	gene-APICC_04302
Molecular Function: biotin carboxylase activity (GO:0004075);	1	gene-APICC_04302
Molecular Function: cAMP binding (GO:0030552);	1	gene-APICC_00806
Molecular Function: cAMP response element binding (GO:0035497);	2	gene-APICC_08872;gene-APICC_06622
Molecular Function: cAMP-dependent protein kinase regulator activity (GO:0008603);	1	gene-APICC_00806
Molecular Function: cadherin binding (GO:0045296);	3	gene-APICC_08237;gene-APICC_09796;gene-APICC_09601
Molecular Function: calcium channel activity (GO:0005262);	2	gene-APICC_08849;Apis_cerana_cerana_newGene_15630
Molecular Function: calcium ion binding (GO:0005509);	64	gene-APICC_04621;Apis_cerana_cerana_newGene_3650;gene-APICC_00777;Apis_cerana_cerana_newGene_3164;gene-APICC_08232;gene-APICC_06847;Apis_cerana_cerana_newGene_7982;gene-APICC_03308;gene-APICC_09809;gene-APICC_09319;gene-APICC_07656;gene-APICC_04560;Apis_cerana_cerana_newGene_900;gene-APICC_08173;gene-APICC_01871;gene-APICC_07061;gene-APICC_07794;Apis_cerana_cerana_newGene_23873;gene-APICC_07807;g…
Molecular Function: calcium-dependent cysteine-type endopeptidase activity (GO:0004198);	1	gene-APICC_02114
Molecular Function: calcium-transporting ATPase activity (GO:0005388);	3	Apis_cerana_cerana_newGene_10297;Apis_cerana_cerana_newGene_10295;Apis_cerana_cerana_newGene_10294
Molecular Function: calcium:sodium antiporter activity (GO:0005432);	1	gene-APICC_08346
Molecular Function: calmodulin binding (GO:0005516);	1	Apis_cerana_cerana_newGene_5071
Molecular Function: carbohydrate binding (GO:0030246);	9	gene-APICC_03662;gene-APICC_03504;gene-APICC_03902;gene-APICC_06347;gene-APICC_07754;gene-APICC_02863;gene-APICC_09632;gene-APICC_09757;gene-APICC_09373
Molecular Function: carbonate dehydratase activity (GO:0004089);	1	gene-APICC_02013
Molecular Function: carboxy-lyase activity (GO:0016831);	5	gene-APICC_10158;gene-APICC_05632;gene-APICC_00334;gene-APICC_07611;gene-APICC_03312
Molecular Function: carboxylic ester hydrolase activity (GO:0052689);	2	gene-APICC_08013;gene-APICC_05852
Molecular Function: carboxypeptidase activity (GO:0004180);	1	gene-APICC_06324
Molecular Function: catalytic activity (GO:0003824);	13	gene-APICC_00142;gene-APICC_09313;gene-APICC_09782;gene-APICC_09314;gene-APICC_04843;gene-APICC_08936;gene-APICC_08036;gene-APICC_03899;gene-APICC_08069;gene-APICC_08532;Apis_cerana_cerana_newGene_19138;gene-APICC_09691;gene-APICC_00264
Molecular Function: cation binding (GO:0043169);	2	gene-APICC_06156;gene-APICC_00290
Molecular Function: cation transmembrane transporter activity (GO:0008324);	1	gene-APICC_01698
Molecular Function: cation:chloride symporter activity (GO:0015377);	1	gene-APICC_02517
Molecular Function: chaperone binding (GO:0051087);	1	gene-APICC_06927
Molecular Function: chitin binding (GO:0008061);	13	gene-APICC_07442;Apis_cerana_cerana_newGene_16068;Apis_cerana_cerana_newGene_12676;gene-APICC_01869;gene-APICC_08813;gene-APICC_07736;gene-APICC_04865;gene-APICC_08637;gene-APICC_05056;gene-APICC_09996;gene-APICC_00553;Apis_cerana_cerana_newGene_3488;Apis_cerana_cerana_newGene_10553
Molecular Function: chitinase activity (GO:0004568);	2	gene-APICC_09344;Apis_cerana_cerana_newGene_10553
Molecular Function: chloride channel activity (GO:0005254);	1	gene-APICC_06973
Molecular Function: cholinesterase activity (GO:0004104);	1	gene-APICC_07422
Molecular Function: chromatin binding (GO:0003682);	6	gene-APICC_01759;gene-APICC_01094;gene-APICC_03499;gene-APICC_09389;gene-APICC_03854;gene-APICC_06811
Molecular Function: copper ion binding (GO:0005507);	7	gene-APICC_08687;gene-APICC_08899;gene-APICC_08804;gene-APICC_08413;gene-APICC_10109;gene-APICC_09345;gene-APICC_07670
Molecular Function: copper ion transmembrane transporter activity (GO:0005375);	1	gene-APICC_09051
Molecular Function: cytoskeletal protein binding (GO:0008092);	1	gene-APICC_09597
Molecular Function: diacylglycerol binding (GO:0019992);	1	gene-APICC_10058
Molecular Function: diacylglycerol kinase activity (GO:0004143);	3	gene-APICC_08266;gene-APICC_08267;gene-APICC_09983
Molecular Function: dihydrolipoyllysine-residue acetyltransferase activity (GO:0004742);	1	gene-APICC_05350
Molecular Function: dioxygenase activity (GO:0051213);	1	gene-APICC_09762
Molecular Function: drug transmembrane transporter activity (GO:0015238);	1	gene-APICC_09334
Molecular Function: dynein complex binding (GO:0045502);	1	gene-APICC_08294
Molecular Function: electron carrier activity (GO:0009055);	5	gene-APICC_00641;Apis_cerana_cerana_newGene_6892;gene-APICC_06915;gene-APICC_08887;gene-APICC_09019
Molecular Function: electron transporter, transferring electrons within cytochrome b6/f complex of photosystem II activity (GO:0045158);	1	gene-APICC_06836
Molecular Function: enzyme regulator activity (GO:0030234);	1	gene-APICC_01563
Molecular Function: ephrin receptor activity (GO:0005003);	1	gene-APICC_08177
Molecular Function: extracellular ligand-gated ion channel activity (GO:0005230);	11	gene-APICC_08156;gene-APICC_08481;Apis_cerana_cerana_newGene_10704;gene-APICC_04245;gene-APICC_08994;gene-APICC_04045;gene-APICC_06474;gene-APICC_04589;gene-APICC_10034;gene-APICC_10012;gene-APICC_07289
Molecular Function: extracellular matrix structural constituent (GO:0005201);	8	gene-APICC_09155;gene-APICC_07167;gene-APICC_09355;Apis_cerana_cerana_newGene_1155;gene-APICC_07656;gene-APICC_05959;gene-APICC_05635;gene-APICC_02156
Molecular Function: extracellular-glutamate-gated ion channel activity (GO:0005234);	6	gene-APICC_10010;gene-APICC_06951;gene-APICC_06360;gene-APICC_06747;gene-APICC_10023;gene-APICC_04209
Molecular Function: fatty-acyl-CoA reductase (alcohol-forming) activity (GO:0080019);	2	gene-APICC_05817;gene-APICC_09720
Molecular Function: fibroblast growth factor-activated receptor activity (GO:0005007);	1	Apis_cerana_cerana_newGene_8467
Molecular Function: flavin adenine dinucleotide binding (GO:0050660);	19	gene-APICC_01843;gene-APICC_07082;gene-APICC_07747;gene-APICC_02450;gene-APICC_01842;gene-APICC_03134;gene-APICC_00641;gene-APICC_07834;gene-APICC_02449;gene-APICC_01385;gene-APICC_07205;gene-APICC_02451;gene-APICC_09431;gene-APICC_03266;gene-APICC_00119;gene-APICC_05688;gene-APICC_02452;gene-APICC_02453;gene-APICC_02289
Molecular Function: formate-tetrahydrofolate ligase activity (GO:0004329);	1	gene-APICC_02466
Molecular Function: fructose-bisphosphate aldolase activity (GO:0004332);	1	gene-APICC_02202
Molecular Function: gastrin receptor activity (GO:0015054);	1	gene-APICC_07488
Molecular Function: glucose oxidase activity (GO:0046562);	1	gene-APICC_02289
Molecular Function: glucuronosyltransferase activity (GO:0015020);	3	gene-APICC_03035;gene-APICC_05881;gene-APICC_07579
Molecular Function: glutamate 5-kinase activity (GO:0004349);	1	gene-APICC_06838
Molecular Function: glutamate-5-semialdehyde dehydrogenase activity (GO:0004350);	1	gene-APICC_06838
Molecular Function: glycine-tRNA ligase activity (GO:0004820);	1	gene-APICC_09037
Molecular Function: growth factor activity (GO:0008083);	3	Apis_cerana_cerana_newGene_23740;gene-APICC_05786;gene-APICC_09744
Molecular Function: guanyl-nucleotide exchange factor activity (GO:0005085);	8	gene-APICC_01287;gene-APICC_00512;gene-APICC_09747;gene-APICC_05784;gene-APICC_02561;gene-APICC_07985;gene-APICC_02547;gene-APICC_09269
Molecular Function: guanylate cyclase activity (GO:0004383);	5	gene-APICC_07614;gene-APICC_00606;gene-APICC_09753;gene-APICC_07685;gene-APICC_09018
Molecular Function: hedgehog receptor activity (GO:0008158);	1	gene-APICC_04962
Molecular Function: helicase activity (GO:0004386);	5	gene-APICC_00734;gene-APICC_06603;gene-APICC_03455;gene-APICC_07073;gene-APICC_09772
Molecular Function: heme binding (GO:0020037);	17	gene-APICC_08880;gene-APICC_09229;gene-APICC_09213;gene-APICC_07816;gene-APICC_06836;gene-APICC_09018;gene-APICC_09377;gene-APICC_08097;gene-APICC_03625;gene-APICC_08887;gene-APICC_06711;gene-APICC_06915;gene-APICC_00383;gene-APICC_08279;gene-APICC_00385;gene-APICC_06708;gene-APICC_06737
Molecular Function: heparan sulfate proteoglycan binding (GO:0043395);	1	gene-APICC_09843
Molecular Function: heparin binding (GO:0008201);	1	gene-APICC_04712
Molecular Function: heterocyclic compound binding (GO:1901363);	1	gene-APICC_01941
Molecular Function: histidine-tRNA ligase activity (GO:0004821);	1	gene-APICC_01996
Molecular Function: histone acetyltransferase activity (GO:0004402);	2	gene-APICC_01279;gene-APICC_03143
Molecular Function: hyalurononglucosaminidase activity (GO:0004415);	2	gene-APICC_07829;gene-APICC_10171
Molecular Function: hydrogen ion transmembrane transporter activity (GO:0015078);	1	gene-APICC_01478
Molecular Function: hydrolase activity (GO:0016787);	16	gene-APICC_07727;gene-APICC_03348;gene-APICC_03349;gene-APICC_00721;gene-APICC_09943;gene-APICC_02441;gene-APICC_06771;gene-APICC_08128;gene-APICC_00661;gene-APICC_08294;gene-APICC_00300;gene-APICC_06950;gene-APICC_07469;gene-APICC_02264;gene-APICC_04401;gene-APICC_08202
Molecular Function: hydrolase activity, acting on carbon-nitrogen (but not peptide) bonds (GO:0016810);	3	gene-APICC_07442;gene-APICC_01869;gene-APICC_03366
Molecular Function: hydrolase activity, acting on ester bonds (GO:0016788);	2	gene-APICC_08415;gene-APICC_07565
Molecular Function: hydrolase activity, acting on glycosyl bonds (GO:0016798);	1	gene-APICC_00019
Molecular Function: hydrolase activity, hydrolyzing O-glycosyl compounds (GO:0004553);	1	gene-APICC_00548
Molecular Function: inorganic anion exchanger activity (GO:0005452);	2	gene-APICC_06632;gene-APICC_05420
Molecular Function: inositol 1,4,5-trisphosphate-sensitive calcium-release channel activity (GO:0005220);	1	gene-APICC_05838
Molecular Function: inositol oxygenase activity (GO:0050113);	1	gene-APICC_08818
Molecular Function: inositol-1,4,5-trisphosphate 3-kinase activity (GO:0008440);	1	gene-APICC_07739
Molecular Function: insulin receptor binding (GO:0005158);	3	gene-APICC_09959;gene-APICC_10165;gene-APICC_03475
Molecular Function: ion binding (GO:0043167);	1	gene-APICC_07554
Molecular Function: ion channel activity (GO:0005216);	4	gene-APICC_09667;gene-APICC_09545;gene-APICC_07064;gene-APICC_02402
Molecular Function: ionotropic glutamate receptor activity (GO:0004970);	10	gene-APICC_10023;gene-APICC_06747;gene-APICC_04209;Apis_cerana_cerana_newGene_24121;gene-APICC_07174;gene-APICC_10010;gene-APICC_06951;gene-APICC_09253;gene-APICC_09555;gene-APICC_06360
Molecular Function: iron ion binding (GO:0005506);	13	gene-APICC_09213;gene-APICC_08279;gene-APICC_00385;gene-APICC_06836;gene-APICC_06737;gene-APICC_06708;gene-APICC_06650;gene-APICC_09377;gene-APICC_09941;gene-APICC_06711;gene-APICC_08818;gene-APICC_00383;gene-APICC_09229
Molecular Function: isomerase activity (GO:0016853);	2	gene-APICC_05471;gene-APICC_07754
Molecular Function: kinase activity (GO:0016301);	18	gene-APICC_07897;gene-APICC_08712;gene-APICC_01248;gene-APICC_00806;gene-APICC_04819;gene-APICC_04314;gene-APICC_00736;gene-APICC_08329;gene-APICC_08313;Apis_cerana_cerana_newGene_10785;gene-APICC_06654;gene-APICC_00185;gene-APICC_04127;gene-APICC_06721;gene-APICC_00616;gene-APICC_08570;gene-APICC_02495;gene-APICC_09648
Molecular Function: ligase activity (GO:0016874);	8	gene-APICC_08414;gene-APICC_08633;gene-APICC_03401;gene-APICC_08398;gene-APICC_08851;gene-APICC_02934;gene-APICC_06994;gene-APICC_00306
Molecular Function: lipid binding (GO:0008289);	1	gene-APICC_06907
Molecular Function: lipid transporter activity (GO:0005319);	10	gene-APICC_07874;gene-APICC_07098;gene-APICC_05873;Apis_cerana_cerana_newGene_13540;gene-APICC_06623;Apis_cerana_cerana_newGene_13703;Apis_cerana_cerana_newGene_13542;gene-APICC_09633;Apis_cerana_cerana_newGene_13544;gene-APICC_04755
Molecular Function: lyase activity (GO:0016829);	2	gene-APICC_00481;gene-APICC_01930
Molecular Function: magnesium ion binding (GO:0000287);	3	gene-APICC_01930;gene-APICC_06309;gene-APICC_00390
Molecular Function: maltose alpha-glucosidase activity (GO:0032450);	1	gene-APICC_08622
Molecular Function: mannosyl-oligosaccharide 1,2-alpha-mannosidase activity (GO:0004571);	1	Apis_cerana_cerana_newGene_16919
Molecular Function: metal ion binding (GO:0046872);	116	gene-APICC_06047;gene-APICC_05702;gene-APICC_09983;gene-APICC_06478;Apis_cerana_cerana_newGene_8076;gene-APICC_07584;gene-APICC_08192;Apis_cerana_cerana_newGene_14778;gene-APICC_04082;Apis_cerana_cerana_newGene_6892;gene-APICC_09761;gene-APICC_04390;gene-APICC_09884;gene-APICC_01452;gene-APICC_00810;gene-APICC_07243;gene-APICC_08519;gene-APICC_02679;Apis_cerana_cerana_newGene_13433;gene-APICC_077…
Molecular Function: metallocarboxypeptidase activity (GO:0004181);	2	gene-APICC_09149;gene-APICC_03624
Molecular Function: metalloendopeptidase activity (GO:0004222);	23	gene-APICC_07595;gene-APICC_08483;gene-APICC_00810;gene-APICC_08702;gene-APICC_08195;gene-APICC_07506;gene-APICC_03071;gene-APICC_08750;gene-APICC_03875;Apis_cerana_cerana_newGene_17932;gene-APICC_02233;gene-APICC_03904;gene-APICC_08796;Apis_cerana_cerana_newGene_3488;gene-APICC_03045;gene-APICC_09635;gene-APICC_07785;gene-APICC_08482;gene-APICC_07090;gene-APICC_09320;gene-APICC_03225;gene-APICC_…
Molecular Function: metallopeptidase activity (GO:0008237);	7	gene-APICC_07643;gene-APICC_08714;gene-APICC_08716;gene-APICC_08527;gene-APICC_07202;gene-APICC_08348;gene-APICC_08715
Molecular Function: methylenetetrahydrofolate dehydrogenase (NADP+) activity (GO:0004488);	1	gene-APICC_02466
Molecular Function: methylmalonate-semialdehyde dehydrogenase (acylating) activity (GO:0004491);	1	gene-APICC_04301
Molecular Function: methyltransferase activity (GO:0008168);	7	gene-APICC_08063;gene-APICC_04643;gene-APICC_03894;gene-APICC_01385;gene-APICC_00551;Apis_cerana_cerana_newGene_23511;gene-APICC_02584
Molecular Function: microtubule binding (GO:0008017);	13	gene-APICC_08068;gene-APICC_08339;gene-APICC_09010;gene-APICC_00219;Apis_cerana_cerana_newGene_4591;gene-APICC_05361;Apis_cerana_cerana_newGene_4088;gene-APICC_02480;gene-APICC_06425;gene-APICC_06804;gene-APICC_09495;Apis_cerana_cerana_newGene_14252;Apis_cerana_cerana_newGene_4073
Molecular Function: microtubule motor activity (GO:0003777);	19	gene-APICC_08093;gene-APICC_00219;gene-APICC_02770;gene-APICC_02549;gene-APICC_06265;gene-APICC_09771;gene-APICC_08901;gene-APICC_00269;gene-APICC_09010;gene-APICC_02426;gene-APICC_01864;Apis_cerana_cerana_newGene_7636;gene-APICC_02480;gene-APICC_06446;gene-APICC_06804;gene-APICC_08339;gene-APICC_09704;Apis_cerana_cerana_newGene_4073;Apis_cerana_cerana_newGene_4088
Molecular Function: mismatched DNA binding (GO:0030983);	1	gene-APICC_09577
Molecular Function: monooxygenase activity (GO:0004497);	9	gene-APICC_06711;gene-APICC_09229;gene-APICC_00383;gene-APICC_09377;gene-APICC_00385;gene-APICC_06708;gene-APICC_06737;gene-APICC_09213;gene-APICC_08279
Molecular Function: motor activity (GO:0003774);	10	gene-APICC_01168;gene-APICC_09467;gene-APICC_08469;gene-APICC_08457;gene-APICC_03486;gene-APICC_04446;gene-APICC_06491;gene-APICC_08594;gene-APICC_06929;gene-APICC_07191
Molecular Function: neurexin family protein binding (GO:0042043);	2	Apis_cerana_cerana_newGene_6072;gene-APICC_09777
Molecular Function: neuromedin U receptor activity (GO:0001607);	1	gene-APICC_09685
Molecular Function: neuropeptide Y receptor activity (GO:0004983);	2	gene-APICC_09674;Apis_cerana_cerana_newGene_8867
Molecular Function: neurotransmitter:sodium symporter activity (GO:0005328);	6	gene-APICC_06515;gene-APICC_03465;Apis_cerana_cerana_newGene_11714;gene-APICC_01804;gene-APICC_07844;gene-APICC_00270
Molecular Function: non-membrane spanning protein tyrosine kinase activity (GO:0004715);	1	gene-APICC_00028
Molecular Function: nucleic acid binding (GO:0003676);	107	Apis_cerana_cerana_newGene_1201;gene-APICC_00481;gene-APICC_06479;gene-APICC_04645;gene-APICC_03487;gene-APICC_06358;gene-APICC_09729;gene-APICC_09491;Apis_cerana_cerana_newGene_14316;gene-APICC_08554;gene-APICC_03635;gene-APICC_01259;gene-APICC_07872;gene-APICC_09957;gene-APICC_03073;gene-APICC_07406;gene-APICC_07748;gene-APICC_06237;gene-APICC_09537;gene-APICC_02194;gene-APICC_04779;Apis_cerana…
Molecular Function: nucleoside-triphosphatase activity (GO:0017111);	1	gene-APICC_08114
Molecular Function: nucleosome binding (GO:0031491);	1	gene-APICC_02066
Molecular Function: nucleotide binding (GO:0000166);	54	gene-APICC_07667;gene-APICC_00141;gene-APICC_07685;gene-APICC_06613;Apis_cerana_cerana_newGene_23689;gene-APICC_02635;gene-APICC_01395;gene-APICC_02640;gene-APICC_07908;gene-APICC_07956;gene-APICC_06146;gene-APICC_06299;gene-APICC_05235;gene-APICC_02388;gene-APICC_02180;gene-APICC_08316;gene-APICC_05764;gene-APICC_02638;gene-APICC_02266;gene-APICC_01531;gene-APICC_08997;gene-APICC_09477;gene-APIC…
Molecular Function: nucleotidyltransferase activity (GO:0016779);	1	gene-APICC_04390
Molecular Function: nutrient reservoir activity (GO:0045735);	1	gene-APICC_04755
Molecular Function: octopamine receptor activity (GO:0004989);	1	gene-APICC_08581
Molecular Function: odorant binding (GO:0005549);	6	gene-APICC_02316;gene-APICC_03149;gene-APICC_02324;gene-APICC_02327;gene-APICC_01039;gene-APICC_02323
Molecular Function: olfactory receptor activity (GO:0004984);	4	gene-APICC_02327;gene-APICC_02316;gene-APICC_02324;gene-APICC_02323
Molecular Function: organic cyclic compound binding (GO:0097159);	1	gene-APICC_01941
Molecular Function: oxidoreductase activity (GO:0016491);	16	gene-APICC_07570;gene-APICC_00015;gene-APICC_06636;gene-APICC_01857;gene-APICC_09217;gene-APICC_01485;gene-APICC_01385;gene-APICC_04208;gene-APICC_00799;gene-APICC_07853;gene-APICC_06836;gene-APICC_05632;gene-APICC_08804;gene-APICC_08687;gene-APICC_07854;gene-APICC_10109
Molecular Function: oxidoreductase activity, acting on CH-OH group of donors (GO:0016614);	14	gene-APICC_02450;gene-APICC_02449;gene-APICC_07834;gene-APICC_07082;gene-APICC_07747;gene-APICC_01843;gene-APICC_09431;gene-APICC_02451;gene-APICC_07205;gene-APICC_01842;gene-APICC_00119;gene-APICC_05688;gene-APICC_02452;gene-APICC_02453
Molecular Function: oxidoreductase activity, acting on NAD(P)H (GO:0016651);	1	gene-APICC_07759
Molecular Function: oxidoreductase activity, acting on paired donors, with incorporation or reduction of molecular oxygen (GO:0016705);	9	gene-APICC_09377;gene-APICC_06711;gene-APICC_00383;gene-APICC_09229;gene-APICC_09213;gene-APICC_08279;gene-APICC_00385;gene-APICC_06737;gene-APICC_06708
Molecular Function: oxidoreductase activity, acting on paired donors, with incorporation or reduction of molecular oxygen, 2-oxoglutarate as one donor, and incorporation of one atom each of oxygen into both donors (GO:0016706);	1	gene-APICC_03894
Molecular Function: oxidoreductase activity, acting on paired donors, with incorporation or reduction of molecular oxygen, reduced ascorbate as one donor, and incorporation of one atom of oxygen (GO:0016715);	3	gene-APICC_08413;gene-APICC_07670;gene-APICC_09345
Molecular Function: oxidoreductase activity, acting on paired donors, with oxidation of a pair of donors resulting in the reduction of molecular oxygen to two molecules of water (GO:0016717);	1	Apis_cerana_cerana_newGene_1361
Molecular Function: oxidoreductase activity, acting on the CH-NH2 group of donors, oxygen as acceptor (GO:0016641);	1	gene-APICC_08899
Molecular Function: oxidoreductase activity, acting on the CH-OH group of donors, NAD or NADP as acceptor (GO:0016616);	3	gene-APICC_05005;gene-APICC_00709;gene-APICC_08928
Molecular Function: peptidase activity (GO:0008233);	4	gene-APICC_08869;Apis_cerana_cerana_newGene_4270;gene-APICC_00620;gene-APICC_07926
Molecular Function: peptidase inhibitor activity (GO:0030414);	1	gene-APICC_03484
Molecular Function: peroxidase activity (GO:0004601);	4	gene-APICC_08880;gene-APICC_07816;gene-APICC_08097;gene-APICC_03625
Molecular Function: phosphatase activity (GO:0016791);	1	Apis_cerana_cerana_newGene_1113
Molecular Function: phosphatidylinositol 3-kinase regulator activity (GO:0035014);	3	gene-APICC_04819;gene-APICC_04314;gene-APICC_08712
Molecular Function: phosphatidylinositol binding (GO:0035091);	2	gene-APICC_05510;gene-APICC_00549
Molecular Function: phosphatidylinositol phosphate kinase activity (GO:0016307);	1	gene-APICC_02525
Molecular Function: phosphatidylinositol phospholipase C activity (GO:0004435);	3	gene-APICC_06516;gene-APICC_07985;gene-APICC_05612
Molecular Function: phosphatidylinositol-3,4,5-trisphosphate binding (GO:0005547);	1	gene-APICC_03489
Molecular Function: phospholipid binding (GO:0005543);	1	gene-APICC_10111
Molecular Function: phospholipid-translocating ATPase activity (GO:0004012);	1	gene-APICC_06309
Molecular Function: phosphoprotein phosphatase activity (GO:0004721);	3	gene-APICC_06156;gene-APICC_08696;gene-APICC_09221
Molecular Function: phosphorelay sensor kinase activity (GO:0000155);	1	gene-APICC_07036
Molecular Function: phosphoric diester hydrolase activity (GO:0008081);	1	gene-APICC_07517
Molecular Function: phosphoric ester hydrolase activity (GO:0042578);	1	gene-APICC_03976
Molecular Function: phosphorus-oxygen lyase activity (GO:0016849);	4	gene-APICC_07792;gene-APICC_06613;gene-APICC_07908;gene-APICC_02640
Molecular Function: pigment binding (GO:0031409);	2	gene-APICC_06908;gene-APICC_06907
Molecular Function: potassium channel activity (GO:0005267);	6	gene-APICC_08380;gene-APICC_09383;gene-APICC_05431;gene-APICC_07735;gene-APICC_08379;gene-APICC_06898
Molecular Function: potassium:chloride symporter activity (GO:0015379);	1	gene-APICC_03025
Molecular Function: protein dimerization activity (GO:0046983);	28	Apis_cerana_cerana_newGene_2878;gene-APICC_02556;gene-APICC_03635;gene-APICC_09333;gene-APICC_03280;gene-APICC_03485;gene-APICC_03387;gene-APICC_05994;gene-APICC_06266;gene-APICC_01304;gene-APICC_05973;gene-APICC_03507;Apis_cerana_cerana_newGene_5911;gene-APICC_09593;gene-APICC_06882;gene-APICC_09806;gene-APICC_07321;gene-APICC_07083;gene-APICC_06655;gene-APICC_04251;Apis_cerana_cerana_newGene_12…
Molecular Function: protein disulfide oxidoreductase activity (GO:0015035);	1	gene-APICC_09019
Molecular Function: protein domain specific binding (GO:0019904);	1	Apis_cerana_cerana_newGene_19481
Molecular Function: protein heterodimerization activity (GO:0046982);	2	gene-APICC_05516;gene-APICC_05474
Molecular Function: protein histidine kinase activity (GO:0004673);	1	gene-APICC_03312
Molecular Function: protein homodimerization activity (GO:0042803);	4	Apis_cerana_cerana_newGene_10448;Apis_cerana_cerana_newGene_10447;Apis_cerana_cerana_newGene_10434;gene-APICC_05576
Molecular Function: protein kinase C activity (GO:0004697);	2	gene-APICC_02607;gene-APICC_00614
Molecular Function: protein kinase activity (GO:0004672);	23	gene-APICC_03119;gene-APICC_04876;gene-APICC_04615;gene-APICC_04925;Apis_cerana_cerana_newGene_2560;gene-APICC_07034;gene-APICC_02761;gene-APICC_08012;gene-APICC_06675;Apis_cerana_cerana_newGene_23689;gene-APICC_09693;Apis_cerana_cerana_newGene_24039;gene-APICC_07614;gene-APICC_00606;gene-APICC_10004;gene-APICC_07041;gene-APICC_07370;gene-APICC_05771;gene-APICC_06089;gene-APICC_07480;Apis_cerana_…
Molecular Function: protein kinase binding (GO:0019901);	1	gene-APICC_08117
Molecular Function: protein serine/threonine kinase activity (GO:0004674);	19	gene-APICC_01452;gene-APICC_01867;gene-APICC_00652;gene-APICC_05833;gene-APICC_02971;gene-APICC_05402;gene-APICC_09925;gene-APICC_09578;gene-APICC_04702;gene-APICC_02576;gene-APICC_06742;gene-APICC_05256;gene-APICC_02403;gene-APICC_02498;gene-APICC_09711;gene-APICC_09748;gene-APICC_04555;gene-APICC_03267;gene-APICC_08526
Molecular Function: protein serine/threonine phosphatase activity (GO:0004722);	2	gene-APICC_09759;gene-APICC_05841
Molecular Function: protein serine/threonine/tyrosine kinase activity (GO:0004712);	1	gene-APICC_08526
Molecular Function: protein tyrosine kinase activity (GO:0004713);	11	gene-APICC_01351;gene-APICC_08469;gene-APICC_00999;gene-APICC_05574;Apis_cerana_cerana_newGene_14792;gene-APICC_03457;gene-APICC_00816;gene-APICC_06595;gene-APICC_07919;gene-APICC_07805;gene-APICC_09753
Molecular Function: protein tyrosine phosphatase activity (GO:0004725);	9	gene-APICC_08028;gene-APICC_03931;Apis_cerana_cerana_newGene_3258;Apis_cerana_cerana_newGene_3237;gene-APICC_08192;gene-APICC_08521;Apis_cerana_cerana_newGene_1408;gene-APICC_08987;gene-APICC_07122
Molecular Function: protein tyrosine/serine/threonine phosphatase activity (GO:0008138);	3	gene-APICC_08987;Apis_cerana_cerana_newGene_3258;Apis_cerana_cerana_newGene_3237
Molecular Function: protein-L-isoaspartate (D-aspartate) O-methyltransferase activity (GO:0004719);	2	gene-APICC_02957;gene-APICC_01911
Molecular Function: protein-cysteine S-palmitoyltransferase activity (GO:0019706);	1	gene-APICC_06148
Molecular Function: protein-glutamine gamma-glutamyltransferase activity (GO:0003810);	3	gene-APICC_03467;Apis_cerana_cerana_newGene_13406;gene-APICC_09304
Molecular Function: protein-hormone receptor activity (GO:0016500);	2	gene-APICC_07605;gene-APICC_07080
Molecular Function: proton-transporting ATP synthase activity, rotational mechanism (GO:0046933);	1	gene-APICC_06332
Molecular Function: pseudouridine synthase activity (GO:0009982);	1	Apis_cerana_cerana_newGene_913
Molecular Function: pyridoxal phosphate binding (GO:0030170);	5	gene-APICC_05632;gene-APICC_00334;gene-APICC_10158;gene-APICC_07611;gene-APICC_03312
Molecular Function: pyrroline-5-carboxylate reductase activity (GO:0004735);	1	gene-APICC_01169
Molecular Function: pyruvate carboxylase activity (GO:0004736);	1	gene-APICC_04302
Molecular Function: queuine tRNA-ribosyltransferase activity (GO:0008479);	1	gene-APICC_04813
Molecular Function: quinone binding (GO:0048038);	1	gene-APICC_07759
Molecular Function: receptor activity (GO:0004872);	1	gene-APICC_07759
Molecular Function: receptor binding (GO:0005102);	2	Apis_cerana_cerana_newGene_16674;Apis_cerana_cerana_newGene_11096
Molecular Function: scavenger receptor activity (GO:0005044);	2	gene-APICC_08813;gene-APICC_08899
Molecular Function: secondary active sulfate transmembrane transporter activity (GO:0008271);	2	gene-APICC_08681;gene-APICC_09238
Molecular Function: semaphorin receptor activity (GO:0017154);	2	gene-APICC_08487;gene-APICC_08488
Molecular Function: sequence-specific DNA binding (GO:0043565);	92	gene-APICC_04657;Apis_cerana_cerana_newGene_10738;gene-APICC_10181;Apis_cerana_cerana_newGene_12750;gene-APICC_06749;gene-APICC_02866;gene-APICC_09547;Apis_cerana_cerana_newGene_14156;gene-APICC_01021;gene-APICC_07152;gene-APICC_03355;Apis_cerana_cerana_newGene_10448;gene-APICC_10177;gene-APICC_03782;gene-APICC_06901;Apis_cerana_cerana_newGene_11964;gene-APICC_06525;gene-APICC_07722;gene-APICC_08…
Molecular Function: serine-type carboxypeptidase activity (GO:0004185);	1	gene-APICC_08925
Molecular Function: serine-type endopeptidase activity (GO:0004252);	17	Apis_cerana_cerana_newGene_19879;Apis_cerana_cerana_newGene_11577;gene-APICC_00672;gene-APICC_07287;gene-APICC_06302;gene-APICC_09631;gene-APICC_08067;gene-APICC_08260;gene-APICC_04758;gene-APICC_03874;gene-APICC_08277;gene-APICC_08813;gene-APICC_06778;gene-APICC_06825;gene-APICC_08870;gene-APICC_09293;Apis_cerana_cerana_newGene_11169
Molecular Function: serine-type endopeptidase inhibitor activity (GO:0004867);	4	gene-APICC_00233;gene-APICC_08021;Apis_cerana_cerana_newGene_3488;gene-APICC_08394
Molecular Function: serine-type peptidase activity (GO:0008236);	4	gene-APICC_09285;gene-APICC_08200;gene-APICC_00881;gene-APICC_08912
Molecular Function: sevenless binding (GO:0005118);	1	Apis_cerana_cerana_newGene_9176
Molecular Function: signal transducer activity (GO:0004871);	6	gene-APICC_05612;gene-APICC_07985;gene-APICC_06516;gene-APICC_03130;gene-APICC_03312;gene-APICC_01595
Molecular Function: signal transducer activity, downstream of receptor (GO:0005057);	1	gene-APICC_02140
Molecular Function: signaling adaptor activity (GO:0035591);	1	gene-APICC_03130
Molecular Function: small conductance calcium-activated potassium channel activity (GO:0016286);	1	Apis_cerana_cerana_newGene_5071
Molecular Function: small protein activating enzyme activity (GO:0008641);	1	gene-APICC_04390
Molecular Function: sodium channel activity (GO:0005272);	1	Apis_cerana_cerana_newGene_19635
Molecular Function: sodium:dicarboxylate symporter activity (GO:0017153);	3	gene-APICC_03192;gene-APICC_06140;gene-APICC_00333
Molecular Function: sodium:potassium-exchanging ATPase activity (GO:0005391);	1	gene-APICC_07737
Molecular Function: sodium:proton antiporter activity (GO:0015385);	1	gene-APICC_03052
Molecular Function: solute:proton antiporter activity (GO:0015299);	1	gene-APICC_09713
Molecular Function: steroid hormone receptor activity (GO:0003707);	12	gene-APICC_07152;gene-APICC_10011;gene-APICC_01018;Apis_cerana_cerana_newGene_14156;gene-APICC_07789;Apis_cerana_cerana_newGene_1865;gene-APICC_09450;gene-APICC_04657;gene-APICC_06901;gene-APICC_08343;gene-APICC_00461;Apis_cerana_cerana_newGene_12750
Molecular Function: structural constituent of cuticle (GO:0042302);	7	Apis_cerana_cerana_newGene_9130;gene-APICC_09675;gene-APICC_08868;gene-APICC_07180;gene-APICC_09556;gene-APICC_06486;Apis_cerana_cerana_newGene_8050
Molecular Function: structural constituent of cytoskeleton (GO:0005200);	3	gene-APICC_10165;gene-APICC_09159;gene-APICC_07357
Molecular Function: structural constituent of ribosome (GO:0003735);	4	gene-APICC_06171;gene-APICC_05693;gene-APICC_09553;gene-APICC_00759
Molecular Function: structural molecule activity (GO:0005198);	3	Apis_cerana_cerana_newGene_11345;gene-APICC_06661;Apis_cerana_cerana_newGene_11344
Molecular Function: substrate-specific transmembrane transporter activity (GO:0022891);	8	gene-APICC_08090;gene-APICC_02615;Apis_cerana_cerana_newGene_2772;gene-APICC_09717;gene-APICC_03761;gene-APICC_07494;gene-APICC_09347;gene-APICC_06627
Molecular Function: sulfate adenylyltransferase (ATP) activity (GO:0004781);	1	gene-APICC_00998
Molecular Function: sulfotransferase activity (GO:0008146);	1	Apis_cerana_cerana_newGene_14505
Molecular Function: sulfuric ester hydrolase activity (GO:0008484);	3	gene-APICC_02430;gene-APICC_06557;gene-APICC_01341
Molecular Function: tRNA dihydrouridine synthase activity (GO:0017150);	1	gene-APICC_03266
Molecular Function: tRNA-intron endonuclease activity (GO:0000213);	1	gene-APICC_00481
Molecular Function: thiamine pyrophosphate binding (GO:0030976);	1	gene-APICC_01930
Molecular Function: thiol-dependent ubiquitinyl hydrolase activity (GO:0036459);	1	gene-APICC_07017
Molecular Function: thiosulfate sulfurtransferase activity (GO:0004792);	1	gene-APICC_04390
Molecular Function: thyroid hormone receptor activity (GO:0004887);	3	gene-APICC_09450;gene-APICC_01018;gene-APICC_08343
Molecular Function: transaminase activity (GO:0008483);	1	gene-APICC_07113
Molecular Function: transcription coactivator activity (GO:0003713);	2	gene-APICC_03143;gene-APICC_01937
Molecular Function: transcription corepressor activity (GO:0003714);	2	gene-APICC_01955;gene-APICC_09766
Molecular Function: transcription factor activity, sequence-specific DNA binding (GO:0003700);	52	gene-APICC_07083;gene-APICC_06901;gene-APICC_03782;gene-APICC_06525;gene-APICC_09277;gene-APICC_07210;Apis_cerana_cerana_newGene_11964;Apis_cerana_cerana_newGene_4022;gene-APICC_02936;gene-APICC_07982;gene-APICC_06748;gene-APICC_07711;gene-APICC_07722;gene-APICC_08536;gene-APICC_10180;Apis_cerana_cerana_newGene_19002;gene-APICC_04657;Apis_cerana_cerana_newGene_13415;gene-APICC_04432;gene-APICC_04…
Molecular Function: transcription factor binding (GO:0008134);	1	Apis_cerana_cerana_newGene_19481
Molecular Function: transcription regulatory region sequence-specific DNA binding (GO:0000976);	1	gene-APICC_05054
Molecular Function: transferase activity (GO:0016740);	7	gene-APICC_08224;gene-APICC_00759;gene-APICC_02104;gene-APICC_02275;gene-APICC_09558;gene-APICC_08523;gene-APICC_08370
Molecular Function: transferase activity, transferring acyl groups (GO:0016746);	2	gene-APICC_02421;gene-APICC_08958
Molecular Function: transferase activity, transferring acyl groups other than amino-acyl groups (GO:0016747);	3	gene-APICC_08133;gene-APICC_04668;gene-APICC_02747
Molecular Function: transferase activity, transferring glycosyl groups (GO:0016757);	4	gene-APICC_03504;gene-APICC_09632;gene-APICC_09757;gene-APICC_03902
Molecular Function: transition metal ion binding (GO:0046914);	1	gene-APICC_04712
Molecular Function: translation elongation factor activity (GO:0003746);	1	gene-APICC_02011
Molecular Function: translation initiation factor activity (GO:0003743);	3	gene-APICC_06235;gene-APICC_04367;gene-APICC_00351
Molecular Function: translation initiation factor binding (GO:0031369);	1	gene-APICC_04367
Molecular Function: translation release factor activity, codon specific (GO:0016149);	1	gene-APICC_07453
Molecular Function: transmembrane receptor protein tyrosine kinase activity (GO:0004714);	3	gene-APICC_01112;gene-APICC_02832;Apis_cerana_cerana_newGene_19584
Molecular Function: transmembrane signaling receptor activity (GO:0004888);	1	gene-APICC_09882
Molecular Function: transmembrane transporter activity (GO:0022857);	14	gene-APICC_08847;gene-APICC_04289;gene-APICC_03998;gene-APICC_01006;gene-APICC_05636;Apis_cerana_cerana_newGene_9180;gene-APICC_09825;gene-APICC_04710;gene-APICC_08685;gene-APICC_02075;gene-APICC_04256;gene-APICC_08717;gene-APICC_08086;gene-APICC_07266
Molecular Function: transporter activity (GO:0005215);	11	gene-APICC_00812;gene-APICC_05660;gene-APICC_06907;gene-APICC_09439;Apis_cerana_cerana_newGene_5288;gene-APICC_05310;gene-APICC_07443;gene-APICC_08418;gene-APICC_07738;gene-APICC_01201;gene-APICC_07010
Molecular Function: tryptophan 5-monooxygenase activity (GO:0004510);	1	gene-APICC_06650
Molecular Function: tyrosine 3-monooxygenase activity (GO:0004511);	1	gene-APICC_09941
Molecular Function: ubiquinol-cytochrome-c reductase activity (GO:0008121);	2	Apis_cerana_cerana_newGene_6892;gene-APICC_00268
Molecular Function: ubiquitin-protein transferase activity (GO:0004842);	8	gene-APICC_03401;gene-APICC_09631;gene-APICC_01081;gene-APICC_04128;Apis_cerana_cerana_newGene_14215;gene-APICC_00306;gene-APICC_09086;gene-APICC_02934
Molecular Function: ubiquitin-ubiquitin ligase activity (GO:0034450);	1	gene-APICC_09516
Molecular Function: unfolded protein binding (GO:0051082);	1	gene-APICC_00633
Molecular Function: urea transmembrane transporter activity (GO:0015204);	1	Apis_cerana_cerana_newGene_15704
Molecular Function: voltage-gated anion channel activity (GO:0008308);	1	gene-APICC_04691
Molecular Function: voltage-gated calcium channel activity (GO:0005245);	4	gene-APICC_09150;gene-APICC_09323;gene-APICC_05945;gene-APICC_06978
Molecular Function: voltage-gated chloride channel activity (GO:0005247);	1	gene-APICC_09218
Molecular Function: voltage-gated potassium channel activity (GO:0005249);	14	gene-APICC_07036;gene-APICC_06625;gene-APICC_06624;gene-APICC_06993;gene-APICC_08673;gene-APICC_06052;gene-APICC_09317;Apis_cerana_cerana_newGene_10712;gene-APICC_05426;gene-APICC_09614;gene-APICC_07811;gene-APICC_07818;gene-APICC_06761;gene-APICC_06630
Molecular Function: voltage-gated sodium channel activity (GO:0005248);	3	gene-APICC_09055;gene-APICC_00838;gene-APICC_09652
Molecular Function: zinc ion binding (GO:0008270);	112	gene-APICC_07854;gene-APICC_03942;gene-APICC_07510;gene-APICC_02621;gene-APICC_02233;gene-APICC_10011;gene-APICC_04128;gene-APICC_03649;gene-APICC_01610;Apis_cerana_cerana_newGene_14278;gene-APICC_08750;gene-APICC_01015;gene-APICC_08195;gene-APICC_07210;gene-APICC_08752;gene-APICC_00736;gene-APICC_03401;gene-APICC_08894;gene-APICC_09450;gene-APICC_10096;gene-APICC_09353;gene-APICC_03247;gene-APIC…

## Sheet: Sheet4
circRNA GO enrichment
#GO_classify1	GO_classify2	All	DE
#Total_gene		1184	61
cellular component	extracellular region	47	1
cellular component	cell	340	15
cellular component	membrane	484	17
cellular component	virion	5	0
cellular component	cell junction	11	0
cellular component	membrane-enclosed lumen	13	0
cellular component	macromolecular complex	105	2
cellular component	organelle	197	10
cellular component	extracellular region part	24	0
cellular component	organelle part	76	3
cellular component	virion part	5	0
cellular component	membrane part	456	17
cellular component	synapse part	9	0
cellular component	cell part	338	15
cellular component	synapse	13	0
cellular component	supramolecular complex	15	1
molecular function	transcription factor activity, protein binding	4	0
molecular function	nucleic acid binding transcription factor activity	48	4
molecular function	catalytic activity	414	14
molecular function	signal transducer activity	53	2
molecular function	structural molecule activity	26	0
molecular function	transporter activity	111	7
molecular function	binding	616	27
molecular function	electron carrier activity	1	1
molecular function	antioxidant activity	3	0
molecular function	nutrient reservoir activity	1	1
molecular function	molecular transducer activity	49	1
molecular function	molecular function regulator	40	3
biological process	reproduction	2	0
biological process	behavior	4	1
biological process	metabolic process	373	10
biological process	cellular process	441	19
biological process	reproductive process	2	0
biological process	biological adhesion	19	0
biological process	signaling	145	8
biological process	multicellular organismal process	24	1
biological process	developmental process	20	0
biological process	growth	4	0
biological process	locomotion	3	0
biological process	single-organism process	329	18
biological process	response to stimulus	159	8
biological process	localization	164	8
biological process	multi-organism process	2	0
biological process	biological regulation	298	20
biological process	cellular component organization or biogenesis	53	3
biological process	detoxification	3	0
biological process	presynaptic process involved in chemical synaptic transmission	2	0
