# Supplementary material for: Feeding Asian honeybee queens with European honeybee royal jelly alters body color and expression of related coding and non-coding RNAs
Source: Front Physiol. 2023 Jan 26;14:1073625. doi: 10.3389/fphys.2023.1073625 (PMC9908965; doi:10.3389/fphys.2023.1073625)
Supplement: Supplementary file 5 [file Table4.xlsx]

## Sheet: Sheet5
	Top 20 KEGG of mRNA												Top 20 KEGG of lncRNA
ID	Description	GeneRatio	BgRatio	enrich_factor	pvalue	qvalue	geneID	gene_number	Contained			ID	Description	GeneRatio	BgRatio	enrich_factor	pvalue	qvalue	geneID	gene_number	Contained
ko00190	Oxidative phosphorylation	0.1543	0.0377	4.1	3.22507e-25	3.19112e-23	gene-APICC_00175;gene-APICC_00186;gene-APICC_00268;gene-APICC_00297;gene-APICC_00408;gene-APICC_00601;gene-APICC_00747;gene-APICC_00803;gene-APICC_00894;gene-APICC_00915;gene-APICC_00946;gene-APICC_01051;gene-APICC_01263;gene-APICC_01537;gene-APICC_01539;gene-APICC_01551;gene-APICC_01635;gene-APICC_01740;gene-APICC_02084;gene-APICC_02294;gene-APICC_02592;gene-APICC_02639;gene-APICC_02762;gene-API…	56	down			ko00190	Oxidative phosphorylation	0.046	0.0377	1.22	0.00032966	0.0497786	Apis_cerana_cerana_newGene_6892;gene-APICC_00175;gene-APICC_00186;gene-APICC_00268;gene-APICC_00297;gene-APICC_00342;gene-APICC_00408;gene-APICC_00601;gene-APICC_00747;gene-APICC_00803;gene-APICC_00894;gene-APICC_00915;gene-APICC_00946;gene-APICC_01051;gene-APICC_01267;gene-APICC_01478;gene-APICC_01537;gene-APICC_01539;gene-APICC_01551;gene-APICC_01635;gene-APICC_01687;gene-APICC_01740;gene-APICC…	79	up&down
ko01200	Carbon metabolism	0.1047	0.0385	2.72	6.19892e-10	3.06683e-08	gene-APICC_00297;gene-APICC_00732;gene-APICC_01495;gene-APICC_01717;gene-APICC_01773;gene-APICC_01974;gene-APICC_02191;gene-APICC_02294;gene-APICC_02409;gene-APICC_02429;gene-APICC_02514;gene-APICC_02917;gene-APICC_03101;gene-APICC_03249;gene-APICC_03766;gene-APICC_03935;gene-APICC_04032;gene-APICC_04165;gene-APICC_04301;gene-APICC_04302;gene-APICC_04478;gene-APICC_04520;gene-APICC_04662;gene-API…	38	up&down			ko01200	Carbon metabolism	0.0442	0.0385	1.15	0.0128588	0.78483	Apis_cerana_cerana_newGene_856;gene-APICC_00297;gene-APICC_00342;gene-APICC_00427;gene-APICC_00654;gene-APICC_00732;gene-APICC_00959;gene-APICC_01070;gene-APICC_01495;gene-APICC_01553;gene-APICC_01717;gene-APICC_01773;gene-APICC_01974;gene-APICC_02063;gene-APICC_02184;gene-APICC_02191;gene-APICC_02202;gene-APICC_02203;gene-APICC_02205;gene-APICC_02294;gene-APICC_02409;gene-APICC_02429;gene-APICC_…	76	up&down
ko04080	Neuroactive ligand-receptor interaction	0.0551	0.0184	2.99	1.48212e-06	4.8884e-05	gene-APICC_02393;gene-APICC_04209;gene-APICC_06360;gene-APICC_06681;gene-APICC_06927;gene-APICC_07080;gene-APICC_07386;gene-APICC_07605;gene-APICC_07797;gene-APICC_08270;gene-APICC_08642;gene-APICC_08643;gene-APICC_08806;gene-APICC_08922;gene-APICC_09089;gene-APICC_09518;gene-APICC_09743;gene-APICC_09803;gene-APICC_09975;gene-APICC_10010	20	up&down			ko00260	Glycine, serine and threonine metabolism	0.0146	0.0115	1.27	0.0166107	0.78483	gene-APICC_00868;gene-APICC_01844;gene-APICC_02289;gene-APICC_02450;gene-APICC_02452;gene-APICC_02641;gene-APICC_03708;gene-APICC_03766;gene-APICC_03909;gene-APICC_03978;gene-APICC_04296;gene-APICC_04662;gene-APICC_04847;gene-APICC_05052;gene-APICC_05501;gene-APICC_05688;gene-APICC_06120;gene-APICC_07023;gene-APICC_07082;gene-APICC_07113;gene-APICC_07162;gene-APICC_07628;gene-APICC_07834;gene-API…	25	up&down
ko00020	Citrate cycle (TCA cycle)	0.0468	0.016	2.93	1.28985e-05	0.000319068	gene-APICC_00297;gene-APICC_01495;gene-APICC_01717;gene-APICC_01773;gene-APICC_02294;gene-APICC_02514;gene-APICC_02917;gene-APICC_03101;gene-APICC_03249;gene-APICC_03766;gene-APICC_04032;gene-APICC_04165;gene-APICC_04302;gene-APICC_07624;gene-APICC_08934;gene-APICC_09181;gene-APICC_10045	17	up&down			ko04080	Neuroactive ligand-receptor interaction	0.0221	0.0184	1.2	0.0222906	0.78483	Apis_cerana_cerana_newGene_2956;Apis_cerana_cerana_newGene_8867;gene-APICC_00795;gene-APICC_02393;gene-APICC_02676;gene-APICC_04209;gene-APICC_04644;gene-APICC_06360;gene-APICC_06641;gene-APICC_06642;gene-APICC_06681;gene-APICC_06768;gene-APICC_06927;gene-APICC_07080;gene-APICC_07386;gene-APICC_07488;gene-APICC_07573;gene-APICC_07605;gene-APICC_07797;gene-APICC_08078;gene-APICC_08156;gene-APICC_0…	38	up&down
ko00480	Glutathione metabolism	0.0386	0.0123	3.14	3.01195e-05	0.000596048	gene-APICC_00568;gene-APICC_01212;gene-APICC_01763;gene-APICC_01974;gene-APICC_02264;gene-APICC_03148;gene-APICC_03800;gene-APICC_04537;gene-APICC_04756;gene-APICC_07118;gene-APICC_08714;gene-APICC_08760;gene-APICC_09116;gene-APICC_09203	14	up&down			ko00380	Tryptophan metabolism	0.0111	0.0086	1.29	0.0285796	0.78483	gene-APICC_00236;gene-APICC_00334;gene-APICC_00427;gene-APICC_00519;gene-APICC_01926;gene-APICC_02408;gene-APICC_03708;gene-APICC_03723;gene-APICC_04456;gene-APICC_04526;gene-APICC_06057;gene-APICC_06330;gene-APICC_06342;gene-APICC_06489;gene-APICC_06650;gene-APICC_06955;gene-APICC_07611;gene-APICC_09853;gene-APICC_10032	19	up&down
ko01230	Biosynthesis of amino acids	0.0551	0.0221	2.49	4.08997e-05	0.000674487	gene-APICC_00325;gene-APICC_00732;gene-APICC_02409;gene-APICC_02514;gene-APICC_02917;gene-APICC_03100;gene-APICC_03708;gene-APICC_04190;gene-APICC_04302;gene-APICC_04478;gene-APICC_04662;gene-APICC_04847;gene-APICC_05037;gene-APICC_06270;gene-APICC_06838;gene-APICC_07023;gene-APICC_07162;gene-APICC_07757;gene-APICC_08934;gene-APICC_10045	20	up&down			ko00020	Citrate cycle (TCA cycle)	0.0192	0.016	1.2	0.0311853	0.78483	Apis_cerana_cerana_newGene_856;gene-APICC_00297;gene-APICC_00342;gene-APICC_00396;gene-APICC_00427;gene-APICC_00654;gene-APICC_01495;gene-APICC_01717;gene-APICC_01773;gene-APICC_02063;gene-APICC_02205;gene-APICC_02294;gene-APICC_02618;gene-APICC_02641;gene-APICC_02894;gene-APICC_02917;gene-APICC_02984;gene-APICC_03101;gene-APICC_03766;gene-APICC_04032;gene-APICC_04066;gene-APICC_04165;gene-APICC_…	33	up&down
ko00410	beta-Alanine metabolism	0.0275	0.0074	3.74	6.68208e-05	0.000944535	gene-APICC_00420;gene-APICC_00519;gene-APICC_01290;gene-APICC_03708;gene-APICC_04301;gene-APICC_04520;gene-APICC_04611;gene-APICC_06057;gene-APICC_09203;gene-APICC_10158	10	up&down			ko04745	Phototransduction - fly	0.0146	0.0119	1.23	0.0401087	0.865202	Apis_cerana_cerana_newGene_23832;Apis_cerana_cerana_newGene_23833;Apis_cerana_cerana_newGene_24039;gene-APICC_01972;gene-APICC_02607;gene-APICC_02939;gene-APICC_03091;gene-APICC_03486;gene-APICC_03645;gene-APICC_04920;gene-APICC_05085;gene-APICC_05588;gene-APICC_05612;gene-APICC_05678;gene-APICC_06468;gene-APICC_06516;gene-APICC_06604;gene-APICC_07469;gene-APICC_07935;gene-APICC_08163;gene-APICC_…	25	up&down
ko00250	Alanine, aspartate and glutamate metabolism	0.0275	0.0094	2.93	0.000868116	0.0107372	gene-APICC_00325;gene-APICC_01143;gene-APICC_01671;gene-APICC_04190;gene-APICC_04611;gene-APICC_05037;gene-APICC_05676;gene-APICC_06619;gene-APICC_08769;gene-APICC_10158	10	up&down			ko00340	Histidine metabolism	0.0047	0.0033	1.42	0.059524	0.996541	gene-APICC_00334;gene-APICC_00519;gene-APICC_02408;gene-APICC_03708;gene-APICC_04444;gene-APICC_05377;gene-APICC_06027;gene-APICC_07611	8	up&down
ko00620	Pyruvate metabolism	0.0331	0.0135	2.45	0.00178085	0.0166319	gene-APICC_00519;gene-APICC_01717;gene-APICC_01773;gene-APICC_03101;gene-APICC_03708;gene-APICC_03766;gene-APICC_04165;gene-APICC_04302;gene-APICC_06983;gene-APICC_07026;gene-APICC_07624;gene-APICC_09181	12	up&down			ko00480	Glutathione metabolism	0.0146	0.0123	1.19	0.0808146	0.996541	gene-APICC_00568;gene-APICC_00600;gene-APICC_01125;gene-APICC_01212;gene-APICC_01408;gene-APICC_01763;gene-APICC_01974;gene-APICC_02264;gene-APICC_02618;gene-APICC_03148;gene-APICC_03800;gene-APICC_04205;gene-APICC_04537;gene-APICC_04756;gene-APICC_04982;gene-APICC_05835;gene-APICC_06440;gene-APICC_07118;gene-APICC_07202;gene-APICC_08714;gene-APICC_08760;gene-APICC_09116;gene-APICC_09203;gene-API…	25	up&down
ko04745	Phototransduction - fly	0.0303	0.0119	2.55	0.00186171	0.0166319	Apis_cerana_cerana_newGene_24039;gene-APICC_03091;gene-APICC_03486;gene-APICC_03645;gene-APICC_05085;gene-APICC_05678;gene-APICC_06516;gene-APICC_08335;gene-APICC_08469;gene-APICC_08537;gene-APICC_09472	11	up&down			ko00670	One carbon pool by folate	0.0064	0.0049	1.3	0.0881695	0.996541	gene-APICC_00716;gene-APICC_00779;gene-APICC_01622;gene-APICC_02466;gene-APICC_02543;gene-APICC_02858;gene-APICC_03078;gene-APICC_04662;gene-APICC_07113;gene-APICC_07513;gene-APICC_09332	11	up&down
ko00500	Starch and sucrose metabolism	0.0275	0.0102	2.69	0.00187758	0.0166319	gene-APICC_00290;gene-APICC_01356;gene-APICC_03079;gene-APICC_04087;gene-APICC_04097;gene-APICC_04151;gene-APICC_05922;gene-APICC_06381;gene-APICC_06974;gene-APICC_09392	10	up&down			ko00030	Pentose phosphate pathway	0.0099	0.0082	1.21	0.111847	0.996541	gene-APICC_01974;gene-APICC_02184;gene-APICC_02202;gene-APICC_02203;gene-APICC_02409;gene-APICC_02991;gene-APICC_03646;gene-APICC_03934;gene-APICC_03935;gene-APICC_04009;gene-APICC_04478;gene-APICC_04969;gene-APICC_05835;gene-APICC_05922;gene-APICC_07747;gene-APICC_08244;gene-APICC_08979	17	up&down
ko01040	Biosynthesis of unsaturated fatty acids	0.0193	0.0057	3.37	0.00201706	0.0166319	gene-APICC_02019;gene-APICC_03413;gene-APICC_06057;gene-APICC_06245;gene-APICC_07268;gene-APICC_08222;gene-APICC_08776	7	up&down			ko00010	Glycolysis / Gluconeogenesis	0.0198	0.0176	1.12	0.134746	0.996541	Apis_cerana_cerana_newGene_856;gene-APICC_00519;gene-APICC_00654;gene-APICC_00732;gene-APICC_01070;gene-APICC_01553;gene-APICC_01554;gene-APICC_01717;gene-APICC_01773;gene-APICC_02202;gene-APICC_02203;gene-APICC_02408;gene-APICC_02409;gene-APICC_02641;gene-APICC_02991;gene-APICC_03708;gene-APICC_03716;gene-APICC_03766;gene-APICC_04009;gene-APICC_04183;gene-APICC_04752;gene-APICC_04764;gene-APICC_…	34	up&down
ko00040	Pentose and glucuronate interconversions	0.022	0.0074	2.99	0.0024555	0.0168242	gene-APICC_00519;gene-APICC_01250;gene-APICC_03079;gene-APICC_03743;gene-APICC_04151;gene-APICC_04478;gene-APICC_09309;gene-APICC_09392	8	up&down			ko00970	Aminoacyl-tRNA biosynthesis	0.0198	0.0176	1.12	0.134746	0.996541	gene-APICC_00195;gene-APICC_00263;gene-APICC_00716;gene-APICC_00744;gene-APICC_00745;gene-APICC_00829;gene-APICC_00840;gene-APICC_00974;gene-APICC_01191;gene-APICC_01326;gene-APICC_01641;gene-APICC_01987;gene-APICC_01996;gene-APICC_02616;gene-APICC_02759;gene-APICC_02955;gene-APICC_03328;gene-APICC_03812;gene-APICC_03842;gene-APICC_04554;gene-APICC_04995;gene-APICC_05304;gene-APICC_05399;gene-API…	34	up&down
ko00053	Ascorbate and aldarate metabolism	0.0165	0.0045	3.67	0.00246326	0.0168242	gene-APICC_00519;gene-APICC_03079;gene-APICC_03708;gene-APICC_03935;gene-APICC_08818;gene-APICC_09392	6	up&down			ko04391	Hippo signaling pathway - fly	0.0279	0.0254	1.1	0.135056	0.996541	Apis_cerana_cerana_newGene_14002;Apis_cerana_cerana_newGene_14027;Apis_cerana_cerana_newGene_21834;Apis_cerana_cerana_newGene_8907;gene-APICC_00401;gene-APICC_00453;gene-APICC_00777;gene-APICC_00886;gene-APICC_02410;gene-APICC_02649;gene-APICC_02936;gene-APICC_02971;gene-APICC_03055;gene-APICC_03152;gene-APICC_03213;gene-APICC_03641;gene-APICC_03696;gene-APICC_03754;gene-APICC_04126;gene-APICC_04…	48	up&down
ko00010	Glycolysis / Gluconeogenesis	0.0386	0.0176	2.19	0.00255048	0.0168242	gene-APICC_00519;gene-APICC_00732;gene-APICC_01717;gene-APICC_01773;gene-APICC_02409;gene-APICC_03708;gene-APICC_03766;gene-APICC_05922;gene-APICC_06117;gene-APICC_06381;gene-APICC_07023;gene-APICC_07624;gene-APICC_07757;gene-APICC_09181	14	up&down			ko01230	Biosynthesis of amino acids	0.0244	0.0221	1.11	0.143371	0.996541	gene-APICC_00325;gene-APICC_00732;gene-APICC_00868;gene-APICC_01070;gene-APICC_01169;gene-APICC_01553;gene-APICC_02063;gene-APICC_02184;gene-APICC_02202;gene-APICC_02203;gene-APICC_02205;gene-APICC_02409;gene-APICC_02618;gene-APICC_02894;gene-APICC_02917;gene-APICC_03100;gene-APICC_03708;gene-APICC_03716;gene-APICC_04190;gene-APICC_04296;gene-APICC_04302;gene-APICC_04478;gene-APICC_04526;gene-API…	42	up&down
ko00982	Drug metabolism - cytochrome P450	0.0193	0.0061	3.14	0.0033057	0.0204431	gene-APICC_01763;gene-APICC_03079;gene-APICC_03148;gene-APICC_03800;gene-APICC_04756;gene-APICC_09116;gene-APICC_09392	7	up&down			ko00410	beta-Alanine metabolism	0.0087	0.0074	1.19	0.170945	0.996541	gene-APICC_00420;gene-APICC_00519;gene-APICC_01290;gene-APICC_02408;gene-APICC_03366;gene-APICC_03708;gene-APICC_04301;gene-APICC_04520;gene-APICC_04611;gene-APICC_05377;gene-APICC_06057;gene-APICC_09203;gene-APICC_09452;gene-APICC_10032;gene-APICC_10158	15	up&down
ko00260	Glycine, serine and threonine metabolism	0.0275	0.0115	2.4	0.00497241	0.0289416	gene-APICC_01844;gene-APICC_02452;gene-APICC_03708;gene-APICC_03766;gene-APICC_04662;gene-APICC_04847;gene-APICC_05052;gene-APICC_07023;gene-APICC_07162;gene-APICC_08769	10	up&down			ko04068	FoxO signaling pathway	0.0279	0.0258	1.08	0.186911	0.996541	Apis_cerana_cerana_newGene_12438;Apis_cerana_cerana_newGene_19584;gene-APICC_00017;gene-APICC_00442;gene-APICC_00652;gene-APICC_00659;gene-APICC_00669;gene-APICC_00968;gene-APICC_01516;gene-APICC_01805;gene-APICC_02073;gene-APICC_02109;gene-APICC_02507;gene-APICC_02541;gene-APICC_02809;gene-APICC_02972;gene-APICC_03143;gene-APICC_03187;gene-APICC_03340;gene-APICC_03475;gene-APICC_03529;gene-APICC…	48	up&down
ko00630	Glyoxylate and dicarboxylate metabolism	0.0248	0.0098	2.52	0.00527783	0.0290126	gene-APICC_00632;gene-APICC_02191;gene-APICC_02514;gene-APICC_03766;gene-APICC_04165;gene-APICC_04662;gene-APICC_05052;gene-APICC_06701;gene-APICC_08769	9	up&down			ko04392	Hippo signaling pathway -multiple species	0.0099	0.0086	1.15	0.206252	0.996541	gene-APICC_02046;gene-APICC_02971;gene-APICC_03213;gene-APICC_03641;gene-APICC_04548;gene-APICC_05718;gene-APICC_06013;gene-APICC_06589;gene-APICC_07061;gene-APICC_07470;gene-APICC_08252;gene-APICC_08330;gene-APICC_08442;gene-APICC_09151;gene-APICC_09353;gene-APICC_09387;gene-APICC_09504	17	up&down
ko00280	Valine, leucine and isoleucine degradation	0.0303	0.0135	2.24	0.00596004	0.0310384	gene-APICC_00519;gene-APICC_01526;gene-APICC_03708;gene-APICC_03766;gene-APICC_04301;gene-APICC_04520;gene-APICC_04611;gene-APICC_06057;gene-APICC_06086;gene-APICC_08175;gene-APICC_09311	11	up&down			ko00531	Glycosaminoglycan degradation	0.0064	0.0053	1.2	0.208903	0.996541	gene-APICC_00176;gene-APICC_00685;gene-APICC_02159;gene-APICC_03041;gene-APICC_04151;gene-APICC_04471;gene-APICC_04835;gene-APICC_08228;gene-APICC_08370;gene-APICC_09409;gene-APICC_10171	11	up&down
ko00860	Porphyrin and chlorophyll metabolism	0.022	0.0086	2.56	0.00759507	0.0345131	gene-APICC_02738;gene-APICC_03079;gene-APICC_03938;gene-APICC_04150;gene-APICC_04151;gene-APICC_04295;gene-APICC_04769;gene-APICC_09392	8	up&down			ko00650	Butanoate metabolism	0.0064	0.0053	1.2	0.208903	0.996541	gene-APICC_01143;gene-APICC_02958;gene-APICC_03134;gene-APICC_03245;gene-APICC_04456;gene-APICC_04611;gene-APICC_06057;gene-APICC_06342;gene-APICC_06362;gene-APICC_10032;gene-APICC_10158	11	up&down

## Sheet: Sheet6
Ac-NC-1_Ac-NC-2_vs_Ac-NQ-2_Ac-NQ-3_KEGG pathway list enrichment of differentially expressed miRNA target genes										The annotation results of the differentially expressed miRNA target gene KEGG were classified according to the pathway type in KEGG, and the classification figure was shown in the following figure below:
Description	GeneRatio	BgRatio	enrich_factor	pvalue	qvalue	geneID	gene_number	Contained
Hippo signaling pathway - fly	0.1034	0.0389	2.66	0.00133018	0.0545373	Apis_cerana_cerana_newGene_14002; Apis_cerana_cerana_newGene_14027; Apis_cerana_cerana_newGene_21834; Apis_cerana_cerana_newGene_8907; Apis_cerana_cerana_newGene_8908; gene-APICC_00777; gene-APICC_08897; gene-APICC_09467; gene-APICC_09843	9	up&down
Oxidative phosphorylation	0.023	0.0083	2.76	0.146186	0.779294	Apis_cerana_cerana_newGene_6892; gene-APICC_00268	2	up&down
Glycine, serine and threonine metabolism	0.0345	0.0167	2.07	0.154772	0.779294	gene-APICC_02289; gene-APICC_02452; gene-APICC_07082	3	up&down
Dorso-ventral axis formation	0.046	0.0278	1.66	0.202352	0.779294	Apis_cerana_cerana_newGene_6385; Apis_cerana_cerana_newGene_6389; gene-APICC_08530; gene-APICC_08621	4	up
Carbon metabolism	0.0345	0.0194	1.77	0.224912	0.779294	gene-APICC_00709; gene-APICC_04301; gene-APICC_07113	3	up&down
AGE-RAGE signaling pathway in diabetic complications	0.0575	0.0389	1.48	0.230943	0.779294	gene-APICC_02607; gene-APICC_05612; gene-APICC_05635; gene-APICC_06215; gene-APICC_06516	5	up
Galactose metabolism	0.0115	0.0028	4.14	0.241667	0.779294	gene-APICC_07754	1	up
Glycosaminoglycan biosynthesis - chondroitin sulfate / dermatan sulfate	0.0115	0.0028	4.14	0.241667	0.779294	Apis_cerana_cerana_newGene_11866	1	up
Nicotinate and nicotinamide metabolism	0.0115	0.0028	4.14	0.241667	0.779294	gene-APICC_08415	1	down
Aminoacyl-tRNA biosynthesis	0.0115	0.0028	4.14	0.241667	0.779294	gene-APICC_01996	1	up
Proteasome	0.0115	0.0028	4.14	0.241667	0.779294	gene-APICC_01563	1	up
Tryptophan metabolism	0.023	0.0111	2.07	0.247093	0.779294	gene-APICC_00236; gene-APICC_06650	2	up&down
ABC transporters	0.023	0.0111	2.07	0.247093	0.779294	Apis_cerana_cerana_newGene_15670; gene-APICC_00040	2	up
ECM-receptor interaction	0.0345	0.0222	1.55	0.29974	0.81896	gene-APICC_02209; gene-APICC_02231; gene-APICC_05408	3	up&down
Purine metabolism	0.0345	0.025	1.38	0.375703	0.81896	gene-APICC_06613; gene-APICC_07517; gene-APICC_07792	3	up
Notch signaling pathway	0.0345	0.025	1.38	0.375703	0.81896	Apis_cerana_cerana_newGene_23873; gene-APICC_06576; gene-APICC_08580	3	up
Phototransduction - fly	0.0345	0.025	1.38	0.375703	0.81896	gene-APICC_05588; gene-APICC_07469; gene-APICC_08460	3	up&down
Sulfur metabolism	0.0115	0.0056	2.07	0.425441	0.81896	gene-APICC_10114	1	up
mRNA surveillance pathway	0.023	0.0167	1.38	0.446882	0.81896	gene-APICC_07453; gene-APICC_09809	2	up&down
Wnt signaling pathway	0.046	0.0417	1.1	0.510375	0.81896	Apis_cerana_cerana_newGene_11096; gene-APICC_02576; gene-APICC_04202; gene-APICC_09882	4	up&down

## Sheet: Sheet1
ID	Description	GeneRatio	BgRatio	enrich_factor	pvalue	qvalue	geneID	mRNA KEGG enriched pathways
ko00190	Oxidative phosphorylation	0.1543	0.0377	4.1	3.22507e-25	3.19112e-23	gene-APICC_00175;gene-APICC_00186;gene-APICC_00268;gene-APICC_00297;gene-APICC_00408;gene-APICC_00601;gene-APICC_00747;gene-APICC_00803;gene-APICC_00894;gene-APICC_00915;gene-APICC_00946;gene-APICC_01051;gene-APICC_01263;gene-APICC_01537;gene-APICC_01539;gene-APICC_01551;gene-APICC_01635;gene-APICC_01740;gene-APICC_02084;gene-APICC_02294;gene-APICC_02592;gene-APICC_02639;gene-APICC_02762;gene-API…
ko01200	Carbon metabolism	0.1047	0.0385	2.72	6.19892e-10	3.06683e-08	gene-APICC_00297;gene-APICC_00732;gene-APICC_01495;gene-APICC_01717;gene-APICC_01773;gene-APICC_01974;gene-APICC_02191;gene-APICC_02294;gene-APICC_02409;gene-APICC_02429;gene-APICC_02514;gene-APICC_02917;gene-APICC_03101;gene-APICC_03249;gene-APICC_03766;gene-APICC_03935;gene-APICC_04032;gene-APICC_04165;gene-APICC_04301;gene-APICC_04302;gene-APICC_04478;gene-APICC_04520;gene-APICC_04662;gene-API…
ko04080	Neuroactive ligand-receptor interaction	0.0551	0.0184	2.99	1.48212e-06	4.8884e-05	gene-APICC_02393;gene-APICC_04209;gene-APICC_06360;gene-APICC_06681;gene-APICC_06927;gene-APICC_07080;gene-APICC_07386;gene-APICC_07605;gene-APICC_07797;gene-APICC_08270;gene-APICC_08642;gene-APICC_08643;gene-APICC_08806;gene-APICC_08922;gene-APICC_09089;gene-APICC_09518;gene-APICC_09743;gene-APICC_09803;gene-APICC_09975;gene-APICC_10010
ko00020	Citrate cycle (TCA cycle)	0.0468	0.016	2.93	1.28985e-05	0.000319068	gene-APICC_00297;gene-APICC_01495;gene-APICC_01717;gene-APICC_01773;gene-APICC_02294;gene-APICC_02514;gene-APICC_02917;gene-APICC_03101;gene-APICC_03249;gene-APICC_03766;gene-APICC_04032;gene-APICC_04165;gene-APICC_04302;gene-APICC_07624;gene-APICC_08934;gene-APICC_09181;gene-APICC_10045
ko00480	Glutathione metabolism	0.0386	0.0123	3.14	3.01195e-05	0.000596048	gene-APICC_00568;gene-APICC_01212;gene-APICC_01763;gene-APICC_01974;gene-APICC_02264;gene-APICC_03148;gene-APICC_03800;gene-APICC_04537;gene-APICC_04756;gene-APICC_07118;gene-APICC_08714;gene-APICC_08760;gene-APICC_09116;gene-APICC_09203
ko01230	Biosynthesis of amino acids	0.0551	0.0221	2.49	4.08997e-05	0.000674487	gene-APICC_00325;gene-APICC_00732;gene-APICC_02409;gene-APICC_02514;gene-APICC_02917;gene-APICC_03100;gene-APICC_03708;gene-APICC_04190;gene-APICC_04302;gene-APICC_04478;gene-APICC_04662;gene-APICC_04847;gene-APICC_05037;gene-APICC_06270;gene-APICC_06838;gene-APICC_07023;gene-APICC_07162;gene-APICC_07757;gene-APICC_08934;gene-APICC_10045
ko00410	beta-Alanine metabolism	0.0275	0.0074	3.74	6.68208e-05	0.000944535	gene-APICC_00420;gene-APICC_00519;gene-APICC_01290;gene-APICC_03708;gene-APICC_04301;gene-APICC_04520;gene-APICC_04611;gene-APICC_06057;gene-APICC_09203;gene-APICC_10158
ko00250	Alanine, aspartate and glutamate metabolism	0.0275	0.0094	2.93	0.000868116	0.0107372	gene-APICC_00325;gene-APICC_01143;gene-APICC_01671;gene-APICC_04190;gene-APICC_04611;gene-APICC_05037;gene-APICC_05676;gene-APICC_06619;gene-APICC_08769;gene-APICC_10158
ko00620	Pyruvate metabolism	0.0331	0.0135	2.45	0.00178085	0.0166319	gene-APICC_00519;gene-APICC_01717;gene-APICC_01773;gene-APICC_03101;gene-APICC_03708;gene-APICC_03766;gene-APICC_04165;gene-APICC_04302;gene-APICC_06983;gene-APICC_07026;gene-APICC_07624;gene-APICC_09181
ko04745	Phototransduction - fly	0.0303	0.0119	2.55	0.00186171	0.0166319	Apis_cerana_cerana_newGene_24039;gene-APICC_03091;gene-APICC_03486;gene-APICC_03645;gene-APICC_05085;gene-APICC_05678;gene-APICC_06516;gene-APICC_08335;gene-APICC_08469;gene-APICC_08537;gene-APICC_09472
ko00500	Starch and sucrose metabolism	0.0275	0.0102	2.69	0.00187758	0.0166319	gene-APICC_00290;gene-APICC_01356;gene-APICC_03079;gene-APICC_04087;gene-APICC_04097;gene-APICC_04151;gene-APICC_05922;gene-APICC_06381;gene-APICC_06974;gene-APICC_09392
ko01040	Biosynthesis of unsaturated fatty acids	0.0193	0.0057	3.37	0.00201706	0.0166319	gene-APICC_02019;gene-APICC_03413;gene-APICC_06057;gene-APICC_06245;gene-APICC_07268;gene-APICC_08222;gene-APICC_08776
ko00040	Pentose and glucuronate interconversions	0.022	0.0074	2.99	0.0024555	0.0168242	gene-APICC_00519;gene-APICC_01250;gene-APICC_03079;gene-APICC_03743;gene-APICC_04151;gene-APICC_04478;gene-APICC_09309;gene-APICC_09392
ko00053	Ascorbate and aldarate metabolism	0.0165	0.0045	3.67	0.00246326	0.0168242	gene-APICC_00519;gene-APICC_03079;gene-APICC_03708;gene-APICC_03935;gene-APICC_08818;gene-APICC_09392
ko00010	Glycolysis / Gluconeogenesis	0.0386	0.0176	2.19	0.00255048	0.0168242	gene-APICC_00519;gene-APICC_00732;gene-APICC_01717;gene-APICC_01773;gene-APICC_02409;gene-APICC_03708;gene-APICC_03766;gene-APICC_05922;gene-APICC_06117;gene-APICC_06381;gene-APICC_07023;gene-APICC_07624;gene-APICC_07757;gene-APICC_09181
ko00982	Drug metabolism - cytochrome P450	0.0193	0.0061	3.14	0.0033057	0.0204431	gene-APICC_01763;gene-APICC_03079;gene-APICC_03148;gene-APICC_03800;gene-APICC_04756;gene-APICC_09116;gene-APICC_09392
ko00260	Glycine, serine and threonine metabolism	0.0275	0.0115	2.4	0.00497241	0.0289416	gene-APICC_01844;gene-APICC_02452;gene-APICC_03708;gene-APICC_03766;gene-APICC_04662;gene-APICC_04847;gene-APICC_05052;gene-APICC_07023;gene-APICC_07162;gene-APICC_08769
ko00630	Glyoxylate and dicarboxylate metabolism	0.0248	0.0098	2.52	0.00527783	0.0290126	gene-APICC_00632;gene-APICC_02191;gene-APICC_02514;gene-APICC_03766;gene-APICC_04165;gene-APICC_04662;gene-APICC_05052;gene-APICC_06701;gene-APICC_08769
ko00280	Valine, leucine and isoleucine degradation	0.0303	0.0135	2.24	0.00596004	0.0310384	gene-APICC_00519;gene-APICC_01526;gene-APICC_03708;gene-APICC_03766;gene-APICC_04301;gene-APICC_04520;gene-APICC_04611;gene-APICC_06057;gene-APICC_06086;gene-APICC_08175;gene-APICC_09311
ko00860	Porphyrin and chlorophyll metabolism	0.022	0.0086	2.56	0.00759507	0.0345131	gene-APICC_02738;gene-APICC_03079;gene-APICC_03938;gene-APICC_04150;gene-APICC_04151;gene-APICC_04295;gene-APICC_04769;gene-APICC_09392
ko00980	Metabolism of xenobiotics by cytochrome P450	0.0193	0.007	2.77	0.00764088	0.0345131	gene-APICC_01763;gene-APICC_03079;gene-APICC_03148;gene-APICC_03800;gene-APICC_04756;gene-APICC_09116;gene-APICC_09392
ko04141	Protein processing in endoplasmic reticulum	0.0771	0.0491	1.57	0.00767366	0.0345131	gene-APICC_00435;gene-APICC_00667;gene-APICC_00698;gene-APICC_00874;gene-APICC_01375;gene-APICC_01376;gene-APICC_02523;gene-APICC_02633;gene-APICC_02737;gene-APICC_02825;gene-APICC_03257;gene-APICC_03536;gene-APICC_03611;gene-APICC_03855;gene-APICC_03920;gene-APICC_04110;gene-APICC_04213;gene-APICC_04449;gene-APICC_04649;gene-APICC_06367;gene-APICC_06490;gene-APICC_06550;gene-APICC_06858;gene-API…
ko00330	Arginine and proline metabolism	0.022	0.0094	2.34	0.0139664	0.0600844	gene-APICC_00149;gene-APICC_00519;gene-APICC_01212;gene-APICC_03100;gene-APICC_03708;gene-APICC_04582;gene-APICC_06838;gene-APICC_09203
ko00220	Arginine biosynthesis	0.0138	0.0045	3.06	0.0150537	0.0620634	gene-APICC_00325;gene-APICC_03100;gene-APICC_04190;gene-APICC_05037;gene-APICC_06270
ko01210	2-Oxocarboxylic acid metabolism	0.0165	0.0065	2.52	0.0221504	0.0876689	gene-APICC_02514;gene-APICC_02917;gene-APICC_05037;gene-APICC_06270;gene-APICC_08934;gene-APICC_10045
ko00071	Fatty acid degradation	0.022	0.0102	2.15	0.0235438	0.0895999	gene-APICC_00519;gene-APICC_01526;gene-APICC_01926;gene-APICC_02019;gene-APICC_03708;gene-APICC_04520;gene-APICC_05746;gene-APICC_06057
ko00520	Amino sugar and nucleotide sugar metabolism	0.0331	0.0188	1.76	0.0318423	0.116693	gene-APICC_01899;gene-APICC_02794;gene-APICC_03595;gene-APICC_04116;gene-APICC_04725;gene-APICC_05672;gene-APICC_05676;gene-APICC_05922;gene-APICC_06125;gene-APICC_06381;gene-APICC_08709;gene-APICC_08718
ko04215	Apoptosis - multiple species	0.0138	0.0057	2.4	0.0446151	0.156833	gene-APICC_00620;gene-APICC_00822;gene-APICC_01134;gene-APICC_01488;gene-APICC_06586
ko00430	Taurine and hypotaurine metabolism	0.0083	0.0025	3.37	0.0459653	0.156833	gene-APICC_00568;gene-APICC_07118;gene-APICC_10158
ko00983	Drug metabolism - other enzymes	0.0165	0.0078	2.13	0.0509172	0.167938	gene-APICC_00420;gene-APICC_01290;gene-APICC_03079;gene-APICC_04151;gene-APICC_04248;gene-APICC_09392
ko00270	Cysteine and methionine metabolism	0.0248	0.0139	1.78	0.0544904	0.173925	gene-APICC_01569;gene-APICC_02655;gene-APICC_03510;gene-APICC_04165;gene-APICC_04537;gene-APICC_04866;gene-APICC_07162;gene-APICC_08760;gene-APICC_09203
ko01212	Fatty acid metabolism	0.0248	0.0151	1.64	0.0865644	0.24504	gene-APICC_01526;gene-APICC_02019;gene-APICC_03413;gene-APICC_04520;gene-APICC_06057;gene-APICC_06245;gene-APICC_07268;gene-APICC_08222;gene-APICC_08776
ko00670	One carbon pool by folate	0.011	0.0049	2.24	0.0891513	0.24504	gene-APICC_00779;gene-APICC_02466;gene-APICC_02858;gene-APICC_04662
ko00051	Fructose and mannose metabolism	0.0165	0.009	1.84	0.0954613	0.24504	gene-APICC_01899;gene-APICC_02409;gene-APICC_02429;gene-APICC_06381;gene-APICC_06476;gene-APICC_07757
ko00340	Histidine metabolism	0.0083	0.0033	2.52	0.10253	0.24504	gene-APICC_00519;gene-APICC_03708;gene-APICC_04444
ko00770	Pantothenate and CoA biosynthesis	0.0083	0.0033	2.52	0.10253	0.24504	gene-APICC_00420;gene-APICC_01290;gene-APICC_02951
ko00830	Retinol metabolism	0.0083	0.0033	2.52	0.10253	0.24504	gene-APICC_01144;gene-APICC_03079;gene-APICC_09392
ko00650	Butanoate metabolism	0.011	0.0053	2.07	0.114315	0.24504	gene-APICC_01143;gene-APICC_04611;gene-APICC_06057;gene-APICC_10158
ko03060	Protein export	0.0138	0.0074	1.87	0.116106	0.24504	gene-APICC_00536;gene-APICC_00667;gene-APICC_02737;gene-APICC_03098;gene-APICC_03920
ko00450	Selenocompound metabolism	0.0083	0.0037	2.24	0.137494	0.24504	gene-APICC_00998;gene-APICC_02647;gene-APICC_05304
ko00590	Arachidonic acid metabolism	0.0138	0.0078	1.77	0.139388	0.24504	Apis_cerana_cerana_newGene_3650;gene-APICC_00568;gene-APICC_03800;gene-APICC_04756;gene-APICC_07118
ko04015	Rap1 signaling pathway	0.0028	0.0004	6.73	0.148588	0.24504	gene-APICC_09021
ko04210	Apoptosis	0.0028	0.0004	6.73	0.148588	0.24504	gene-APICC_09021
ko04390	Hippo signaling pathway	0.0028	0.0004	6.73	0.148588	0.24504	gene-APICC_09021
ko04510	Focal adhesion	0.0028	0.0004	6.73	0.148588	0.24504	gene-APICC_09021
ko04520	Adherens junction	0.0028	0.0004	6.73	0.148588	0.24504	gene-APICC_09021
ko04530	Tight junction	0.0028	0.0004	6.73	0.148588	0.24504	gene-APICC_09021
ko04611	Platelet activation	0.0028	0.0004	6.73	0.148588	0.24504	gene-APICC_09021
ko04670	Leukocyte transendothelial migration	0.0028	0.0004	6.73	0.148588	0.24504	gene-APICC_09021
ko04810	Regulation of actin cytoskeleton	0.0028	0.0004	6.73	0.148588	0.24504	gene-APICC_09021
ko04919	Thyroid hormone signaling pathway	0.0028	0.0004	6.73	0.148588	0.24504	gene-APICC_09021
ko04921	Oxytocin signaling pathway	0.0028	0.0004	6.73	0.148588	0.24504	gene-APICC_09021
ko05100	Bacterial invasion of epithelial cells	0.0028	0.0004	6.73	0.148588	0.24504	gene-APICC_09021
ko05132	Salmonella infection	0.0028	0.0004	6.73	0.148588	0.24504	gene-APICC_09021
ko05164	Influenza A	0.0028	0.0004	6.73	0.148588	0.24504	gene-APICC_09021
ko05205	Proteoglycans in cancer	0.0028	0.0004	6.73	0.148588	0.24504	gene-APICC_09021
ko05410	Hypertrophic cardiomyopathy (HCM)	0.0028	0.0004	6.73	0.148588	0.24504	gene-APICC_09021
ko05412	Arrhythmogenic right ventricular cardiomyopathy (ARVC)	0.0028	0.0004	6.73	0.148588	0.24504	gene-APICC_09021
ko05414	Dilated cardiomyopathy	0.0028	0.0004	6.73	0.148588	0.24504	gene-APICC_09021
ko05416	Viral myocarditis	0.0028	0.0004	6.73	0.148588	0.24504	gene-APICC_09021
ko00750	Vitamin B6 metabolism	0.0055	0.002	2.69	0.162041	0.258398	gene-APICC_00293;gene-APICC_04847
ko00030	Pentose phosphate pathway	0.0138	0.0082	1.68	0.164523	0.258398	gene-APICC_01974;gene-APICC_02409;gene-APICC_03935;gene-APICC_04478;gene-APICC_05922
ko00052	Galactose metabolism	0.0138	0.0082	1.68	0.164523	0.258398	gene-APICC_02159;gene-APICC_02409;gene-APICC_04097;gene-APICC_04725;gene-APICC_06381
ko00640	Propanoate metabolism	0.0165	0.0106	1.55	0.178207	0.275518	gene-APICC_01495;gene-APICC_03766;gene-APICC_04301;gene-APICC_04520;gene-APICC_04611;gene-APICC_06057
ko00561	Glycerolipid metabolism	0.0193	0.0131	1.47	0.186964	0.284609	gene-APICC_00519;gene-APICC_02421;gene-APICC_02429;gene-APICC_03415;gene-APICC_03708;gene-APICC_04109;gene-APICC_08267
ko00380	Tryptophan metabolism	0.0138	0.0086	1.6	0.191299	0.286796	gene-APICC_00236;gene-APICC_00519;gene-APICC_01926;gene-APICC_03708;gene-APICC_06057
ko00910	Nitrogen metabolism	0.0083	0.0045	1.84	0.216595	0.319874	gene-APICC_02013;gene-APICC_04277;gene-APICC_05642
ko00604	Glycosphingolipid biosynthesis - ganglio series	0.0055	0.0025	2.24	0.220079	0.320239	gene-APICC_02159;gene-APICC_04413
ko00510	N-Glycan biosynthesis	0.0193	0.0139	1.39	0.232212	0.329483	gene-APICC_03855;gene-APICC_04449;gene-APICC_06490;gene-APICC_06858;gene-APICC_07444;gene-APICC_07882;gene-APICC_08539
ko04142	Lysosome	0.0331	0.0262	1.26	0.233092	0.329483	gene-APICC_02144;gene-APICC_02159;gene-APICC_02840;gene-APICC_03997;gene-APICC_04151;gene-APICC_04835;gene-APICC_05044;gene-APICC_05421;gene-APICC_06000;gene-APICC_07587;gene-APICC_08283;gene-APICC_08674
ko00230	Purine metabolism	0.0579	0.0491	1.18	0.236779	0.329981	Apis_cerana_cerana_newGene_19156;gene-APICC_00752;gene-APICC_00768;gene-APICC_00779;gene-APICC_00998;gene-APICC_01531;gene-APICC_01671;gene-APICC_02334;gene-APICC_02494;gene-APICC_03057;gene-APICC_03303;gene-APICC_03821;gene-APICC_04986;gene-APICC_05046;gene-APICC_05096;gene-APICC_06613;gene-APICC_06619;gene-APICC_06868;gene-APICC_07792;gene-APICC_08415;gene-APICC_09018
ko00531	Glycosaminoglycan degradation	0.0083	0.0053	1.55	0.302505	0.415723	gene-APICC_02159;gene-APICC_04151;gene-APICC_04835
ko00512	Mucin type O-Glycan biosynthesis	0.0055	0.0033	1.68	0.338368	0.458638	gene-APICC_03902;gene-APICC_06180
ko00562	Inositol phosphate metabolism	0.022	0.0184	1.2	0.349767	0.467683	gene-APICC_04301;gene-APICC_04905;gene-APICC_06512;gene-APICC_06516;gene-APICC_07757;gene-APICC_07985;gene-APICC_08818;gene-APICC_09697
ko00564	Glycerophospholipid metabolism	0.0275	0.0242	1.14	0.378352	0.485783	Apis_cerana_cerana_newGene_3650;gene-APICC_01027;gene-APICC_02421;gene-APICC_04109;gene-APICC_07294;gene-APICC_08267;gene-APICC_08940;gene-APICC_08941;gene-APICC_09804;gene-APICC_09932
ko04512	ECM-receptor interaction	0.011	0.0086	1.28	0.381467	0.485783	gene-APICC_00338;gene-APICC_04256;gene-APICC_05349;gene-APICC_07167
ko00300	Lysine biosynthesis	0.0028	0.0012	2.24	0.382941	0.485783	gene-APICC_03708
ko00740	Riboflavin metabolism	0.0028	0.0012	2.24	0.382941	0.485783	gene-APICC_04653
ko02010	ABC transporters	0.0083	0.0061	1.35	0.389674	0.488066	gene-APICC_01615;gene-APICC_04707;gene-APICC_07877
ko00920	Sulfur metabolism	0.0055	0.0037	1.5	0.39576	0.488368	gene-APICC_00822;gene-APICC_00998
ko04145	Phagosome	0.0275	0.0246	1.12	0.399786	0.488368	gene-APICC_00250;gene-APICC_00667;gene-APICC_03257;gene-APICC_05085;gene-APICC_05349;gene-APICC_05992;gene-APICC_07357;gene-APICC_08335;gene-APICC_08478;gene-APICC_09021
ko04146	Peroxisome	0.0275	0.025	1.1	0.421268	0.508333	gene-APICC_00205;gene-APICC_01144;gene-APICC_01615;gene-APICC_01969;gene-APICC_02019;gene-APICC_02788;gene-APICC_02809;gene-APICC_05115;gene-APICC_06701;gene-APICC_08769
ko04213	Longevity regulating pathway - multiple species	0.022	0.0205	1.08	0.470442	0.560831	Apis_cerana_cerana_newGene_19584;gene-APICC_00205;gene-APICC_01375;gene-APICC_01376;gene-APICC_01531;gene-APICC_02809;gene-APICC_03611;gene-APICC_05096
ko00592	alpha-Linolenic acid metabolism	0.0055	0.0045	1.22	0.502785	0.585285	Apis_cerana_cerana_newGene_3650;gene-APICC_02019
ko00981	Insect hormone biosynthesis	0.0055	0.0045	1.22	0.502785	0.585285	gene-APICC_04084;gene-APICC_07939
ko00062	Fatty acid elongation	0.0055	0.0049	1.12	0.551527	0.63456	gene-APICC_06057;gene-APICC_06245
ko00534	Glycosaminoglycan biosynthesis - heparan sulfate / heparin	0.0055	0.0053	1.04	0.596804	0.671047	Apis_cerana_cerana_newGene_14505;gene-APICC_09139
ko00760	Nicotinate and nicotinamide metabolism	0.0055	0.0053	1.04	0.596804	0.671047	gene-APICC_00752;gene-APICC_08415
ko00310	Lysine degradation	0.0138	0.0147	0.93	0.637795	0.70205	gene-APICC_00519;gene-APICC_01926;gene-APICC_03249;gene-APICC_03708;gene-APICC_06057
ko00511	Other glycan degradation	0.0055	0.0057	0.96	0.638567	0.70205	gene-APICC_02159;gene-APICC_06000
ko00130	Ubiquinone and other terpenoid-quinone biosynthesis	0.0028	0.0029	0.96	0.676163	0.73059	gene-APICC_07904
ko00600	Sphingolipid metabolism	0.0083	0.0094	0.88	0.686677	0.73059	gene-APICC_02159;gene-APICC_03907;gene-APICC_06000
ko04330	Notch signaling pathway	0.0083	0.0094	0.88	0.686677	0.73059	Apis_cerana_cerana_newGene_628;gene-APICC_05733;gene-APICC_07102
ko04320	Dorso-ventral axis formation	0.0083	0.0098	0.84	0.715098	0.746661	gene-APICC_05891;gene-APICC_06186;gene-APICC_07066
ko03450	Non-homologous end-joining	0.0028	0.0033	0.84	0.72442	0.746661	gene-APICC_03060
ko04122	Sulfur relay system	0.0028	0.0033	0.84	0.72442	0.746661	gene-APICC_06792
ko00240	Pyrimidine metabolism	0.0275	0.0323	0.85	0.758718	0.772902	Apis_cerana_cerana_newGene_19156;gene-APICC_00420;gene-APICC_00752;gene-APICC_00768;gene-APICC_01290;gene-APICC_02647;gene-APICC_03303;gene-APICC_04076;gene-APICC_04248;gene-APICC_08415
ko04711	Circadian rhythm - fly	0.0028	0.0037	0.75	0.765502	0.772902	gene-APICC_09694
ko00514	Other types of O-glycan biosynthesis	0.0028	0.0045	0.61	0.830243	0.80445	Apis_cerana_cerana_newGene_628
ko04214	Apoptosis - fly	0.0138	0.0188	0.73	0.835812	0.80445	gene-APICC_00620;gene-APICC_00822;gene-APICC_01488;gene-APICC_06586;gene-APICC_09089
ko00790	Folate biosynthesis	0.0028	0.0049	0.56	0.855581	0.80445	gene-APICC_09984
ko04933	AGE-RAGE signaling pathway in diabetic complications	0.0083	0.0131	0.63	0.875543	0.80445	gene-APICC_00338;gene-APICC_06516;gene-APICC_07985
ko04070	Phosphatidylinositol signaling system	0.0138	0.0213	0.65	0.904803	0.80445	gene-APICC_04109;gene-APICC_06516;gene-APICC_07985;gene-APICC_08267;gene-APICC_09697
ko04310	Wnt signaling pathway	0.0165	0.0266	0.62	0.937089	0.80445	Apis_cerana_cerana_newGene_24039;gene-APICC_05678;gene-APICC_05733;gene-APICC_06516;gene-APICC_09882;gene-APICC_10040
ko03020	RNA polymerase	0.0055	0.0119	0.46	0.943918	0.80445	Apis_cerana_cerana_newGene_19156;gene-APICC_03303
ko00565	Ether lipid metabolism	0.0028	0.0078	0.35	0.953514	0.80445	Apis_cerana_cerana_newGene_3650
ko00970	Aminoacyl-tRNA biosynthesis	0.0083	0.0176	0.47	0.965458	0.80445	gene-APICC_02955;gene-APICC_05304;gene-APICC_05399
ko00563	Glycosylphosphatidylinositol(GPI)-anchor biosynthesis	0.0028	0.009	0.31	0.971433	0.80445	Apis_cerana_cerana_newGene_11624
ko04130	SNARE interactions in vesicular transport	0.0028	0.009	0.31	0.971433	0.80445	gene-APICC_07814
ko04068	FoxO signaling pathway	0.011	0.0258	0.43	0.989523	0.80445	Apis_cerana_cerana_newGene_19584;gene-APICC_02809;gene-APICC_03529;gene-APICC_07624
ko04350	TGF-beta signaling pathway	0.0028	0.0123	0.22	0.992227	0.80445	gene-APICC_07251
ko04013	MAPK signaling pathway - fly	0.0138	0.0319	0.43	0.994089	0.80445	Apis_cerana_cerana_newGene_9176;gene-APICC_01308;gene-APICC_02809;gene-APICC_05733;gene-APICC_07635
ko04391	Hippo signaling pathway - fly	0.0083	0.0254	0.33	0.997031	0.80445	gene-APICC_05085;gene-APICC_07471;gene-APICC_08335
ko03050	Proteasome	0.0028	0.016	0.17	0.998213	0.80445	gene-APICC_04015
ko03018	RNA degradation	0.0055	0.0246	0.22	0.999334	0.80445	gene-APICC_02409;gene-APICC_08641
ko03015	mRNA surveillance pathway	0.0055	0.0254	0.22	0.999506	0.80445	gene-APICC_05359;gene-APICC_09551
ko04120	Ubiquitin mediated proteolysis	0.011	0.0364	0.3	0.999624	0.80445	gene-APICC_01131;gene-APICC_01134;gene-APICC_01320;gene-APICC_03199
ko03008	Ribosome biogenesis in eukaryotes	0.0055	0.0291	0.19	0.999874	0.80445	gene-APICC_03717;gene-APICC_05825
ko04150	mTOR signaling pathway	0.0055	0.0327	0.17	0.999968	0.80445	Apis_cerana_cerana_newGene_19584;gene-APICC_09882
ko03010	Ribosome	0.011	0.0487	0.23	0.999994	0.80445	gene-APICC_01192;gene-APICC_04855;gene-APICC_06954;gene-APICC_07367
ko04144	Endocytosis	0.011	0.0516	0.21	0.999998	0.80445	gene-APICC_03611;gene-APICC_03839;gene-APICC_03840;gene-APICC_08448
ko03040	Spliceosome	0.0055	0.0426	0.13	0.999999	0.80445	gene-APICC_03611;gene-APICC_04465
ko03013	RNA transport	0.0083	0.0491	0.17	0.999999	0.80445	gene-APICC_01159;gene-APICC_04527;gene-APICC_05359

## Sheet: Sheet2
ID	Description	GeneRatio	BgRatio	enrich_factor	pvalue	qvalue	geneID	lncRNA KEGG enriched pathways
ko00190	Oxidative phosphorylation	0.046	0.0377	1.22	0.00032966	0.0497786	Apis_cerana_cerana_newGene_6892;gene-APICC_00175;gene-APICC_00186;gene-APICC_00268;gene-APICC_00297;gene-APICC_00342;gene-APICC_00408;gene-APICC_00601;gene-APICC_00747;gene-APICC_00803;gene-APICC_00894;gene-APICC_00915;gene-APICC_00946;gene-APICC_01051;gene-APICC_01267;gene-APICC_01478;gene-APICC_01537;gene-APICC_01539;gene-APICC_01551;gene-APICC_01635;gene-APICC_01687;gene-APICC_01740;gene-APICC…
ko01200	Carbon metabolism	0.0442	0.0385	1.15	0.0128588	0.78483	Apis_cerana_cerana_newGene_856;gene-APICC_00297;gene-APICC_00342;gene-APICC_00427;gene-APICC_00654;gene-APICC_00732;gene-APICC_00959;gene-APICC_01070;gene-APICC_01495;gene-APICC_01553;gene-APICC_01717;gene-APICC_01773;gene-APICC_01974;gene-APICC_02063;gene-APICC_02184;gene-APICC_02191;gene-APICC_02202;gene-APICC_02203;gene-APICC_02205;gene-APICC_02294;gene-APICC_02409;gene-APICC_02429;gene-APICC_…
ko00260	Glycine, serine and threonine metabolism	0.0146	0.0115	1.27	0.0166107	0.78483	gene-APICC_00868;gene-APICC_01844;gene-APICC_02289;gene-APICC_02450;gene-APICC_02452;gene-APICC_02641;gene-APICC_03708;gene-APICC_03766;gene-APICC_03909;gene-APICC_03978;gene-APICC_04296;gene-APICC_04662;gene-APICC_04847;gene-APICC_05052;gene-APICC_05501;gene-APICC_05688;gene-APICC_06120;gene-APICC_07023;gene-APICC_07082;gene-APICC_07113;gene-APICC_07162;gene-APICC_07628;gene-APICC_07834;gene-API…
ko04080	Neuroactive ligand-receptor interaction	0.0221	0.0184	1.2	0.0222906	0.78483	Apis_cerana_cerana_newGene_2956;Apis_cerana_cerana_newGene_8867;gene-APICC_00795;gene-APICC_02393;gene-APICC_02676;gene-APICC_04209;gene-APICC_04644;gene-APICC_06360;gene-APICC_06641;gene-APICC_06642;gene-APICC_06681;gene-APICC_06768;gene-APICC_06927;gene-APICC_07080;gene-APICC_07386;gene-APICC_07488;gene-APICC_07573;gene-APICC_07605;gene-APICC_07797;gene-APICC_08078;gene-APICC_08156;gene-APICC_0…
ko00380	Tryptophan metabolism	0.0111	0.0086	1.29	0.0285796	0.78483	gene-APICC_00236;gene-APICC_00334;gene-APICC_00427;gene-APICC_00519;gene-APICC_01926;gene-APICC_02408;gene-APICC_03708;gene-APICC_03723;gene-APICC_04456;gene-APICC_04526;gene-APICC_06057;gene-APICC_06330;gene-APICC_06342;gene-APICC_06489;gene-APICC_06650;gene-APICC_06955;gene-APICC_07611;gene-APICC_09853;gene-APICC_10032
ko00020	Citrate cycle (TCA cycle)	0.0192	0.016	1.2	0.0311853	0.78483	Apis_cerana_cerana_newGene_856;gene-APICC_00297;gene-APICC_00342;gene-APICC_00396;gene-APICC_00427;gene-APICC_00654;gene-APICC_01495;gene-APICC_01717;gene-APICC_01773;gene-APICC_02063;gene-APICC_02205;gene-APICC_02294;gene-APICC_02618;gene-APICC_02641;gene-APICC_02894;gene-APICC_02917;gene-APICC_02984;gene-APICC_03101;gene-APICC_03766;gene-APICC_04032;gene-APICC_04066;gene-APICC_04165;gene-APICC_…
ko04745	Phototransduction - fly	0.0146	0.0119	1.23	0.0401087	0.865202	Apis_cerana_cerana_newGene_23832;Apis_cerana_cerana_newGene_23833;Apis_cerana_cerana_newGene_24039;gene-APICC_01972;gene-APICC_02607;gene-APICC_02939;gene-APICC_03091;gene-APICC_03486;gene-APICC_03645;gene-APICC_04920;gene-APICC_05085;gene-APICC_05588;gene-APICC_05612;gene-APICC_05678;gene-APICC_06468;gene-APICC_06516;gene-APICC_06604;gene-APICC_07469;gene-APICC_07935;gene-APICC_08163;gene-APICC_…
ko00340	Histidine metabolism	0.0047	0.0033	1.42	0.059524	0.996541	gene-APICC_00334;gene-APICC_00519;gene-APICC_02408;gene-APICC_03708;gene-APICC_04444;gene-APICC_05377;gene-APICC_06027;gene-APICC_07611
ko00480	Glutathione metabolism	0.0146	0.0123	1.19	0.0808146	0.996541	gene-APICC_00568;gene-APICC_00600;gene-APICC_01125;gene-APICC_01212;gene-APICC_01408;gene-APICC_01763;gene-APICC_01974;gene-APICC_02264;gene-APICC_02618;gene-APICC_03148;gene-APICC_03800;gene-APICC_04205;gene-APICC_04537;gene-APICC_04756;gene-APICC_04982;gene-APICC_05835;gene-APICC_06440;gene-APICC_07118;gene-APICC_07202;gene-APICC_08714;gene-APICC_08760;gene-APICC_09116;gene-APICC_09203;gene-API…
ko00670	One carbon pool by folate	0.0064	0.0049	1.3	0.0881695	0.996541	gene-APICC_00716;gene-APICC_00779;gene-APICC_01622;gene-APICC_02466;gene-APICC_02543;gene-APICC_02858;gene-APICC_03078;gene-APICC_04662;gene-APICC_07113;gene-APICC_07513;gene-APICC_09332
ko00030	Pentose phosphate pathway	0.0099	0.0082	1.21	0.111847	0.996541	gene-APICC_01974;gene-APICC_02184;gene-APICC_02202;gene-APICC_02203;gene-APICC_02409;gene-APICC_02991;gene-APICC_03646;gene-APICC_03934;gene-APICC_03935;gene-APICC_04009;gene-APICC_04478;gene-APICC_04969;gene-APICC_05835;gene-APICC_05922;gene-APICC_07747;gene-APICC_08244;gene-APICC_08979
ko00010	Glycolysis / Gluconeogenesis	0.0198	0.0176	1.12	0.134746	0.996541	Apis_cerana_cerana_newGene_856;gene-APICC_00519;gene-APICC_00654;gene-APICC_00732;gene-APICC_01070;gene-APICC_01553;gene-APICC_01554;gene-APICC_01717;gene-APICC_01773;gene-APICC_02202;gene-APICC_02203;gene-APICC_02408;gene-APICC_02409;gene-APICC_02641;gene-APICC_02991;gene-APICC_03708;gene-APICC_03716;gene-APICC_03766;gene-APICC_04009;gene-APICC_04183;gene-APICC_04752;gene-APICC_04764;gene-APICC_…
ko00970	Aminoacyl-tRNA biosynthesis	0.0198	0.0176	1.12	0.134746	0.996541	gene-APICC_00195;gene-APICC_00263;gene-APICC_00716;gene-APICC_00744;gene-APICC_00745;gene-APICC_00829;gene-APICC_00840;gene-APICC_00974;gene-APICC_01191;gene-APICC_01326;gene-APICC_01641;gene-APICC_01987;gene-APICC_01996;gene-APICC_02616;gene-APICC_02759;gene-APICC_02955;gene-APICC_03328;gene-APICC_03812;gene-APICC_03842;gene-APICC_04554;gene-APICC_04995;gene-APICC_05304;gene-APICC_05399;gene-API…
ko04391	Hippo signaling pathway - fly	0.0279	0.0254	1.1	0.135056	0.996541	Apis_cerana_cerana_newGene_14002;Apis_cerana_cerana_newGene_14027;Apis_cerana_cerana_newGene_21834;Apis_cerana_cerana_newGene_8907;gene-APICC_00401;gene-APICC_00453;gene-APICC_00777;gene-APICC_00886;gene-APICC_02410;gene-APICC_02649;gene-APICC_02936;gene-APICC_02971;gene-APICC_03055;gene-APICC_03152;gene-APICC_03213;gene-APICC_03641;gene-APICC_03696;gene-APICC_03754;gene-APICC_04126;gene-APICC_04…
ko01230	Biosynthesis of amino acids	0.0244	0.0221	1.11	0.143371	0.996541	gene-APICC_00325;gene-APICC_00732;gene-APICC_00868;gene-APICC_01070;gene-APICC_01169;gene-APICC_01553;gene-APICC_02063;gene-APICC_02184;gene-APICC_02202;gene-APICC_02203;gene-APICC_02205;gene-APICC_02409;gene-APICC_02618;gene-APICC_02894;gene-APICC_02917;gene-APICC_03100;gene-APICC_03708;gene-APICC_03716;gene-APICC_04190;gene-APICC_04296;gene-APICC_04302;gene-APICC_04478;gene-APICC_04526;gene-API…
ko00410	beta-Alanine metabolism	0.0087	0.0074	1.19	0.170945	0.996541	gene-APICC_00420;gene-APICC_00519;gene-APICC_01290;gene-APICC_02408;gene-APICC_03366;gene-APICC_03708;gene-APICC_04301;gene-APICC_04520;gene-APICC_04611;gene-APICC_05377;gene-APICC_06057;gene-APICC_09203;gene-APICC_09452;gene-APICC_10032;gene-APICC_10158
ko04068	FoxO signaling pathway	0.0279	0.0258	1.08	0.186911	0.996541	Apis_cerana_cerana_newGene_12438;Apis_cerana_cerana_newGene_19584;gene-APICC_00017;gene-APICC_00442;gene-APICC_00652;gene-APICC_00659;gene-APICC_00669;gene-APICC_00968;gene-APICC_01516;gene-APICC_01805;gene-APICC_02073;gene-APICC_02109;gene-APICC_02507;gene-APICC_02541;gene-APICC_02809;gene-APICC_02972;gene-APICC_03143;gene-APICC_03187;gene-APICC_03340;gene-APICC_03475;gene-APICC_03529;gene-APICC…
ko04392	Hippo signaling pathway -multiple species	0.0099	0.0086	1.15	0.206252	0.996541	gene-APICC_02046;gene-APICC_02971;gene-APICC_03213;gene-APICC_03641;gene-APICC_04548;gene-APICC_05718;gene-APICC_06013;gene-APICC_06589;gene-APICC_07061;gene-APICC_07470;gene-APICC_08252;gene-APICC_08330;gene-APICC_08442;gene-APICC_09151;gene-APICC_09353;gene-APICC_09387;gene-APICC_09504
ko00531	Glycosaminoglycan degradation	0.0064	0.0053	1.2	0.208903	0.996541	gene-APICC_00176;gene-APICC_00685;gene-APICC_02159;gene-APICC_03041;gene-APICC_04151;gene-APICC_04471;gene-APICC_04835;gene-APICC_08228;gene-APICC_08370;gene-APICC_09409;gene-APICC_10171
ko00650	Butanoate metabolism	0.0064	0.0053	1.2	0.208903	0.996541	gene-APICC_01143;gene-APICC_02958;gene-APICC_03134;gene-APICC_03245;gene-APICC_04456;gene-APICC_04611;gene-APICC_06057;gene-APICC_06342;gene-APICC_06362;gene-APICC_10032;gene-APICC_10158
ko03015	mRNA surveillance pathway	0.0274	0.0254	1.08	0.208943	0.996541	gene-APICC_00410;gene-APICC_00457;gene-APICC_00883;gene-APICC_01314;gene-APICC_01535;gene-APICC_01541;gene-APICC_01874;gene-APICC_01949;gene-APICC_02153;gene-APICC_02585;gene-APICC_02649;gene-APICC_03105;gene-APICC_03117;gene-APICC_03152;gene-APICC_03156;gene-APICC_03171;gene-APICC_03205;gene-APICC_03253;gene-APICC_03458;gene-APICC_03690;gene-APICC_03696;gene-APICC_03870;gene-APICC_03973;gene-API…
ko00310	Lysine degradation	0.0163	0.0147	1.11	0.21385	0.996541	Apis_cerana_cerana_newGene_11788;Apis_cerana_cerana_newGene_19851;Apis_cerana_cerana_newGene_20056;Apis_cerana_cerana_newGene_20976;Apis_cerana_cerana_newGene_23511;gene-APICC_00427;gene-APICC_00519;gene-APICC_00791;gene-APICC_01823;gene-APICC_01926;gene-APICC_02408;gene-APICC_02621;gene-APICC_03206;gene-APICC_03708;gene-APICC_04456;gene-APICC_04526;gene-APICC_05111;gene-APICC_05648;gene-APICC_06…
ko00630	Glyoxylate and dicarboxylate metabolism	0.0111	0.0098	1.13	0.238058	0.996541	gene-APICC_00632;gene-APICC_02063;gene-APICC_02191;gene-APICC_02205;gene-APICC_02641;gene-APICC_02894;gene-APICC_03766;gene-APICC_04165;gene-APICC_04456;gene-APICC_04662;gene-APICC_05052;gene-APICC_05532;gene-APICC_06342;gene-APICC_06701;gene-APICC_07113;gene-APICC_08769;gene-APICC_08920;gene-APICC_09661;gene-APICC_09853
ko00072	Synthesis and degradation of ketone bodies	0.0023	0.0016	1.42	0.244314	0.996541	gene-APICC_03245;gene-APICC_04456;gene-APICC_06342;gene-APICC_06362
ko00052	Galactose metabolism	0.0093	0.0082	1.14	0.246243	0.996541	gene-APICC_00847;gene-APICC_01044;gene-APICC_01554;gene-APICC_01807;gene-APICC_02159;gene-APICC_02409;gene-APICC_02991;gene-APICC_03605;gene-APICC_03650;gene-APICC_04009;gene-APICC_04097;gene-APICC_04725;gene-APICC_04764;gene-APICC_06381;gene-APICC_07754;gene-APICC_08622
ko00770	Pantothenate and CoA biosynthesis	0.0041	0.0033	1.24	0.2613	0.996541	gene-APICC_00420;gene-APICC_01290;gene-APICC_02125;gene-APICC_02643;gene-APICC_02951;gene-APICC_03061;gene-APICC_03366
ko04122	Sulfur relay system	0.0041	0.0033	1.24	0.2613	0.996541	gene-APICC_02297;gene-APICC_02816;gene-APICC_03215;gene-APICC_03790;gene-APICC_03994;gene-APICC_04390;gene-APICC_06792
ko00330	Arginine and proline metabolism	0.0105	0.0094	1.11	0.278858	0.996541	gene-APICC_00149;gene-APICC_00519;gene-APICC_01033;gene-APICC_01169;gene-APICC_01212;gene-APICC_02408;gene-APICC_03100;gene-APICC_03708;gene-APICC_04582;gene-APICC_05377;gene-APICC_05801;gene-APICC_06300;gene-APICC_06440;gene-APICC_06537;gene-APICC_06819;gene-APICC_06838;gene-APICC_08002;gene-APICC_09203
ko00983	Drug metabolism - other enzymes	0.0087	0.0078	1.12	0.291763	0.996541	gene-APICC_00420;gene-APICC_00494;gene-APICC_00673;gene-APICC_00717;gene-APICC_01290;gene-APICC_02739;gene-APICC_03079;gene-APICC_03366;gene-APICC_04151;gene-APICC_04248;gene-APICC_05033;gene-APICC_05459;gene-APICC_06776;gene-APICC_09165;gene-APICC_09392
ko04150	mTOR signaling pathway	0.0343	0.0327	1.05	0.29242	0.996541	Apis_cerana_cerana_newGene_16674;Apis_cerana_cerana_newGene_19584;gene-APICC_00484;gene-APICC_00504;gene-APICC_00652;gene-APICC_00659;gene-APICC_00819;gene-APICC_01193;gene-APICC_01412;gene-APICC_01430;gene-APICC_01439;gene-APICC_01516;gene-APICC_01533;gene-APICC_01739;gene-APICC_01938;gene-APICC_02010;gene-APICC_02260;gene-APICC_02304;gene-APICC_02438;gene-APICC_02507;gene-APICC_02607;gene-APICC…
ko04350	TGF-beta signaling pathway	0.0134	0.0123	1.09	0.293132	0.996541	Apis_cerana_cerana_newGene_12438;gene-APICC_00017;gene-APICC_00442;gene-APICC_01430;gene-APICC_01439;gene-APICC_02649;gene-APICC_02700;gene-APICC_02936;gene-APICC_03137;gene-APICC_03143;gene-APICC_03198;gene-APICC_03226;gene-APICC_03696;gene-APICC_05198;gene-APICC_05659;gene-APICC_05786;gene-APICC_06199;gene-APICC_07120;gene-APICC_07251;gene-APICC_07829;gene-APICC_08317;gene-APICC_09921;gene-APIC…
ko00220	Arginine biosynthesis	0.0052	0.0045	1.16	0.320591	0.996541	gene-APICC_00325;gene-APICC_02139;gene-APICC_03100;gene-APICC_04190;gene-APICC_04600;gene-APICC_05037;gene-APICC_05532;gene-APICC_05801;gene-APICC_06270
ko00910	Nitrogen metabolism	0.0052	0.0045	1.16	0.320591	0.996541	gene-APICC_02013;gene-APICC_04277;gene-APICC_04600;gene-APICC_04655;gene-APICC_05532;gene-APICC_05642;gene-APICC_06911;gene-APICC_07132;gene-APICC_08651
ko00051	Fructose and mannose metabolism	0.0099	0.009	1.1	0.324285	0.996541	gene-APICC_00170;gene-APICC_01685;gene-APICC_01789;gene-APICC_01899;gene-APICC_02202;gene-APICC_02203;gene-APICC_02409;gene-APICC_02429;gene-APICC_02752;gene-APICC_03573;gene-APICC_03605;gene-APICC_04764;gene-APICC_05277;gene-APICC_06381;gene-APICC_06476;gene-APICC_07511;gene-APICC_07757
ko03060	Protein export	0.0081	0.0074	1.11	0.342884	0.996541	gene-APICC_00495;gene-APICC_00536;gene-APICC_00667;gene-APICC_02133;gene-APICC_02307;gene-APICC_02442;gene-APICC_02737;gene-APICC_02891;gene-APICC_03098;gene-APICC_03244;gene-APICC_03920;gene-APICC_05908;gene-APICC_06050;gene-APICC_08988
ko04142	Lysosome	0.0274	0.0262	1.04	0.345114	0.996541	Apis_cerana_cerana_newGene_24021;gene-APICC_00176;gene-APICC_00228;gene-APICC_00402;gene-APICC_00503;gene-APICC_01184;gene-APICC_01478;gene-APICC_02144;gene-APICC_02159;gene-APICC_02496;gene-APICC_02691;gene-APICC_02695;gene-APICC_02840;gene-APICC_03007;gene-APICC_03041;gene-APICC_03065;gene-APICC_03299;gene-APICC_03737;gene-APICC_03949;gene-APICC_03982;gene-APICC_03997;gene-APICC_04151;gene-APIC…
ko00232	Caffeine metabolism	0.0017	0.0012	1.42	0.347595	0.996541	gene-APICC_00673;gene-APICC_00717;gene-APICC_09165
ko00300	Lysine biosynthesis	0.0017	0.0012	1.42	0.347595	0.996541	gene-APICC_03708;gene-APICC_04526;gene-APICC_06955
ko00500	Starch and sucrose metabolism	0.0111	0.0102	1.08	0.35275	0.996541	gene-APICC_00264;gene-APICC_00290;gene-APICC_00522;gene-APICC_00847;gene-APICC_01356;gene-APICC_02991;gene-APICC_03079;gene-APICC_04009;gene-APICC_04087;gene-APICC_04097;gene-APICC_04151;gene-APICC_04764;gene-APICC_05143;gene-APICC_05922;gene-APICC_06381;gene-APICC_06974;gene-APICC_08622;gene-APICC_09191;gene-APICC_09392
ko00561	Glycerolipid metabolism	0.014	0.0131	1.07	0.357637	0.996541	gene-APICC_00253;gene-APICC_00519;gene-APICC_01758;gene-APICC_02408;gene-APICC_02421;gene-APICC_02429;gene-APICC_02444;gene-APICC_02726;gene-APICC_03415;gene-APICC_03605;gene-APICC_03708;gene-APICC_04109;gene-APICC_04451;gene-APICC_04613;gene-APICC_04979;gene-APICC_05230;gene-APICC_07347;gene-APICC_08095;gene-APICC_08143;gene-APICC_08266;gene-APICC_08267;gene-APICC_08884;gene-APICC_08920;gene-API…
ko03010	Ribosome	0.0501	0.0487	1.03	0.358562	0.996541	Apis_cerana_cerana_newGene_10794;Apis_cerana_cerana_newGene_13636;gene-APICC_00340;gene-APICC_00348;gene-APICC_00367;gene-APICC_00439;gene-APICC_00444;gene-APICC_00575;gene-APICC_00602;gene-APICC_00642;gene-APICC_00676;gene-APICC_00759;gene-APICC_00951;gene-APICC_01002;gene-APICC_01192;gene-APICC_01322;gene-APICC_01383;gene-APICC_01417;gene-APICC_01472;gene-APICC_01581;gene-APICC_01582;gene-APICC…
ko00520	Amino sugar and nucleotide sugar metabolism	0.0198	0.0188	1.05	0.36097	0.996541	gene-APICC_00170;gene-APICC_00847;gene-APICC_01044;gene-APICC_01202;gene-APICC_01685;gene-APICC_01789;gene-APICC_01807;gene-APICC_01899;gene-APICC_02794;gene-APICC_02991;gene-APICC_03041;gene-APICC_03595;gene-APICC_03650;gene-APICC_03886;gene-APICC_04009;gene-APICC_04116;gene-APICC_04253;gene-APICC_04502;gene-APICC_04725;gene-APICC_04764;gene-APICC_05672;gene-APICC_05676;gene-APICC_05725;gene-API…
ko04215	Apoptosis - multiple species	0.0064	0.0057	1.12	0.364565	0.996541	gene-APICC_00620;gene-APICC_00822;gene-APICC_01134;gene-APICC_01135;gene-APICC_01488;gene-APICC_01686;gene-APICC_06586;gene-APICC_07309;gene-APICC_08215;gene-APICC_09086;gene-APICC_09962
ko04320	Dorso-ventral axis formation	0.0105	0.0098	1.07	0.401258	0.996541	Apis_cerana_cerana_newGene_6385;Apis_cerana_cerana_newGene_6389;gene-APICC_01148;gene-APICC_01516;gene-APICC_02507;gene-APICC_03075;gene-APICC_03384;gene-APICC_05659;gene-APICC_05752;gene-APICC_05891;gene-APICC_06186;gene-APICC_06198;gene-APICC_07066;gene-APICC_08320;gene-APICC_08530;gene-APICC_08620;gene-APICC_08621;gene-APICC_09588
ko03022	Basal transcription factors	0.0146	0.0139	1.05	0.421395	0.996541	gene-APICC_00005;gene-APICC_00319;gene-APICC_00885;gene-APICC_01207;gene-APICC_01441;gene-APICC_02049;gene-APICC_02339;gene-APICC_02652;gene-APICC_02992;gene-APICC_03639;gene-APICC_04195;gene-APICC_04964;gene-APICC_05059;gene-APICC_05329;gene-APICC_05332;gene-APICC_05380;gene-APICC_05590;gene-APICC_05955;gene-APICC_06275;gene-APICC_06717;gene-APICC_06731;gene-APICC_08720;gene-APICC_09534;gene-API…
ko00604	Glycosphingolipid biosynthesis - ganglio series	0.0029	0.0025	1.19	0.426974	0.996541	gene-APICC_02159;gene-APICC_03041;gene-APICC_03989;gene-APICC_04413;gene-APICC_09409
ko03420	Nucleotide excision repair	0.0157	0.0151	1.04	0.440287	0.996541	gene-APICC_00005;gene-APICC_00749;gene-APICC_00885;gene-APICC_01327;gene-APICC_01729;gene-APICC_01822;gene-APICC_01912;gene-APICC_02302;gene-APICC_02339;gene-APICC_03198;gene-APICC_03471;gene-APICC_03639;gene-APICC_03813;gene-APICC_03834;gene-APICC_04054;gene-APICC_04093;gene-APICC_04212;gene-APICC_04964;gene-APICC_05283;gene-APICC_05332;gene-APICC_05916;gene-APICC_05955;gene-APICC_06169;gene-API…
ko00250	Alanine, aspartate and glutamate metabolism	0.0099	0.0094	1.05	0.452995	0.996541	gene-APICC_00325;gene-APICC_00390;gene-APICC_01143;gene-APICC_01153;gene-APICC_01671;gene-APICC_02139;gene-APICC_04190;gene-APICC_04600;gene-APICC_04611;gene-APICC_05037;gene-APICC_05532;gene-APICC_05676;gene-APICC_06300;gene-APICC_06619;gene-APICC_08769;gene-APICC_09678;gene-APICC_10158
ko04330	Notch signaling pathway	0.0099	0.0094	1.05	0.452995	0.996541	Apis_cerana_cerana_newGene_628;Apis_cerana_cerana_newGene_900;gene-APICC_00567;gene-APICC_03143;gene-APICC_04152;gene-APICC_04777;gene-APICC_04919;gene-APICC_05327;gene-APICC_05608;gene-APICC_05679;gene-APICC_05733;gene-APICC_06576;gene-APICC_06867;gene-APICC_07102;gene-APICC_08580;gene-APICC_09797;gene-APICC_09904
ko01210	2-Oxocarboxylic acid metabolism	0.007	0.0065	1.07	0.460931	0.996541	gene-APICC_02063;gene-APICC_02205;gene-APICC_02618;gene-APICC_02894;gene-APICC_02917;gene-APICC_04526;gene-APICC_05037;gene-APICC_06270;gene-APICC_06955;gene-APICC_08934;gene-APICC_09661;gene-APICC_10045
ko00280	Valine, leucine and isoleucine degradation	0.014	0.0135	1.03	0.465428	0.996541	gene-APICC_00421;gene-APICC_00519;gene-APICC_00714;gene-APICC_02408;gene-APICC_02641;gene-APICC_03134;gene-APICC_03245;gene-APICC_03655;gene-APICC_03708;gene-APICC_03766;gene-APICC_04301;gene-APICC_04456;gene-APICC_04520;gene-APICC_04611;gene-APICC_04843;gene-APICC_05139;gene-APICC_06057;gene-APICC_06086;gene-APICC_06342;gene-APICC_06362;gene-APICC_08175;gene-APICC_08906;gene-APICC_09311;gene-API…
ko00620	Pyruvate metabolism	0.014	0.0135	1.03	0.465428	0.996541	Apis_cerana_cerana_newGene_856;gene-APICC_00519;gene-APICC_00654;gene-APICC_00959;gene-APICC_01717;gene-APICC_01773;gene-APICC_02408;gene-APICC_02641;gene-APICC_03101;gene-APICC_03708;gene-APICC_03766;gene-APICC_04165;gene-APICC_04302;gene-APICC_04456;gene-APICC_04752;gene-APICC_05087;gene-APICC_05350;gene-APICC_05547;gene-APICC_06342;gene-APICC_06983;gene-APICC_07026;gene-APICC_07624;gene-APICC_…
ko00450	Selenocompound metabolism	0.0041	0.0037	1.11	0.47128	0.996541	gene-APICC_00263;gene-APICC_00998;gene-APICC_02647;gene-APICC_03328;gene-APICC_03723;gene-APICC_05304;gene-APICC_05501
ko00532	Glycosaminoglycan biosynthesis - chondroitin sulfate / dermatan sulfate	0.0041	0.0037	1.11	0.47128	0.996541	Apis_cerana_cerana_newGene_11866;Apis_cerana_cerana_newGene_11867;gene-APICC_01305;gene-APICC_01629;gene-APICC_03802;gene-APICC_07436;gene-APICC_07549
ko03018	RNA degradation	0.025	0.0246	1.02	0.472519	0.996541	gene-APICC_00289;gene-APICC_00486;gene-APICC_00825;gene-APICC_00929;gene-APICC_00930;gene-APICC_01314;gene-APICC_01396;gene-APICC_01546;gene-APICC_01791;gene-APICC_01875;gene-APICC_02102;gene-APICC_02270;gene-APICC_02409;gene-APICC_02717;gene-APICC_02760;gene-APICC_03547;gene-APICC_03680;gene-APICC_03716;gene-APICC_03736;gene-APICC_03860;gene-APICC_04493;gene-APICC_04550;gene-APICC_04802;gene-API…
ko00565	Ether lipid metabolism	0.0081	0.0078	1.05	0.486022	0.996541	Apis_cerana_cerana_newGene_3650;Apis_cerana_cerana_newGene_3651;gene-APICC_00119;gene-APICC_01228;gene-APICC_01274;gene-APICC_01754;gene-APICC_02988;gene-APICC_04632;gene-APICC_05868;gene-APICC_07347;gene-APICC_08143;gene-APICC_08294;gene-APICC_08319;gene-APICC_09897
ko00590	Arachidonic acid metabolism	0.0081	0.0078	1.05	0.486022	0.996541	Apis_cerana_cerana_newGene_3650;Apis_cerana_cerana_newGene_3651;gene-APICC_00441;gene-APICC_00568;gene-APICC_01125;gene-APICC_01228;gene-APICC_01274;gene-APICC_02475;gene-APICC_03800;gene-APICC_04756;gene-APICC_04982;gene-APICC_07118;gene-APICC_08319;gene-APICC_09897
ko00471	D-Glutamine and D-glutamate metabolism	0.0012	0.0008	1.42	0.494452	0.996541	gene-APICC_02139;gene-APICC_04600
ko00790	Folate biosynthesis	0.0052	0.0049	1.07	0.502336	0.996541	gene-APICC_01978;gene-APICC_02543;gene-APICC_02816;gene-APICC_03215;gene-APICC_04205;gene-APICC_05507;gene-APICC_06705;gene-APICC_07832;gene-APICC_09984
ko04933	AGE-RAGE signaling pathway in diabetic complications	0.0134	0.0131	1.02	0.51096	0.996541	Apis_cerana_cerana_newGene_12438;gene-APICC_00017;gene-APICC_00442;gene-APICC_00669;gene-APICC_01700;gene-APICC_01946;gene-APICC_02607;gene-APICC_02707;gene-APICC_02939;gene-APICC_03317;gene-APICC_04314;gene-APICC_04819;gene-APICC_05279;gene-APICC_05612;gene-APICC_05635;gene-APICC_05659;gene-APICC_06516;gene-APICC_07652;gene-APICC_07985;gene-APICC_08317;gene-APICC_08712;gene-APICC_09478;gene-APIC…
ko04120	Ubiquitin mediated proteolysis	0.0367	0.0364	1.01	0.514225	0.996541	gene-APICC_00020;gene-APICC_00058;gene-APICC_00091;gene-APICC_00239;gene-APICC_00331;gene-APICC_00588;gene-APICC_00592;gene-APICC_00764;gene-APICC_00780;gene-APICC_01103;gene-APICC_01131;gene-APICC_01134;gene-APICC_01135;gene-APICC_01167;gene-APICC_01189;gene-APICC_01320;gene-APICC_01334;gene-APICC_01409;gene-APICC_01432;gene-APICC_01451;gene-APICC_01457;gene-APICC_01803;gene-APICC_01888;gene-API…
ko00071	Fatty acid degradation	0.0105	0.0102	1.02	0.525992	0.996541	gene-APICC_00421;gene-APICC_00519;gene-APICC_00586;gene-APICC_01136;gene-APICC_01926;gene-APICC_02019;gene-APICC_02408;gene-APICC_02909;gene-APICC_03134;gene-APICC_03708;gene-APICC_04456;gene-APICC_04520;gene-APICC_05746;gene-APICC_06057;gene-APICC_06342;gene-APICC_06828;gene-APICC_06994;gene-APICC_10032
ko02010	ABC transporters	0.0064	0.0061	1.04	0.526507	0.996541	gene-APICC_00040;gene-APICC_00398;gene-APICC_01615;gene-APICC_01889;gene-APICC_01904;gene-APICC_02927;gene-APICC_03950;gene-APICC_04707;gene-APICC_07877;gene-APICC_08450;gene-APICC_08473
ko00750	Vitamin B6 metabolism	0.0023	0.002	1.14	0.534806	0.996541	gene-APICC_00293;gene-APICC_02261;gene-APICC_03676;gene-APICC_04847
ko00040	Pentose and glucuronate interconversions	0.0076	0.0074	1.03	0.546468	0.996541	gene-APICC_00519;gene-APICC_00847;gene-APICC_01250;gene-APICC_02408;gene-APICC_02752;gene-APICC_03079;gene-APICC_03559;gene-APICC_03605;gene-APICC_03743;gene-APICC_04151;gene-APICC_04478;gene-APICC_09309;gene-APICC_09392
ko04146	Peroxisome	0.025	0.025	1	0.55202	0.996541	gene-APICC_00119;gene-APICC_00205;gene-APICC_00635;gene-APICC_00673;gene-APICC_00717;gene-APICC_01144;gene-APICC_01153;gene-APICC_01204;gene-APICC_01208;gene-APICC_01386;gene-APICC_01615;gene-APICC_01969;gene-APICC_02019;gene-APICC_02048;gene-APICC_02279;gene-APICC_02476;gene-APICC_02618;gene-APICC_02750;gene-APICC_02788;gene-APICC_02809;gene-APICC_03426;gene-APICC_03707;gene-APICC_03858;gene-API…
ko00512	Mucin type O-Glycan biosynthesis	0.0035	0.0033	1.07	0.559957	0.996541	gene-APICC_03504;gene-APICC_03902;gene-APICC_04631;gene-APICC_06180;gene-APICC_07773;gene-APICC_09632
ko00860	Porphyrin and chlorophyll metabolism	0.0087	0.0086	1.02	0.563584	0.996541	gene-APICC_00829;gene-APICC_02337;gene-APICC_02738;gene-APICC_02979;gene-APICC_03079;gene-APICC_03938;gene-APICC_03978;gene-APICC_04150;gene-APICC_04151;gene-APICC_04295;gene-APICC_04673;gene-APICC_04769;gene-APICC_05705;gene-APICC_06939;gene-APICC_09392
ko00053	Ascorbate and aldarate metabolism	0.0047	0.0045	1.03	0.579073	0.996541	gene-APICC_00519;gene-APICC_02408;gene-APICC_03079;gene-APICC_03708;gene-APICC_03934;gene-APICC_03935;gene-APICC_08818;gene-APICC_09392
ko00514	Other types of O-glycan biosynthesis	0.0047	0.0045	1.03	0.579073	0.996541	Apis_cerana_cerana_newGene_628;gene-APICC_02577;gene-APICC_03221;gene-APICC_04347;gene-APICC_04812;gene-APICC_05327;gene-APICC_05422;gene-APICC_05462
ko01212	Fatty acid metabolism	0.0151	0.0151	1	0.583648	0.996541	Apis_cerana_cerana_newGene_1361;Apis_cerana_cerana_newGene_24021;gene-APICC_00421;gene-APICC_00586;gene-APICC_01136;gene-APICC_01590;gene-APICC_02019;gene-APICC_02909;gene-APICC_03134;gene-APICC_03413;gene-APICC_04428;gene-APICC_04456;gene-APICC_04498;gene-APICC_04520;gene-APICC_05451;gene-APICC_05953;gene-APICC_06057;gene-APICC_06245;gene-APICC_06342;gene-APICC_06470;gene-APICC_06828;gene-APICC_…
ko01040	Biosynthesis of unsaturated fatty acids	0.0058	0.0057	1.02	0.594868	0.996541	Apis_cerana_cerana_newGene_1361;gene-APICC_01590;gene-APICC_02019;gene-APICC_03413;gene-APICC_05451;gene-APICC_06057;gene-APICC_06245;gene-APICC_07268;gene-APICC_08222;gene-APICC_08776
ko00564	Glycerophospholipid metabolism	0.0239	0.0242	0.99	0.618915	0.996541	Apis_cerana_cerana_newGene_3650;Apis_cerana_cerana_newGene_3651;Apis_cerana_cerana_newGene_8785;gene-APICC_00635;gene-APICC_01027;gene-APICC_01228;gene-APICC_01274;gene-APICC_01754;gene-APICC_01758;gene-APICC_02421;gene-APICC_02444;gene-APICC_02581;gene-APICC_02722;gene-APICC_02726;gene-APICC_02740;gene-APICC_02988;gene-APICC_03210;gene-APICC_04109;gene-APICC_04632;gene-APICC_04754;gene-APICC_049…
ko04013	MAPK signaling pathway - fly	0.0314	0.0319	0.98	0.638516	0.996541	Apis_cerana_cerana_newGene_11964;Apis_cerana_cerana_newGene_9176;gene-APICC_00510;gene-APICC_00669;gene-APICC_01046;gene-APICC_01308;gene-APICC_01452;gene-APICC_01516;gene-APICC_01700;gene-APICC_02410;gene-APICC_02507;gene-APICC_02754;gene-APICC_02809;gene-APICC_03125;gene-APICC_03561;gene-APICC_03579;gene-APICC_03602;gene-APICC_03696;gene-APICC_03754;gene-APICC_03848;gene-APICC_04265;gene-APICC_…
ko04141	Protein processing in endoplasmic reticulum	0.0483	0.0491	0.98	0.654445	0.996541	Apis_cerana_cerana_newGene_10494;Apis_cerana_cerana_newGene_10495;gene-APICC_00091;gene-APICC_00220;gene-APICC_00353;gene-APICC_00435;gene-APICC_00667;gene-APICC_00698;gene-APICC_00780;gene-APICC_00874;gene-APICC_01103;gene-APICC_01219;gene-APICC_01220;gene-APICC_01227;gene-APICC_01327;gene-APICC_01328;gene-APICC_01363;gene-APICC_01375;gene-APICC_01484;gene-APICC_01636;gene-APICC_02023;gene-APICC…
ko00534	Glycosaminoglycan biosynthesis - heparan sulfate / heparin	0.0052	0.0053	0.98	0.664269	0.996541	gene-APICC_00671;gene-APICC_01195;gene-APICC_01305;gene-APICC_01629;gene-APICC_02441;gene-APICC_03802;gene-APICC_04229;gene-APICC_05881;gene-APICC_09139
ko04130	SNARE interactions in vesicular transport	0.0087	0.009	0.97	0.684047	0.996541	gene-APICC_00033;gene-APICC_01060;gene-APICC_03104;gene-APICC_03371;gene-APICC_04874;gene-APICC_05161;gene-APICC_05387;gene-APICC_05639;gene-APICC_06029;gene-APICC_06611;gene-APICC_07637;gene-APICC_07814;gene-APICC_08001;gene-APICC_09252;gene-APICC_09338
ko03460	Fanconi anemia pathway	0.0122	0.0127	0.96	0.702959	0.996541	gene-APICC_00612;gene-APICC_00657;gene-APICC_00710;gene-APICC_00936;gene-APICC_01171;gene-APICC_01179;gene-APICC_01528;gene-APICC_01822;gene-APICC_01853;gene-APICC_02479;gene-APICC_03822;gene-APICC_03919;gene-APICC_04022;gene-APICC_04128;gene-APICC_05283;gene-APICC_06169;gene-APICC_06958;gene-APICC_08269;gene-APICC_08369;gene-APICC_09401;gene-APICC_09650
ko04015	Rap1 signaling pathway	0.0006	0.0004	1.42	0.703234	0.996541	gene-APICC_09021
ko04210	Apoptosis	0.0006	0.0004	1.42	0.703234	0.996541	gene-APICC_09021
ko04390	Hippo signaling pathway	0.0006	0.0004	1.42	0.703234	0.996541	gene-APICC_09021
ko04510	Focal adhesion	0.0006	0.0004	1.42	0.703234	0.996541	gene-APICC_09021
ko04520	Adherens junction	0.0006	0.0004	1.42	0.703234	0.996541	gene-APICC_09021
ko04530	Tight junction	0.0006	0.0004	1.42	0.703234	0.996541	gene-APICC_09021
ko04611	Platelet activation	0.0006	0.0004	1.42	0.703234	0.996541	gene-APICC_09021
ko04623	Cytosolic DNA-sensing pathway	0.0006	0.0004	1.42	0.703234	0.996541	gene-APICC_05435
ko04670	Leukocyte transendothelial migration	0.0006	0.0004	1.42	0.703234	0.996541	gene-APICC_09021
ko04810	Regulation of actin cytoskeleton	0.0006	0.0004	1.42	0.703234	0.996541	gene-APICC_09021
ko04919	Thyroid hormone signaling pathway	0.0006	0.0004	1.42	0.703234	0.996541	gene-APICC_09021
ko04921	Oxytocin signaling pathway	0.0006	0.0004	1.42	0.703234	0.996541	gene-APICC_09021
ko05034	Alcoholism	0.0006	0.0004	1.42	0.703234	0.996541	gene-APICC_03630
ko05100	Bacterial invasion of epithelial cells	0.0006	0.0004	1.42	0.703234	0.996541	gene-APICC_09021
ko05132	Salmonella infection	0.0006	0.0004	1.42	0.703234	0.996541	gene-APICC_09021
ko05164	Influenza A	0.0006	0.0004	1.42	0.703234	0.996541	gene-APICC_09021
ko05202	Transcriptional misregulation in cancer	0.0006	0.0004	1.42	0.703234	0.996541	gene-APICC_03630
ko05205	Proteoglycans in cancer	0.0006	0.0004	1.42	0.703234	0.996541	gene-APICC_09021
ko05322	Systemic lupus erythematosus	0.0006	0.0004	1.42	0.703234	0.996541	gene-APICC_03630
ko05410	Hypertrophic cardiomyopathy (HCM)	0.0006	0.0004	1.42	0.703234	0.996541	gene-APICC_09021
ko05412	Arrhythmogenic right ventricular cardiomyopathy (ARVC)	0.0006	0.0004	1.42	0.703234	0.996541	gene-APICC_09021
ko05414	Dilated cardiomyopathy	0.0006	0.0004	1.42	0.703234	0.996541	gene-APICC_09021
ko05416	Viral myocarditis	0.0006	0.0004	1.42	0.703234	0.996541	gene-APICC_09021
ko04213	Longevity regulating pathway - multiple species	0.0198	0.0205	0.97	0.703361	0.996541	Apis_cerana_cerana_newGene_19584;gene-APICC_00205;gene-APICC_00849;gene-APICC_01375;gene-APICC_01430;gene-APICC_01439;gene-APICC_01531;gene-APICC_01805;gene-APICC_02073;gene-APICC_02383;gene-APICC_02640;gene-APICC_02809;gene-APICC_02972;gene-APICC_03340;gene-APICC_03475;gene-APICC_04314;gene-APICC_04819;gene-APICC_05096;gene-APICC_05279;gene-APICC_05608;gene-APICC_06128;gene-APICC_06514;gene-APIC…
ko04214	Apoptosis - fly	0.018	0.0188	0.96	0.730859	0.996541	Apis_cerana_cerana_newGene_11964;gene-APICC_00620;gene-APICC_00822;gene-APICC_01488;gene-APICC_01516;gene-APICC_01640;gene-APICC_01923;gene-APICC_01932;gene-APICC_02187;gene-APICC_02971;gene-APICC_03030;gene-APICC_03213;gene-APICC_03641;gene-APICC_03981;gene-APICC_04022;gene-APICC_04876;gene-APICC_05437;gene-APICC_05659;gene-APICC_06165;gene-APICC_06586;gene-APICC_06999;gene-APICC_07309;gene-APIC…
ko00062	Fatty acid elongation	0.0047	0.0049	0.95	0.732546	0.996541	Apis_cerana_cerana_newGene_24021;gene-APICC_00421;gene-APICC_05451;gene-APICC_05477;gene-APICC_05953;gene-APICC_06057;gene-APICC_06245;gene-APICC_10032
ko04144	Endocytosis	0.0501	0.0516	0.97	0.735492	0.996541	Apis_cerana_cerana_newGene_12438;Apis_cerana_cerana_newGene_8467;Apis_cerana_cerana_newGene_8489;Apis_cerana_cerana_newGene_9169;gene-APICC_00237;gene-APICC_00280;gene-APICC_00298;gene-APICC_00442;gene-APICC_00453;gene-APICC_00776;gene-APICC_01012;gene-APICC_01146;gene-APICC_01291;gene-APICC_01351;gene-APICC_01365;gene-APICC_01463;gene-APICC_01566;gene-APICC_01568;gene-APICC_01576;gene-APICC_0174…
ko04711	Circadian rhythm - fly	0.0035	0.0037	0.95	0.737311	0.996541	gene-APICC_00165;gene-APICC_01245;gene-APICC_03520;gene-APICC_07470;gene-APICC_09277;gene-APICC_09694
ko00430	Taurine and hypotaurine metabolism	0.0023	0.0025	0.95	0.750471	0.996541	gene-APICC_00568;gene-APICC_07118;gene-APICC_09646;gene-APICC_10158
ko00600	Sphingolipid metabolism	0.0087	0.0094	0.93	0.782293	0.996541	gene-APICC_01536;gene-APICC_02159;gene-APICC_03907;gene-APICC_05190;gene-APICC_05870;gene-APICC_06000;gene-APICC_06904;gene-APICC_07007;gene-APICC_07347;gene-APICC_07364;gene-APICC_07438;gene-APICC_07439;gene-APICC_07897;gene-APICC_08143;gene-APICC_08902
ko04140	Regulation of autophagy	0.0064	0.007	0.92	0.784904	0.996541	gene-APICC_01925;gene-APICC_02238;gene-APICC_02304;gene-APICC_02541;gene-APICC_02871;gene-APICC_03340;gene-APICC_03581;gene-APICC_05783;gene-APICC_05926;gene-APICC_06093;gene-APICC_09656
ko00601	Glycosphingolipid biosynthesis - lacto and neolacto series	0.0012	0.0012	0.95	0.788166	0.996541	gene-APICC_08231;gene-APICC_10070
ko00730	Thiamine metabolism	0.0012	0.0012	0.95	0.788166	0.996541	gene-APICC_01479;gene-APICC_03994
ko00740	Riboflavin metabolism	0.0012	0.0012	0.95	0.788166	0.996541	gene-APICC_02804;gene-APICC_04653
ko03013	RNA transport	0.0471	0.0491	0.96	0.788505	0.996541	gene-APICC_00457;gene-APICC_00849;gene-APICC_00964;gene-APICC_01046;gene-APICC_01137;gene-APICC_01159;gene-APICC_01198;gene-APICC_01219;gene-APICC_01314;gene-APICC_01401;gene-APICC_01412;gene-APICC_01535;gene-APICC_01726;gene-APICC_01775;gene-APICC_01854;gene-APICC_01885;gene-APICC_02010;gene-APICC_02437;gene-APICC_02438;gene-APICC_02602;gene-APICC_02630;gene-APICC_02637;gene-APICC_02862;gene-API…
ko00592	alpha-Linolenic acid metabolism	0.0041	0.0045	0.9	0.797218	0.996541	Apis_cerana_cerana_newGene_3650;Apis_cerana_cerana_newGene_3651;gene-APICC_01228;gene-APICC_01274;gene-APICC_02019;gene-APICC_08319;gene-APICC_09897
ko00061	Fatty acid biosynthesis	0.0029	0.0033	0.89	0.812063	0.996541	gene-APICC_04428;gene-APICC_04498;gene-APICC_06470;gene-APICC_06828;gene-APICC_06994
ko03450	Non-homologous end-joining	0.0029	0.0033	0.89	0.812063	0.996541	gene-APICC_01217;gene-APICC_03060;gene-APICC_04001;gene-APICC_04381;gene-APICC_08548
ko00510	N-Glycan biosynthesis	0.0128	0.0139	0.92	0.820076	0.996541	Apis_cerana_cerana_newGene_10494;Apis_cerana_cerana_newGene_10495;Apis_cerana_cerana_newGene_3233;gene-APICC_00174;gene-APICC_01227;gene-APICC_02029;gene-APICC_02771;gene-APICC_03242;gene-APICC_03855;gene-APICC_04449;gene-APICC_04661;gene-APICC_04733;gene-APICC_04935;gene-APICC_04959;gene-APICC_05183;gene-APICC_06490;gene-APICC_06858;gene-APICC_07444;gene-APICC_07882;gene-APICC_08138;gene-APICC_0…
ko00230	Purine metabolism	0.0466	0.0491	0.95	0.841799	0.996541	Apis_cerana_cerana_newGene_10338;Apis_cerana_cerana_newGene_13330;Apis_cerana_cerana_newGene_19156;Apis_cerana_cerana_newGene_20739;gene-APICC_00193;gene-APICC_00390;gene-APICC_00414;gene-APICC_00426;gene-APICC_00673;gene-APICC_00717;gene-APICC_00752;gene-APICC_00768;gene-APICC_00779;gene-APICC_00998;gene-APICC_01036;gene-APICC_01531;gene-APICC_01620;gene-APICC_01671;gene-APICC_01729;gene-APICC_0…
ko00900	Terpenoid backbone biosynthesis	0.0087	0.0098	0.89	0.856681	0.996541	Apis_cerana_cerana_newGene_21555;gene-APICC_00046;gene-APICC_00156;gene-APICC_00323;gene-APICC_00904;gene-APICC_01665;gene-APICC_03245;gene-APICC_03955;gene-APICC_04456;gene-APICC_04529;gene-APICC_05700;gene-APICC_06342;gene-APICC_07445;gene-APICC_09758;gene-APICC_09877
ko00982	Drug metabolism - cytochrome P450	0.0052	0.0061	0.85	0.875591	0.996541	gene-APICC_01408;gene-APICC_01763;gene-APICC_03079;gene-APICC_03148;gene-APICC_03800;gene-APICC_04756;gene-APICC_04982;gene-APICC_09116;gene-APICC_09392
ko04310	Wnt signaling pathway	0.0244	0.0266	0.92	0.875716	0.996541	Apis_cerana_cerana_newGene_16674;Apis_cerana_cerana_newGene_22974;Apis_cerana_cerana_newGene_24039;gene-APICC_00017;gene-APICC_00240;gene-APICC_00484;gene-APICC_01595;gene-APICC_01700;gene-APICC_01836;gene-APICC_02576;gene-APICC_02607;gene-APICC_02939;gene-APICC_03137;gene-APICC_03143;gene-APICC_03198;gene-APICC_04160;gene-APICC_04161;gene-APICC_04202;gene-APICC_05051;gene-APICC_05262;gene-APICC_…
ko00130	Ubiquinone and other terpenoid-quinone biosynthesis	0.0023	0.0029	0.81	0.878436	0.996541	gene-APICC_02033;gene-APICC_07904;gene-APICC_08018;gene-APICC_09576
ko04070	Phosphatidylinositol signaling system	0.0192	0.0213	0.9	0.892407	0.996541	gene-APICC_00173;gene-APICC_00720;gene-APICC_01426;gene-APICC_01578;gene-APICC_02082;gene-APICC_02525;gene-APICC_02607;gene-APICC_02939;gene-APICC_03495;gene-APICC_03976;gene-APICC_04037;gene-APICC_04068;gene-APICC_04109;gene-APICC_04314;gene-APICC_04819;gene-APICC_04979;gene-APICC_05612;gene-APICC_05912;gene-APICC_06214;gene-APICC_06448;gene-APICC_06496;gene-APICC_06516;gene-APICC_06604;gene-API…
ko00980	Metabolism of xenobiotics by cytochrome P450	0.0058	0.007	0.84	0.901583	0.996541	gene-APICC_01408;gene-APICC_01763;gene-APICC_03079;gene-APICC_03148;gene-APICC_03559;gene-APICC_03800;gene-APICC_04756;gene-APICC_04982;gene-APICC_09116;gene-APICC_09392
ko00920	Sulfur metabolism	0.0029	0.0037	0.79	0.905503	0.996541	gene-APICC_00822;gene-APICC_00998;gene-APICC_01578;gene-APICC_03008;gene-APICC_03888
ko04145	Phagosome	0.0221	0.0246	0.9	0.908409	0.996541	gene-APICC_00250;gene-APICC_00269;gene-APICC_00621;gene-APICC_00667;gene-APICC_00699;gene-APICC_01478;gene-APICC_01527;gene-APICC_01700;gene-APICC_01802;gene-APICC_02004;gene-APICC_02133;gene-APICC_02307;gene-APICC_02496;gene-APICC_03007;gene-APICC_03257;gene-APICC_03703;gene-APICC_03982;gene-APICC_04279;gene-APICC_04528;gene-APICC_04874;gene-APICC_04920;gene-APICC_05085;gene-APICC_05172;gene-API…
ko00511	Other glycan degradation	0.0047	0.0057	0.81	0.91192	0.996541	gene-APICC_00228;gene-APICC_02159;gene-APICC_03041;gene-APICC_03965;gene-APICC_06000;gene-APICC_06289;gene-APICC_07008;gene-APICC_09409
ko00533	Glycosaminoglycan biosynthesis - keratan sulfate	0.0006	0.0008	0.71	0.912015	0.996541	gene-APICC_08231
ko03030	DNA replication	0.0128	0.0147	0.87	0.916929	0.996541	gene-APICC_00526;gene-APICC_00615;gene-APICC_00749;gene-APICC_00970;gene-APICC_01090;gene-APICC_01217;gene-APICC_01652;gene-APICC_01729;gene-APICC_01845;gene-APICC_01912;gene-APICC_02861;gene-APICC_03471;gene-APICC_03813;gene-APICC_04054;gene-APICC_04761;gene-APICC_05283;gene-APICC_05916;gene-APICC_06091;gene-APICC_06169;gene-APICC_06524;gene-APICC_07682;gene-APICC_08754
ko00100	Steroid biosynthesis	0.0012	0.0016	0.71	0.918893	0.996541	gene-APICC_06190;gene-APICC_06968
ko03410	Base excision repair	0.0064	0.0078	0.82	0.921775	0.996541	gene-APICC_00225;gene-APICC_01152;gene-APICC_01217;gene-APICC_01504;gene-APICC_01729;gene-APICC_03471;gene-APICC_04039;gene-APICC_05437;gene-APICC_05916;gene-APICC_06524;gene-APICC_07304
ko00981	Insect hormone biosynthesis	0.0035	0.0045	0.78	0.925837	0.996541	gene-APICC_01735;gene-APICC_04084;gene-APICC_06098;gene-APICC_07939;gene-APICC_09213;gene-APICC_09377
ko03430	Mismatch repair	0.007	0.0086	0.81	0.937588	0.996541	gene-APICC_00406;gene-APICC_00526;gene-APICC_00749;gene-APICC_01729;gene-APICC_01853;gene-APICC_01912;gene-APICC_03471;gene-APICC_03813;gene-APICC_04054;gene-APICC_05283;gene-APICC_05916;gene-APICC_06169
ko04512	ECM-receptor interaction	0.007	0.0086	0.81	0.937588	0.996541	gene-APICC_02004;gene-APICC_02231;gene-APICC_03703;gene-APICC_04256;gene-APICC_05349;gene-APICC_05408;gene-APICC_05635;gene-APICC_07167;gene-APICC_07825;gene-APICC_08011;gene-APICC_08932;gene-APICC_09605
ko03020	RNA polymerase	0.0099	0.0119	0.83	0.940793	0.996541	Apis_cerana_cerana_newGene_19156;Apis_cerana_cerana_newGene_20739;gene-APICC_00414;gene-APICC_00426;gene-APICC_01036;gene-APICC_01620;gene-APICC_01774;gene-APICC_02164;gene-APICC_02703;gene-APICC_02721;gene-APICC_02906;gene-APICC_03303;gene-APICC_03335;gene-APICC_05392;gene-APICC_05435;gene-APICC_07147;gene-APICC_07934
ko00760	Nicotinate and nicotinamide metabolism	0.0041	0.0053	0.77	0.941391	0.996541	gene-APICC_00752;gene-APICC_00756;gene-APICC_03011;gene-APICC_05552;gene-APICC_06753;gene-APICC_08415;gene-APICC_09915
ko00830	Retinol metabolism	0.0023	0.0033	0.71	0.944809	0.996541	gene-APICC_01144;gene-APICC_01928;gene-APICC_03079;gene-APICC_09392
ko00640	Propanoate metabolism	0.0087	0.0106	0.82	0.945038	0.996541	gene-APICC_01495;gene-APICC_01921;gene-APICC_02641;gene-APICC_02984;gene-APICC_03766;gene-APICC_04301;gene-APICC_04456;gene-APICC_04520;gene-APICC_04611;gene-APICC_04843;gene-APICC_06057;gene-APICC_06342;gene-APICC_08906;gene-APICC_09452;gene-APICC_10032
ko03440	Homologous recombination	0.0076	0.0094	0.8	0.950049	0.996541	gene-APICC_00526;gene-APICC_00559;gene-APICC_01179;gene-APICC_01729;gene-APICC_02479;gene-APICC_03471;gene-APICC_03643;gene-APICC_03822;gene-APICC_04001;gene-APICC_05283;gene-APICC_06169;gene-APICC_08269;gene-APICC_09401
ko00240	Pyrimidine metabolism	0.0285	0.0323	0.88	0.958959	0.996541	Apis_cerana_cerana_newGene_19156;Apis_cerana_cerana_newGene_20739;gene-APICC_00414;gene-APICC_00420;gene-APICC_00426;gene-APICC_00494;gene-APICC_00752;gene-APICC_00768;gene-APICC_01036;gene-APICC_01290;gene-APICC_01620;gene-APICC_01622;gene-APICC_01729;gene-APICC_01774;gene-APICC_02164;gene-APICC_02647;gene-APICC_02703;gene-APICC_02718;gene-APICC_02721;gene-APICC_02739;gene-APICC_02906;gene-APICC…
ko04341	Hedgehog signaling pathway - fly	0.0081	0.0102	0.8	0.959918	0.996541	Apis_cerana_cerana_newGene_9169;gene-APICC_01041;gene-APICC_01880;gene-APICC_03137;gene-APICC_03198;gene-APICC_04962;gene-APICC_06617;gene-APICC_07120;gene-APICC_07470;gene-APICC_08081;gene-APICC_08577;gene-APICC_09194;gene-APICC_09427;gene-APICC_09723
ko03008	Ribosome biogenesis in eukaryotes	0.025	0.0291	0.86	0.972602	0.996541	gene-APICC_00694;gene-APICC_01046;gene-APICC_01157;gene-APICC_01330;gene-APICC_01681;gene-APICC_01900;gene-APICC_02437;gene-APICC_02602;gene-APICC_02764;gene-APICC_02807;gene-APICC_03156;gene-APICC_03254;gene-APICC_03717;gene-APICC_03819;gene-APICC_03958;gene-APICC_03973;gene-APICC_04139;gene-APICC_04364;gene-APICC_04580;gene-APICC_04889;gene-APICC_05055;gene-APICC_05076;gene-APICC_05262;gene-API…
ko00785	Lipoic acid metabolism	0.0006	0.0012	0.47	0.97394	0.996541	gene-APICC_02587
ko00562	Inositol phosphate metabolism	0.0151	0.0184	0.82	0.975805	0.996541	gene-APICC_01426;gene-APICC_01578;gene-APICC_02082;gene-APICC_02525;gene-APICC_02939;gene-APICC_03495;gene-APICC_03976;gene-APICC_04037;gene-APICC_04068;gene-APICC_04183;gene-APICC_04301;gene-APICC_04905;gene-APICC_05612;gene-APICC_06214;gene-APICC_06448;gene-APICC_06496;gene-APICC_06512;gene-APICC_06516;gene-APICC_07757;gene-APICC_07985;gene-APICC_08192;gene-APICC_08818;gene-APICC_09195;gene-API…
ko03050	Proteasome	0.0128	0.016	0.8	0.97915	0.996541	gene-APICC_00559;gene-APICC_01156;gene-APICC_01525;gene-APICC_01563;gene-APICC_01817;gene-APICC_01818;gene-APICC_02062;gene-APICC_02601;gene-APICC_03250;gene-APICC_03601;gene-APICC_03714;gene-APICC_03788;gene-APICC_03835;gene-APICC_03908;gene-APICC_04015;gene-APICC_04736;gene-APICC_05282;gene-APICC_05298;gene-APICC_05405;gene-APICC_06090;gene-APICC_07815;gene-APICC_08041
ko00603	Glycosphingolipid biosynthesis - globo series	0.0012	0.0025	0.47	0.989689	0.996541	gene-APICC_03041;gene-APICC_09409
ko00350	Tyrosine metabolism	0.0029	0.0049	0.59	0.991314	0.996541	gene-APICC_00334;gene-APICC_02472;gene-APICC_04677;gene-APICC_05809;gene-APICC_07611
ko00563	Glycosylphosphatidylinositol(GPI)-anchor biosynthesis	0.0058	0.009	0.65	0.99625	0.996541	Apis_cerana_cerana_newGene_11578;Apis_cerana_cerana_newGene_11624;gene-APICC_00500;gene-APICC_00943;gene-APICC_02846;gene-APICC_03252;gene-APICC_07843;gene-APICC_08649;gene-APICC_08689;gene-APICC_09863
ko00270	Cysteine and methionine metabolism	0.0099	0.0139	0.71	0.996428	0.996541	gene-APICC_01569;gene-APICC_02655;gene-APICC_03389;gene-APICC_03510;gene-APICC_04165;gene-APICC_04537;gene-APICC_04866;gene-APICC_05362;gene-APICC_05501;gene-APICC_06427;gene-APICC_07162;gene-APICC_07628;gene-APICC_08137;gene-APICC_08760;gene-APICC_09203;gene-APICC_09646;gene-APICC_10066
ko00360	Phenylalanine metabolism	0.0012	0.0029	0.41	0.996479	0.996541	gene-APICC_00334;gene-APICC_07611
ko03040	Spliceosome	0.0355	0.0426	0.83	0.996541	0.996541	Apis_cerana_cerana_newGene_21678;Apis_cerana_cerana_newGene_4569;gene-APICC_00457;gene-APICC_00486;gene-APICC_00508;gene-APICC_00588;gene-APICC_00765;gene-APICC_00843;gene-APICC_00853;gene-APICC_00911;gene-APICC_00956;gene-APICC_01364;gene-APICC_01445;gene-APICC_01603;gene-APICC_02097;gene-APICC_02102;gene-APICC_02169;gene-APICC_02177;gene-APICC_02215;gene-APICC_02296;gene-APICC_02539;gene-APICC_…

## Sheet: Sheet3
ID	Description	GeneRatio	BgRatio	enrich_factor	pvalue	qvalue	geneID	circRNA KEGG enriched pathways
ko04214	Apoptosis - fly	0.2308	0.0219	10.53	0.0017942	0.00755453	Apis_cerana_cerana_newGene_10434;gene-APICC_06453;gene-APICC_08655
ko04745	Phototransduction - fly	0.2308	0.0301	7.66	0.00496324	0.0104489	gene-APICC_04047;gene-APICC_08163;gene-APICC_08334
ko00532	Glycosaminoglycan biosynthesis - chondroitin sulfate / dermatan sulfate	0.0769	0.0027	28.08	0.0356164	0.037491	Apis_cerana_cerana_newGene_11866
ko00920	Sulfur metabolism	0.0769	0.0027	28.08	0.0356164	0.037491	gene-APICC_10114
ko00790	Folate biosynthesis	0.0769	0.0055	14.04	0.0700587	0.0589968	gene-APICC_09984
ko04144	Endocytosis	0.1538	0.0466	3.3	0.117741	0.0826251	gene-APICC_01365;gene-APICC_01979
ko04070	Phosphatidylinositol signaling system	0.0769	0.0164	4.68	0.196783	0.118366	gene-APICC_00173
ko04391	Hippo signaling pathway - fly	0.0769	0.0411	1.87	0.425877	0.224146	Apis_cerana_cerana_newGene_14002

## Sheet: Sheet4
#Gene_id	KO|e_value|Database_Genes|Anno				miRNA KEGG pathways
Apis_cerana_cerana_newGene_10294	K05853|0|ame:410371|K05853 Ca2+ transporting ATPase, sarcoplasmic/endoplasmic reticulum [EC:3.6.3.8] | (RefSeq) GB17876; calcium-transporting ATPase sarcoplasmic/endoplasmic reticulum type
Apis_cerana_cerana_newGene_10295	K05853|6.926e-157|ame:410371|K05853 Ca2+ transporting ATPase, sarcoplasmic/endoplasmic reticulum [EC:3.6.3.8] | (RefSeq) GB17876; calcium-transporting ATPase sarcoplasmic/endoplasmic reticulum type
Apis_cerana_cerana_newGene_10297	K05853|3.62518e-78|ame:410371|K05853 Ca2+ transporting ATPase, sarcoplasmic/endoplasmic reticulum [EC:3.6.3.8] | (RefSeq) GB17876; calcium-transporting ATPase sarcoplasmic/endoplasmic reticulum type
Apis_cerana_cerana_newGene_10338	K12319|2.59335e-06|ame:408880|K12319 guanylate cyclase soluble subunit beta [EC:4.6.1.2] | (RefSeq) Gycbeta1, AMGC1, AmsGC-beta1, AmsGCbeta1, GB20021, Gucy1b3; guanylate cyclase, soluble, beta 1
Apis_cerana_cerana_newGene_10351	K09409|1.07185e-19|hst:105191896|K09409 forkhead box protein P | (RefSeq) forkhead box protein P2
Apis_cerana_cerana_newGene_10434	K20015|0|ame:408521|K20015 ecdysone-induced protein 93F, isoform B | (RefSeq) Mblk-1, GB17328; transcription factor mblk-1-like
Apis_cerana_cerana_newGene_10447	K20015|7.54865e-42|ame:408521|K20015 ecdysone-induced protein 93F, isoform B | (RefSeq) Mblk-1, GB17328; transcription factor mblk-1-like
Apis_cerana_cerana_newGene_10448	K20015|4.02546e-45|ame:408521|K20015 ecdysone-induced protein 93F, isoform B | (RefSeq) Mblk-1, GB17328; transcription factor mblk-1-like
Apis_cerana_cerana_newGene_10704	K05397|0|ame:551680|K05397 histamine-gated chloride channel | (RefSeq) Amel_HisCl2, Hiscl2; histamine-gated chloride channel 2
Apis_cerana_cerana_newGene_10712	K04892|4.05217e-09|ame:408576|K04892 potassium voltage-gated channel Shal-related subfamily D member 2 | (RefSeq) Shal; potassium voltage-gated channel protein Shal
Apis_cerana_cerana_newGene_10738	K09452|3.48449e-43|ame:552251|K09452 homeobox protein aristaless-related | (RefSeq) GB11341; homeobox protein aristaless-like
Apis_cerana_cerana_newGene_10785	K21066|0|ame:412143|K21066 A-kinase anchor protein 18 | (RefSeq) rho guanine nucleotide exchange factor 18
Apis_cerana_cerana_newGene_10919	K15608|8.58235e-142|soc:105198494|K15608 paired box protein 2 | (RefSeq) uncharacterized LOC105198494
Apis_cerana_cerana_newGene_11096	K00572|0|ame:411919|K00572 wingless-type MMTV integration site family, member 7 | (RefSeq) Wnt7; Wnt7 protein
Apis_cerana_cerana_newGene_21656	K07378|1.49041e-48|ame:409003|K07378 neuroligin | (RefSeq) NLG-3, GB18290, Nlgn3; neuroligin 3
Apis_cerana_cerana_newGene_21678	K12886|1.17348e-07|soc:105200473|K12886 heterogeneous nuclear ribonucleoprotein K | (RefSeq) heterogeneous nuclear ribonucleoprotein K-like
Apis_cerana_cerana_newGene_21695	K17570|0|ame:100578512|K17570 hydrocephalus-inducing protein | (RefSeq) hydrocephalus-inducing protein-like
Apis_cerana_cerana_newGene_21696	K17570|3.68042e-126|ame:100578512|K17570 hydrocephalus-inducing protein | (RefSeq) hydrocephalus-inducing protein-like
Apis_cerana_cerana_newGene_217	K09399|0|ame:726050|K09399 forkhead box protein F | (RefSeq) forkhead box protein K2-like
Apis_cerana_cerana_newGene_2170	K09311|5.02002e-28|ame:551594|K09311 Antp family, other | (RefSeq) Ubx, GB18063; ultrabithorax
Apis_cerana_cerana_newGene_21763	K05312|0|ame:726214|K05312 nicotinic acetylcholine receptor, invertebrate | (RefSeq) nAChRa1, GB17133; nicotinic acetylcholine receptor alpha1 subunit
Apis_cerana_cerana_newGene_21769	K08471|1.76858e-41|cfo:105254183|K08471 gustatory receptor | (RefSeq) odorant receptor 85c-like
Apis_cerana_cerana_newGene_21834	K16672|1.36346e-70|ame:552079|K16672 homeobox protein homothorax | (RefSeq) homeobox protein homothorax
Apis_cerana_cerana_newGene_21897	K05849|3.90374e-25|ame:409818|K05849 solute carrier family 8 (sodium/calcium exchanger) | (RefSeq) Calx; sodium/calcium exchanger 3
Apis_cerana_cerana_newGene_22374	K08018|4.00973e-34|ame:408810|K08018 Rap guanine nucleotide exchange factor 2 | (RefSeq) GB20093; rap guanine nucleotide exchange factor 2-like
Apis_cerana_cerana_newGene_22488	K14946|2.40065e-07|aec:105150229|K14946 RNA binding protein fox-1 | (RefSeq) RNA binding protein fox-1 homolog 3
Apis_cerana_cerana_newGene_22593	K09373|1.18956e-78|ame:409095|K09373 LIM homeobox protein 2/9 | (RefSeq) ap; protein apterous
Apis_cerana_cerana_newGene_23145	K08701|2.32656e-32|ame:413076|K08701 nuclear receptor subfamily 1 group D member 3 | (RefSeq) NR1E1; ecdysone-induced protein 78C
Apis_cerana_cerana_newGene_23335	K20632|4.16729e-34|ame:410706|K20632 deleted in liver cancer protein | (RefSeq) StARD13; rho GTPase-activating protein 7
Apis_cerana_cerana_newGene_23381	K14033|2.3858e-125|soc:105193203|K14033 nuclear receptor subfamily 1 group F member 4 | (RefSeq) probable nuclear hormone receptor HR3
Apis_cerana_cerana_newGene_23434	K09341|3.37183e-166|ame:724456|K09341 homeobox protein MSX | (RefSeq) Msx, GB18552; homeobox protein Msx
Apis_cerana_cerana_newGene_23447	K09995|0|ame:724373|K09995 homeobox protein Nkx-3.2 | (RefSeq) GB15586; homeobox protein Nkx-2.5-like
Apis_cerana_cerana_newGene_23511	K11433|3.78852e-18|hst:105192631|K11433 histone-lysine N-methyltransferase SETMAR [EC:2.1.1.43] | (RefSeq) histone-lysine N-methyltransferase SETMAR-like
Apis_cerana_cerana_newGene_23740	K05497|0|soc:105205236|K05497 growth differentiation factor 8/11 | (RefSeq) growth/differentiation factor 11
Apis_cerana_cerana_newGene_23873	K02599|0|ame:413289|K02599 Notch 1 | (RefSeq) N; neurogenic locus Notch protein
Apis_cerana_cerana_newGene_24039	K04515|8.66506e-120|soc:105205626|K04515 calcium/calmodulin-dependent protein kinase (CaM kinase) II [EC:2.7.11.17] | (RefSeq) calcium/calmodulin-dependent protein kinase type II alpha chain
Apis_cerana_cerana_newGene_24428	K07377|4.87563e-49|soc:105196291|K07377 neurexin | (RefSeq) neurexin-3-like
Apis_cerana_cerana_newGene_2560	K05125|0|ame:408922|K05125 discoidin domain receptor family member 2 [EC:2.7.10.1] | (RefSeq) GB14767; discoidin domain-containing receptor 2-like
Apis_cerana_cerana_newGene_2780	K07852|2.8023e-145|ame:102655814|K07852 Ras-like protein family member 11A | (RefSeq) ras-related and estrogen-regulated growth inhibitor
Apis_cerana_cerana_newGene_2781	K07852|1.24205e-118|ame:102655814|K07852 Ras-like protein family member 11A | (RefSeq) ras-related and estrogen-regulated growth inhibitor
Apis_cerana_cerana_newGene_3127	K13201|2.64297e-33|hst:105192538|K13201 nucleolysin TIA-1/TIAR | (RefSeq) nucleolysin TIAR-like
Apis_cerana_cerana_newGene_3258	K14165|1.46213e-132|ame:724994|K14165 atypical dual specificity phosphatase [EC:3.1.3.16 3.1.3.48] | (RefSeq) uncharacterized LOC724994
Apis_cerana_cerana_newGene_3327	K05627|0|ame:410480|K05627 BAI1-associated protein 2 | (RefSeq) trichohyalin
Apis_cerana_cerana_newGene_3443	K16531|0|ame:551897|K16531 Bardet-Biedl syndrome 4 protein | (RefSeq) GB15760; Bardet-Biedl syndrome 4 protein homolog
Apis_cerana_cerana_newGene_3650	K01047|1.8414e-73|ame:724436|K01047 secretory phospholipase A2 [EC:3.1.1.4] | (RefSeq) GB19761; phospholipase A2-like
Apis_cerana_cerana_newGene_3697	K09215|2.53291e-103|aec:105146259|K09215 odd-skipped | (RefSeq) protein sister of odd and bowel
Apis_cerana_cerana_newGene_4022	K09368|3.13675e-40|ame:408435|K09368 POU domain transcription factor, class 6 | (RefSeq) pdm3; POU domain, class 6, transcription factor 2
Apis_cerana_cerana_newGene_4073	K10404|0|ame:411018|K10404 kinesin family member 26 | (RefSeq) kinesin-11; kinesin 11
Apis_cerana_cerana_newGene_4088	K10404|0|ame:411018|K10404 kinesin family member 26 | (RefSeq) kinesin-11; kinesin 11
Apis_cerana_cerana_newGene_5041	K13207|5.05658e-08|ame:410353|K13207 CUG-BP- and ETR3-like factor | (RefSeq) CUGBP Elav-like family member 4
Apis_cerana_cerana_newGene_5044	K09378|0|ame:410304|K09378 AT-binding transcription factor 1 | (RefSeq) zinc finger homeobox protein 4
Apis_cerana_cerana_newGene_5071	K04944|3.23107e-32|ame:410317|K04944 potassium intermediate/small conductance calcium-activated channel subfamily N member 3 | (RefSeq) SK; small conductance calcium-activated potassium channel protein
Apis_cerana_cerana_newGene_5097	K09267|2.69916e-61|ame:726180|K09267 transcription factor SOX1/3/14/21 (SOX group B) | (RefSeq) transcription factor Sox-19b-like
Apis_cerana_cerana_newGene_5250	K09223|4.24066e-56|ame:100577543|K09223 growth factor independent 1 | (RefSeq) fez family zinc finger protein 1-like
Apis_cerana_cerana_newGene_5288	K14388|0|ame:410454|K14388 solute carrier family 5 (sodium-coupled monocarboxylate transporter), member 8/12 | (RefSeq) GB12014; putative sodium-dependent multivitamin transporter
Apis_cerana_cerana_newGene_5864	K17599|5.39435e-10|ame:102654165|K17599 transmembrane protein 132 | (RefSeq) transmembrane protein 132C
Apis_cerana_cerana_newGene_5921	K17441|8.96898e-67|ame:100577801|K17441 zinc finger protein ZFPM1 | (RefSeq) zinc finger protein ush
Apis_cerana_cerana_newGene_6101	K15607|2.52431e-101|cfo:105255394|K15607 T-cell leukemia homeobox protein 3 | (RefSeq) homeobox protein Hmx
Apis_cerana_cerana_newGene_628	K05948|1.71373e-53|cfo:105251037|K05948 fringe [EC:2.4.1.222] | (RefSeq) fringe glycosyltransferase
Apis_cerana_cerana_newGene_6385	K02177|6.23779e-17|ame:409780|K02177 bruno | (RefSeq) CUGBP Elav-like family member 2
Apis_cerana_cerana_newGene_6389	K02177|2.24181e-06|ame:409780|K02177 bruno | (RefSeq) CUGBP Elav-like family member 2
Apis_cerana_cerana_newGene_6892	K00412|8.87211e-19|soc:9977799|K00412 ubiquinol-cytochrome c reductase cytochrome b subunit | (RefSeq) CYTB; cytochrome b
Apis_cerana_cerana_newGene_7208	K18407|0|ame:100577228|K18407 tudor domain-containing protein 5 | (RefSeq) uncharacterized LOC100577228
Apis_cerana_cerana_newGene_7543	K12567|0|aec:105153797|K12567 titin [EC:2.7.11.1] | (RefSeq) titin-like
Apis_cerana_cerana_newGene_7552	K12567|2.19966e-153|ame:551259|K12567 titin [EC:2.7.11.1] | (RefSeq) zormin; titin
Apis_cerana_cerana_newGene_7553	K12567|5.10319e-19|aec:105153797|K12567 titin [EC:2.7.11.1] | (RefSeq) titin-like
Apis_cerana_cerana_newGene_7636	K10408|0|ame:552224|K10408 dynein heavy chain, axonemal | (RefSeq) DNAH1; dynein heavy chain 1, axonemal
Apis_cerana_cerana_newGene_7877	K10380|0|ame:409051|K10380 ankyrin | (RefSeq) Ank; microtubule-associated protein futsch
Apis_cerana_cerana_newGene_8467	K05093|0|ame:413200|K05093 fibroblast growth factor receptor 2 [EC:2.7.10.1] | (RefSeq) htl; fibroblast growth factor receptor homolog 1
Apis_cerana_cerana_newGene_8867	K04239|0|ame:724473|K04239 hypocretin (orexin) receptor 2 | (RefSeq) GB10679; orexin receptor type 1-like
Apis_cerana_cerana_newGene_8893	K10382|0|ame:408779|K10382 dystonin | (RefSeq) shot; short stop
Apis_cerana_cerana_newGene_8896	K10382|4.7683e-134|ame:408779|K10382 dystonin | (RefSeq) shot; short stop
Apis_cerana_cerana_newGene_8897	K10382|0|ame:408779|K10382 dystonin | (RefSeq) shot; short stop
Apis_cerana_cerana_newGene_8902	K10382|5.47405e-56|aec:105152187|K10382 dystonin | (RefSeq) microtubule-actin cross-linking factor 1
Apis_cerana_cerana_newGene_8907	K16680|1.50921e-95|ame:413423|K16680 echinoid | (RefSeq) IGFn3-5; hemicentin-2
Apis_cerana_cerana_newGene_8908	K16680|0|ame:413423|K16680 echinoid | (RefSeq) IGFn3-5; hemicentin-2
Apis_cerana_cerana_newGene_900	K06051|1.11386e-73|ame:410351|K06051 delta | (RefSeq) neurogenic locus protein delta
Apis_cerana_cerana_newGene_9113	K09317|7.91424e-40|soc:105199305|K09317 homeobox protein EMX | (RefSeq) homeotic protein empty spiracles-like
Apis_cerana_cerana_newGene_9132	K16506|0|ame:552589|K16506 protocadherin Fat 1/2/3 | (RefSeq) GB11556; fat-like cadherin-related tumor suppressor homolog
Apis_cerana_cerana_newGene_9169	K08291|0|soc:105199349|K08291 G protein-coupled receptor kinase [EC:2.7.11.16] | (RefSeq) G protein-coupled receptor kinase 5
Apis_cerana_cerana_newGene_9176	K04623|0|ame:726228|K04623 bride of sevenless protein | (RefSeq) uncharacterized LOC726228
Apis_cerana_cerana_newGene_9817	K09364|6.29069e-84|ame:727092|K09364 POU domain transcription factor, class 2 | (RefSeq) protein nubbin-like
Apis_cerana_cerana_newGene_9910	K16690|8.18647e-42|ame:408297|K16690 protein vein | (RefSeq) GB18384; uncharacterized LOC408297
Apis_cerana_cerana_newGene_1113	K01077|1.90684e-42|ame:410393|K01077 alkaline phosphatase [EC:3.1.3.1] | (RefSeq) GB16820; alkaline phosphatase-like
Apis_cerana_cerana_newGene_11306	K04378|8.78439e-66|ame:724322|K04378 serum response factor | (RefSeq) bs; serum response factor homolog
Apis_cerana_cerana_newGene_11311	K03213|0|ame:724997|K03213 naked cuticle | (RefSeq) protein naked cuticle homolog 2-like
Apis_cerana_cerana_newGene_1155	K19721|0|ame:408394|K19721 collagen, type V/XI/XXIV/XXVII, alpha | (RefSeq) GB19550; collagen alpha-1(I) chain-like
Apis_cerana_cerana_newGene_11608	K09360|2.12093e-169|ame:725590|K09360 BarH-like | (RefSeq) GB10569; homeobox protein B-H2-like
Apis_cerana_cerana_newGene_1163	K17391|0|ame:410398|K17391 insulin-like growth factor 2 mRNA-binding protein 1 | (RefSeq) Imp; insulin-like growth factor 2 mRNA-binding protein 1
Apis_cerana_cerana_newGene_11714	K05038|0|ame:410578|K05038 solute carrier family 6 (neurotransmitter transporter, amino acid) member 5/7/9/14 | (RefSeq) GlyT2, NT-8; sodium- and chloride-dependent glycine transporter 2
Apis_cerana_cerana_newGene_1176	K17704|0|ame:100578818|K17704 amyloid beta A4 precursor protein-binding family B member 1-interacting protein | (RefSeq) amyloid beta A4 precursor protein-binding family B member 1-interacting protein
Apis_cerana_cerana_newGene_11866	K13499|0|ame:413549|K13499 chondroitin sulfate synthase [EC:2.4.1.175 2.4.1.226] | (RefSeq) chondroitin sulfate synthase 1
Apis_cerana_cerana_newGene_11964	K09031|6.97245e-38|ame:724169|K09031 fos-like antigen, invertebrate | (RefSeq) Kay; transcription factor kayak
Apis_cerana_cerana_newGene_12021	K16727|3.93481e-06|ame:413677|K16727 Rho guanine nucleotide exchange factor 10 | (RefSeq) rho guanine nucleotide exchange factor 10
Apis_cerana_cerana_newGene_12183	K05312|2.47796e-06|soc:105193175|K05312 nicotinic acetylcholine receptor, invertebrate | (RefSeq) neuronal acetylcholine receptor subunit alpha-7
Apis_cerana_cerana_newGene_12220	K06842|1.6149e-27|ame:724736|K06842 semaphorin 6 | (RefSeq) semaphorin-1A-like
Apis_cerana_cerana_newGene_12246	K16690|7.82335e-110|soc:105201747|K16690 protein vein | (RefSeq) protein vein
Apis_cerana_cerana_newGene_12373	K09365|1.79089e-39|ame:410203|K09365 POU domain transcription factor, class 3 | (RefSeq) POU domain protein CF1A
Apis_cerana_cerana_newGene_12401	K09091|2.73928e-54|hst:105184507|K09091 hairy and enhancer of split related with YRPW motif | (RefSeq) hairy/enhancer-of-split related with YRPW motif protein
Apis_cerana_cerana_newGene_12438	K04674|4.23143e-25|ame:550930|K04674 TGF-beta receptor type-1 [EC:2.7.11.30] | (RefSeq) babo; TGF-beta receptor type-1
Apis_cerana_cerana_newGene_12750	K09185|0|cfo:105250091|K09185 nuclear receptor subfamily 6 group A | (RefSeq) hormone receptor 4
Apis_cerana_cerana_newGene_12794	K17633|1.12002e-09|hst:105190135|K17633 RAS protein activator-like 2 | (RefSeq) probable Ras GTPase-activating protein
Apis_cerana_cerana_newGene_13171	K17286|3.40458e-57|ame:551688|K17286 erythrocyte band 7 integral membrane protein | (RefSeq) GB12041; band 7 protein AGAP004871-like
Apis_cerana_cerana_newGene_13415	K10185|1.01986e-40|ame:411133|K10185 T-box protein 20 | (RefSeq) GB16867; T-box transcription factor TBX20-like
Apis_cerana_cerana_newGene_13420	K10185|0|cfo:105257678|K10185 T-box protein 20 | (RefSeq) T-box protein H15-like
Apis_cerana_cerana_newGene_1361	K00507|0|ame:102654211|K00507 stearoyl-CoA desaturase (Delta-9 desaturase) [EC:1.14.19.1] | (RefSeq) acyl-CoA Delta(11) desaturase-like
Apis_cerana_cerana_newGene_13925	K09180|1.07188e-30|hst:105192267|K09180 transcription factor AP-2, invertebrate | (RefSeq) transcription factor AP-2-epsilon
Apis_cerana_cerana_newGene_14002	K12076|5.26887e-140|cfo:105253961|K12076 disks large protein 1 | (RefSeq) disks large 1 tumor suppressor protein
Apis_cerana_cerana_newGene_14027	K12076|1.54397e-20|ame:724292|K12076 disks large protein 1 | (RefSeq) disks large 1 tumor suppressor protein
Apis_cerana_cerana_newGene_1408	K05694|0|ame:100576384|K05694 receptor-type tyrosine-protein phosphatase beta [EC:3.1.3.48] | (RefSeq) tyrosine-protein phosphatase 10D
Apis_cerana_cerana_newGene_14156	K08558|7.63711e-20|ame:551592|K08558 nuclear receptor subfamily 4 group A member 2 | (RefSeq) Hr38; hormone receptor-like in 38
Apis_cerana_cerana_newGene_14214	K11974|0|ame:410237|K11974 E3 ubiquitin-protein ligase RNF31 [EC:2.3.2.27] | (RefSeq) GB16174; uncharacterized LOC410237
Apis_cerana_cerana_newGene_14215	K11974|0|ame:410237|K11974 E3 ubiquitin-protein ligase RNF31 [EC:2.3.2.27] | (RefSeq) GB16174; uncharacterized LOC410237
Apis_cerana_cerana_newGene_14216	K11974|0|ame:410237|K11974 E3 ubiquitin-protein ligase RNF31 [EC:2.3.2.27] | (RefSeq) GB16174; uncharacterized LOC410237
Apis_cerana_cerana_newGene_14278	K07520|1.42228e-62|ame:726349|K07520 actin-binding LIM protein | (RefSeq) actin-binding LIM protein 2
Apis_cerana_cerana_newGene_14505	K08104|0|ame:412956|K08104 [heparan sulfate]-glucosamine 3-sulfotransferase 5 [EC:2.8.2.23] | (RefSeq) Hs3st-A; heparan sulfate glucosamine 3-O-sulfotransferase 1
Apis_cerana_cerana_newGene_14792	K05128|0|ame:408278|K05128 RYK receptor-like tyrosine kinase [EC:2.7.10.1] | (RefSeq) Drl2; tyrosine-protein kinase Drl
Apis_cerana_cerana_newGene_1521	K17352|1.16219e-49|ame:102655130|K17352 tetraspanin-11 | (RefSeq) leukocyte surface antigen CD53-like
Apis_cerana_cerana_newGene_15670	K05658|0|ame:551167|K05658 ATP-binding cassette, subfamily B (MDR/TAP), member 1 [EC:3.6.3.44] | (RefSeq) multidrug resistance protein homolog 49
Apis_cerana_cerana_newGene_15819	K05658|3.10175e-43|ame:551167|K05658 ATP-binding cassette, subfamily B (MDR/TAP), member 1 [EC:3.6.3.44] | (RefSeq) multidrug resistance protein homolog 49
Apis_cerana_cerana_newGene_16042	K11459|2.87651e-136|hst:105181676|K11459 polycomb group RING finger protein 4 | (RefSeq) protein suppressor 2 of zeste
Apis_cerana_cerana_newGene_16233	K19326|0|ame:551319|K19326 nesprin-1 | (RefSeq) GB11731; titin-like
Apis_cerana_cerana_newGene_16239	K19326|0|ame:551356|K19326 nesprin-1 | (RefSeq) nesprin-1
Apis_cerana_cerana_newGene_16240	K19326|0|ame:551356|K19326 nesprin-1 | (RefSeq) nesprin-1
Apis_cerana_cerana_newGene_16241	K19326|0|hst:105183545|K19326 nesprin-1 | (RefSeq) nesprin-1
Apis_cerana_cerana_newGene_16561	K10443|9.55707e-11|ame:410191|K10443 kelch-like protein 2/3 | (RefSeq) kel; ring canal kelch homolog
Apis_cerana_cerana_newGene_16611	K19774|0|ame:100577980|K19774 homeobox domain-containing protein | (RefSeq) uncharacterized LOC100577980
Apis_cerana_cerana_newGene_16674	K00445|0|aec:105150855|K00445 wingless-type MMTV integration site family, member 6 | (RefSeq) protein Wnt-6-like
Apis_cerana_cerana_newGene_16697	K06842|0|ame:410686|K06842 semaphorin 6 | (RefSeq) Sema-1; semaphorin-1A
Apis_cerana_cerana_newGene_16891	K20210|0|ame:100577174|K20210 ras-responsive element-binding protein 1 | (RefSeq) ras-responsive element-binding protein 1-like
Apis_cerana_cerana_newGene_16919	K01230|2.80316e-40|hst:105189215|K01230 mannosyl-oligosaccharide alpha-1,2-mannosidase [EC:3.2.1.113] | (RefSeq) mannosyl-oligosaccharide 1,2-alpha-mannosidase IB-like
Apis_cerana_cerana_newGene_17253	K15424|6.24738e-33|ame:726544|K15424 serine/threonine-protein phosphatase 4 regulatory subunit 1 | (RefSeq) GB15727; serine/threonine-protein phosphatase 4 regulatory subunit 1-like
Apis_cerana_cerana_newGene_17788	K09227|6.87708e-132|ame:100578824|K09227 zinc finger protein ZIC, invertebrate | (RefSeq) zinc finger protein ZIC 4-like
Apis_cerana_cerana_newGene_17926	K07521|0|ame:408264|K07521 netrin receptor unc-5 | (RefSeq) unc5-1; netrin receptor UNC5C
Apis_cerana_cerana_newGene_17932	K06704|0|ame:410609|K06704 disintegrin and metalloproteinase domain-containing protein 10 [EC:3.4.24.81] | (RefSeq) disintegrin and metalloproteinase domain-containing protein 10-like
Apis_cerana_cerana_newGene_18574	K09409|1.22232e-30|cfo:105256333|K09409 forkhead box protein P | (RefSeq) forkhead box protein P1
Apis_cerana_cerana_newGene_1865	K14032|2.4278e-25|cfo:105255912|K14032 nuclear receptor subfamily 2 group F member 3 | (RefSeq) steroid receptor seven-up, isoforms B/C
Apis_cerana_cerana_newGene_19002	K09114|2.0019e-25|ame:724047|K09114 MAX dimerization protein | (RefSeq) Mad; MAX dimerization protein
Apis_cerana_cerana_newGene_19584	K04527|0|ame:411297|K04527 insulin receptor [EC:2.7.10.1] | (RefSeq) IR-B, InR, InsR-A; insulin-like peptide receptor
Apis_cerana_cerana_newGene_19635	K03440|1.73315e-140|ame:726149|K03440 acid-sensing ion channel, other | (RefSeq) DEG6; sodium channel protein Nach
Apis_cerana_cerana_newGene_19682	K17894|9.19818e-82|soc:105207872|K17894 GATA-binding protein 2 | (RefSeq) GATA-binding factor C-like
Apis_cerana_cerana_newGene_2029	K08706|3.79679e-08|bmor:101737864|K08706 nuclear receptor subfamily 0 group A | (RefSeq) protein embryonic gonad-like
gene-APICC_00020	K02207|2.64385e-137|soc:105195112|K02207 ubiquitin-conjugating enzyme E2 R [EC:2.3.2.23] | (RefSeq) ubiquitin-conjugating enzyme E2 R2
gene-APICC_00028	K06619|0|ame:409127|K06619 abelson tyrosine-protein kinase 1 [EC:2.7.10.2] | (RefSeq) tyrosine-protein kinase Abl
gene-APICC_00037	K16717|0|ame:726438|K16717 centrosomal protein CEP97 | (RefSeq) Cep97; centrosomal protein of 97 kDa
gene-APICC_00040	K05658|0|ame:551167|K05658 ATP-binding cassette, subfamily B (MDR/TAP), member 1 [EC:3.6.3.44] | (RefSeq) multidrug resistance protein homolog 49
gene-APICC_00065	K15047|0|ame:408497|K15047 heterogeneous nuclear ribonucleoprotein U-like protein 1 | (RefSeq) heterogeneous nuclear ribonucleoprotein U-like protein 1
gene-APICC_00090	K17491|0|ame:410056|K17491 protein phosphatase 4 regulatory subunit 3 | (RefSeq) flfl; serine/threonine-protein phosphatase 4 regulatory subunit 3
gene-APICC_00092	K20635|0|ame:413451|K20635 Rho GTPase-activating protein 11 | (RefSeq) GB18911; rho GTPase-activating protein gacF-like
gene-APICC_00103	K17906|0|nvi:100123456|K17906 autophagy-related protein 2 | (RefSeq) Atg2; ATG2 autophagy related 2 homolog
gene-APICC_00108	K20655|0|ame:409836|K20655 Rho GTPase-activating protein SYDE | (RefSeq) rho GTPase-activating protein 100F
gene-APICC_00111	K04861|0|ame:100577376|K04861 voltage-dependent calcium channel alpha-2/delta-4 | (RefSeq) Cava2d2; voltage-dependent calcium channel subunit alpha-2/delta-3-like
gene-APICC_00119	K00803|0|ame:725343|K00803 alkyldihydroxyacetonephosphate synthase [EC:2.5.1.26] | (RefSeq) alkyldihydroxyacetonephosphate synthase
gene-APICC_00141	K13207|0|ame:410353|K13207 CUG-BP- and ETR3-like factor | (RefSeq) CUGBP Elav-like family member 4
gene-APICC_00142	K08745|0|ame:408920|K08745 solute carrier family 27 (fatty acid transporter), member 1/4 [EC:6.2.1.-] | (RefSeq) long-chain fatty acid transport protein 1
gene-APICC_00148	K06841|0|ame:410589|K06841 semaphorin 5 | (RefSeq) Sema-5c; semaphorin-5A
gene-APICC_00165	K09057|5.76597e-167|soc:105204028|K09057 hepatic leukemia factor | (RefSeq) thyrotroph embryonic factor
gene-APICC_00185	K08874|0|ame:410502|K08874 transformation/transcription domain-associated protein | (RefSeq) Nipped-A; transformation/transcription domain-associated protein
gene-APICC_00219	K10394|0|ame:412711|K10394 kinesin family member 3A | (RefSeq) kinesin-2B; kinesin 2B
gene-APICC_00236	K00486|6.02464e-160|ame:551858|K00486 kynurenine 3-monooxygenase [EC:1.14.13.9] | (RefSeq) cn; kynurenine 3-monooxygenase
gene-APICC_00237	K12200|0|ame:412662|K12200 programmed cell death 6-interacting protein | (RefSeq) ALiX; programmed cell death 6-interacting protein
gene-APICC_00240	K04491|7.32724e-176|ame:726671|K04491 transcription factor 7-like 2 | (RefSeq) Tcf, pan; uncharacterized LOC726671
gene-APICC_00258	K06103|0|ame:411347|K06103 calcium/calmodulin-dependent serine protein kinase [EC:2.7.11.1] | (RefSeq) peripheral plasma membrane protein CASK
gene-APICC_00264	K16055|0|ame:408867|K16055 trehalose 6-phosphate synthase/phosphatase [EC:2.4.1.15 3.1.3.12] | (RefSeq) Tps1; alpha,alpha-trehalose-phosphate synthase [UDP-forming]
gene-APICC_00268	K00411|0|ame:411183|K00411 ubiquinol-cytochrome c reductase iron-sulfur subunit [EC:1.10.2.2] | (RefSeq) RFeSP; cytochrome b-c1 complex subunit Rieske, mitochondrial
gene-APICC_00269	K10414|0|hst:105190753|K10414 dynein heavy chain 2, cytosolic | (RefSeq) cytoplasmic dynein 2 heavy chain 1
gene-APICC_00270	K05038|0|ame:411181|K05038 solute carrier family 6 (neurotransmitter transporter, amino acid) member 5/7/9/14 | (RefSeq) NT-7; sodium- and chloride-dependent glycine transporter 1
gene-APICC_00282	K08131|0|ame:409448|K08131 collagen, type IX, alpha | (RefSeq) GB11375; collagen alpha-2(IX) chain-like
gene-APICC_00290	K01176|0|ame:406114|K01176 alpha-amylase [EC:3.2.1.1] | (RefSeq) GB18312; alpha-amylase
gene-APICC_00298	K01528|0|ame:410923|K01528 dynamin GTPase [EC:3.6.5.5] | (RefSeq) shi; dynamin
gene-APICC_00306	K12168|0|ame:409385|K12168 E3 ubiquitin-protein ligase HECW2 [EC:2.3.2.26] | (RefSeq) E3 ubiquitin-protein ligase HECW2
gene-APICC_00308	K02157|0|ame:724501|K02157 axin 1 | (RefSeq) Axin, GB10404, GB11539; Axis inhibition protein
gene-APICC_00334	K01593|0|ame:410638|K01593 aromatic-L-amino-acid decarboxylase [EC:4.1.1.28] | (RefSeq) Ddc; aromatic-L-amino-acid decarboxylase
gene-APICC_00351	K03251|0|ame:409550|K03251 translation initiation factor 3 subunit D | (RefSeq) eIF-3p66; eukaryotic translation initiation factor 3 subunit D
gene-APICC_00361	K10448|0|ame:413270|K10448 kelch-like protein 10 | (RefSeq) GB13707; kelch-like protein 10
gene-APICC_00383	K15003|0|ame:725621|K15003 cytochrome P450 family 9 [EC:1.14.-.-] | (RefSeq) CYP9S1; uncharacterized LOC725621
gene-APICC_00385	K15003|0|ame:102656882|K15003 cytochrome P450 family 9 [EC:1.14.-.-] | (RefSeq) cytochrome P450 9e2-like
gene-APICC_00390	K01939|0|ame:409299|K01939 adenylosuccinate synthase [EC:6.3.4.4] | (RefSeq) GB14705; adenylosuccinate synthetase
gene-APICC_00418	K16600|0|ame:551967|K16600 tubulin polyglutamylase TTLL2 [EC:6.-.-.-] | (RefSeq) GB17923; probable tubulin polyglutamylase TTLL2
gene-APICC_00442	K04674|0|ame:550930|K04674 TGF-beta receptor type-1 [EC:2.7.11.30] | (RefSeq) babo; TGF-beta receptor type-1
gene-APICC_00443	K00012|0|ame:413356|K00012 UDPglucose 6-dehydrogenase [EC:1.1.1.22] | (RefSeq) GB15000; UDP-glucose 6-dehydrogenase
gene-APICC_00461	K08705|0|ame:413474|K08705 nuclear receptor subfamily 5 group A member 3 | (RefSeq) Hr39, NR5B1; nuclear hormone receptor FTZ-F1 beta
gene-APICC_00481	K15322|0|ame:100576366|K15322 tRNA-splicing endonuclease subunit Sen2 [EC:3.1.27.9] | (RefSeq) tRNA-splicing endonuclease subunit Sen2
gene-APICC_00485	K08193|0|ame:410920|K08193 MFS transporter, ACS family, solute carrier family 17 (sodium-dependent inorganic phosphate cotransporter), other | (RefSeq) putative inorganic phosphate cotransporter
gene-APICC_04555	K04445|0|ame:411630|K04445 ribosomal protein S6 kinase alpha-5 [EC:2.7.11.1] | (RefSeq) JIL-1; ribosomal protein S6 kinase alpha-5
gene-APICC_04561	K04650|0|ame:724535|K04650 nuclear receptor co-repressor 1 | (RefSeq) GB12686; uncharacterized LOC724535
gene-APICC_04568	K10479|1.50223e-98|ame:411991|K10479 BTB/POZ domain-containing protein 7 | (RefSeq) BTB/POZ domain-containing protein 7
gene-APICC_04586	K09536|0|ame:412118|K09536 DnaJ homolog subfamily C member 16 | (RefSeq) dnaJ homolog subfamily C member 16
gene-APICC_04589	K05636|0|ame:726736|K05636 laminin, beta 1 | (RefSeq) LanB1; laminin subunit beta-1
gene-APICC_04596	K11124|0|ame:409795|K11124 protein SMG6 [EC:3.1.-.-] | (RefSeq) telomerase-binding protein EST1A
gene-APICC_04609	K16353|0|ame:551168|K16353 protein sidekick | (RefSeq) IGFn3-8; protein sidekick
gene-APICC_04615	K08819|0|ame:409965|K08819 cyclin-dependent kinase 12/13 [EC:2.7.11.22 2.7.11.23] | (RefSeq) cyclin-dependent kinase 12
gene-APICC_04643	K11447|0|ame:100578754|K11447 histone demethylase [EC:1.14.11.-] | (RefSeq) histone demethylase UTY
gene-APICC_04654	K16500|0|ame:412795|K16500 protocadherin-15 | (RefSeq) Cad99C-like; protocadherin-15
gene-APICC_04657	K08705|0|ame:726450|K08705 nuclear receptor subfamily 5 group A member 3 | (RefSeq) NR5A3, ftz-f1; nuclear hormone receptor FTZ-F1
gene-APICC_04680	K14942|0|ame:408710|K14942 KH domain-containing, RNA-binding, signal transduction-associated protein 3 | (RefSeq) KH domain-containing, RNA-binding, signal transduction-associated protein 2-like
gene-APICC_04700	K15297|0|ame:410001|K15297 regulating synaptic membrane exocytosis protein 2 | (RefSeq) regulating synaptic membrane exocytosis protein 2
gene-APICC_04702	K19584|0|cfo:105254691|K19584 protein kinase X [EC:2.7.11.11] | (RefSeq) cAMP-dependent protein kinase catalytic subunit PRKX
gene-APICC_04712	K04520|0|ame:551733|K04520 amyloid beta A4 protein | (RefSeq) Appl; beta-amyloid-like protein
gene-APICC_04738	K19603|0|ame:408917|K19603 mitogen-activated protein kinase 15 [EC:2.7.11.24] | (RefSeq) erk7; extracellular signal-regulated kinase 2
gene-APICC_04741	K04437|0|hst:105180971|K04437 filamin | (RefSeq) Filamin-C; filamin-A
gene-APICC_04758	K20753|0|ame:550671|K20753 limulus clotting enzyme [EC:3.4.21.86] | (RefSeq) SP3, cSP3; venom serine protease Bi-VSP
gene-APICC_04765	K10141|0|ame:411048|K10141 sestrin 1/3 | (RefSeq) GB12961; sestrin homolog
gene-APICC_04786	K18622|0|ame:409713|K18622 adducin | (RefSeq) protein hu-li tai shao
gene-APICC_04813	K15407|0|ame:410295|K15407 queuine tRNA-ribosyltransferase subunit QTRTD1 [EC:2.4.2.29] | (RefSeq) GB10305; queuine tRNA-ribosyltransferase subunit QTRTD1 homolog
gene-APICC_04814	K13868|0|ame:410296|K13868 solute carrier family 7 (L-type amino acid transporter), member 9 | (RefSeq) GB13460; b(0,+)-type amino acid transporter 1-like
gene-APICC_04819	K02649|0|ame:408577|K02649 phosphoinositide-3-kinase regulatory subunit alpha/beta/delta | (RefSeq) uncharacterized LOC408577
gene-APICC_04829	K12866|1.55301e-130|ame:411218|K12866 WW domain-binding protein 11 | (RefSeq) WW domain-binding protein 11
gene-APICC_04831	K20128|0|ame:411219|K20128 metastasis suppressor protein 1 | (RefSeq) MTSS1-like protein
gene-APICC_04843	K00167|0|ame:409306|K00167 2-oxoisovalerate dehydrogenase E1 component beta subunit [EC:1.2.4.4] | (RefSeq) 2-oxoisovalerate dehydrogenase subunit beta, mitochondrial
gene-APICC_04863	K18756|0|ame:413416|K18756 protein bicaudal C | (RefSeq) BicC; protein bicaudal C homolog 1-B
gene-APICC_04876	K04431|0|ame:413389|K04431 mitogen-activated protein kinase kinase 7 [EC:2.7.12.2] | (RefSeq) hem; dual specificity mitogen-activated protein kinase kinase hemipterous
gene-APICC_04942	K13871|0|ame:409565|K13871 solute carrier family 7 (cationic amino acid transporter), member 14 | (RefSeq) cationic amino acid transporter 3
gene-APICC_04962	K06225|0|ame:100576449|K06225 patched 1 | (RefSeq) protein patched
gene-APICC_05002	K12741|1.83513e-130|ame:552027|K12741 heterogeneous nuclear ribonucleoprotein A1/A3 | (RefSeq) heterogeneous nuclear ribonucleoprotein A1, A2/B1 homolog
gene-APICC_05005	K04496|0|ame:409158|K04496 C-terminal binding protein | (RefSeq) CtBP; C-terminal-binding protein
gene-APICC_05014	K13293|0|ame:411288|K13293 cAMP-specific phosphodiesterase 4 [EC:3.1.4.53] | (RefSeq) dnc; cAMP-specific 3',5'-cyclic phosphodiesterase
gene-APICC_05030	K07883|2.43971e-164|ame:408971|K07883 Ras-related protein Rab-3C | (RefSeq) Rab3; ras-related protein Rab-3
gene-APICC_05054	K17894|1.41116e-49|soc:105207872|K17894 GATA-binding protein 2 | (RefSeq) GATA-binding factor C-like
gene-APICC_05065	K11577|0|ame:100578823|K11577 kinetochore-associated protein 1 | (RefSeq) kinetochore-associated protein 1
gene-APICC_05109	K00016|0|ame:411188|K00016 L-lactate dehydrogenase [EC:1.1.1.27] | (RefSeq) GB13882; L-lactate dehydrogenase-like
gene-APICC_05110	K18625|0|ame:408897|K18625 protein Shroom | (RefSeq) Shroom; uncharacterized LOC408897
gene-APICC_05157	K16458|0|ame:100578015|K16458 centrosomal protein CEP104 | (RefSeq) centrosomal protein of 104 kDa
gene-APICC_05176	K16726|0|ame:409983|K16726 ankyrin repeat domain-containing protein 17 | (RefSeq) mask; ankyrin repeat domain-containing protein 17
gene-APICC_05217	K13196|3.31121e-145|soc:105195058|K13196 zinc finger protein ubi-d4 | (RefSeq) zinc finger protein ubi-d4
gene-APICC_05220	K10479|0|ame:411991|K10479 BTB/POZ domain-containing protein 7 | (RefSeq) BTB/POZ domain-containing protein 7
gene-APICC_05235	K00856|0|nvi:100116821|K00856 adenosine kinase [EC:2.7.1.20] | (RefSeq) adenosine kinase 2
gene-APICC_05250	K20315|0|ame:408333|K20315 Rho GTPase-activating protein 21/23 | (RefSeq) GB19371; uncharacterized LOC408333
gene-APICC_05256	K02090|0|ame:408325|K02090 cyclin-dependent kinase 5 [EC:2.7.11.22] | (RefSeq) Cdk5, GB11941; cyclin-dependent kinase 5
gene-APICC_05287	K14310|0|ame:411918|K14310 nuclear pore complex protein Nup205 | (RefSeq) NUP205; nuclear pore complex protein Nup205
gene-APICC_05289	K12855|0|ame:551493|K12855 pre-mRNA-processing factor 6 | (RefSeq) pre-mRNA-processing factor 6
gene-APICC_05299	K16576|0|ame:413144|K16576 actin-related protein 10 | (RefSeq) Arp11; actin related protein 11
gene-APICC_05350	K00627|0|aec:105148134|K00627 pyruvate dehydrogenase E2 component (dihydrolipoamide acetyltransferase) [EC:2.3.1.12] | (RefSeq) dihydrolipoyllysine-residue acetyltransferase component of pyruvate dehydrogenase complex, mitochondrial
gene-APICC_05358	K20030|0|ame:551683|K20030 palmitoyltransferase ZDHHC5/8 [EC:2.3.1.225] | (RefSeq) palmitoyltransferase ZDHHC5
gene-APICC_05361	K18643|0|ame:410348|K18643 katanin p80 WD40 repeat-containing subunit B1 | (RefSeq) kat80; katanin p80 WD40 repeat-containing subunit B1
gene-APICC_05380	K14650|0|ame:727574|K14650 transcription initiation factor TFIID subunit 3 | (RefSeq) transcription initiation factor TFIID subunit 3-like
gene-APICC_05389	K09436|4.45162e-113|cfo:105256281|K09436 friend leukemia integration 1 transcription factor | (RefSeq) transcriptional regulator ERG homolog
gene-APICC_05402	K06071|0|ame:725923|K06071 protein kinase N [EC:2.7.11.13] | (RefSeq) Pkn; serine/threonine-protein kinase N
gene-APICC_05408	K06254|0|soc:105207562|K06254 agrin | (RefSeq) agrin-like
gene-APICC_05420	K13855|0|hst:105188506|K13855 solute carrier family 4 (anion exchanger), member 2 | (RefSeq) band 3 anion transport protein
gene-APICC_05426	K04874|0|ame:408343|K04874 potassium voltage-gated channel Shaker-related subfamily A member 1 | (RefSeq) potassium voltage-gated channel protein Shaker
gene-APICC_05441	K08596|0|ame:726735|K08596 sentrin-specific protease 7 [EC:3.4.22.68] | (RefSeq) GB11925; uncharacterized LOC726735
gene-APICC_05471	K12737|0|ame:725211|K12737 peptidyl-prolyl cis-trans isomerase SDCCAG10 [EC:5.2.1.8] | (RefSeq) uncharacterized LOC725211
gene-APICC_05474	K10521|0|ame:551188|K10521 ankyrin repeat and BTB/POZ domain-containing protein 2 | (RefSeq) ankyrin repeat and BTB/POZ domain-containing protein BTBD11
gene-APICC_05510	K20647|0|ame:552265|K20647 Rho GTPase-activating protein 32 | (RefSeq) rho GTPase-activating protein 32
gene-APICC_05516	K03099|0|ame:552718|K03099 son of sevenless | (RefSeq) Sos; protein son of sevenless
gene-APICC_05538	K14405|0|ame:410219|K14405 pre-mRNA 3'-end-processing factor FIP1 | (RefSeq) GB18851; pre-mRNA 3'-end-processing factor FIP1-like
gene-APICC_05549	K13143|0|ame:411711|K13143 integrator complex subunit 6 | (RefSeq) integrator complex subunit 6
gene-APICC_05558	K16469|0|ame:552019|K16469 rootletin | (RefSeq) rootletin
gene-APICC_05574	K05125|0|ame:411213|K05125 discoidin domain receptor family member 2 [EC:2.7.10.1] | (RefSeq) discoidin domain-containing receptor 2
gene-APICC_05576	K04422|0|hst:105188954|K04422 mitogen-activated protein kinase kinase kinase 13 [EC:2.7.11.25] | (RefSeq) mitogen-activated protein kinase kinase kinase 13
gene-APICC_05588	K00910|0|ame:413197|K00910 beta-adrenergic-receptor kinase [EC:2.7.11.15] | (RefSeq) Gprk1; G protein-coupled receptor kinase 1
gene-APICC_05590	K03137|1.18001e-128|ame:724355|K03137 transcription initiation factor TFIIE subunit beta | (RefSeq) transcription initiation factor IIE subunit beta
gene-APICC_05608	K06067|0|ame:411503|K06067 histone deacetylase 1/2 [EC:3.5.1.98] | (RefSeq) HDAC1, Rpd3; histone deacetylase Rpd3
gene-APICC_05612	K05858|0|ame:408996|K05858 phosphatidylinositol phospholipase C, beta [EC:3.1.4.11] | (RefSeq) norpA2; 1-phosphatidylinositol 4,5-bisphosphate phosphodiesterase
gene-APICC_05615	K09336|1.10681e-166|ame:411315|K09336 visual system homeobox protein 2 | (RefSeq) visual system homeobox 2
gene-APICC_05617	K04439|0|aec:105145426|K04439 beta-arrestin | (RefSeq) beta-arrestin-2
gene-APICC_05635	K06237|0|ame:408551|K06237 collagen, type IV, alpha | (RefSeq) collagen alpha-5(IV) chain
gene-APICC_05660	K14611|0|ame:410114|K14611 solute carrier family 23 (nucleobase transporter), member 1/2 | (RefSeq) solute carrier family 23 member 1
gene-APICC_05668	K08810|0|ame:408594|K08810 triple functional domain protein [EC:2.7.11.1] | (RefSeq) trio; triple functional domain protein
gene-APICC_05688	K00115|0|ame:100576547|K00115 glucose 1-dehydrogenase (FAD, quinone) [EC:1.1.5.9] | (RefSeq) glucose dehydrogenase [FAD, quinone]-like
gene-APICC_05702	K09103|0|ame:410694|K09103 early B-cell factor | (RefSeq) collier, kn; transcription factor collier
gene-APICC_05706	K13539|0|ame:409923|K13539 leishmanolysin-like peptidase [EC:3.4.24.-] | (RefSeq) Invadolysin; leishmanolysin-like peptidase
gene-APICC_05718	K16683|0|ame:409898|K16683 protein expanded | (RefSeq) GB18620; protein expanded-like
gene-APICC_05733	K04497|0|ame:408894|K04497 groucho | (RefSeq) transducin-like enhancer protein 4
gene-APICC_05753	K09215|0|ame:725053|K09215 odd-skipped | (RefSeq) protein odd-skipped
gene-APICC_05764	K10632|0|ame:409251|K10632 BRCA1-associated protein [EC:2.3.2.27] | (RefSeq) BRCA1-associated protein
gene-APICC_05771	K08814|0|ame:409288|K08814 tribbles homolog 1/2 | (RefSeq) trbl; tribbles homolog 2
gene-APICC_05786	K16621|0|ame:410776|K16621 bone morphogenetic protein 7 | (RefSeq) gbb; protein 60A
gene-APICC_05790	K10802|3.72187e-107|ame:725551|K10802 high mobility group protein B1 | (RefSeq) Dsp1; high mobility group protein DSP1
gene-APICC_05817	K13356|0|ame:551233|K13356 alcohol-forming fatty acyl-CoA reductase [EC:1.2.1.84] | (RefSeq) FAR1, GB17931; fatty acyl-CoA reductase 1
gene-APICC_05818	K20641|0|ame:410044|K20641 Rho GTPase-activating protein 20 | (RefSeq) rho GTPase-activating protein 20-like
gene-APICC_05833	K18669|2.37216e-170|ame:411871|K18669 dual specificity tyrosine-phosphorylation-regulated kinase 2/3/4 [EC:2.7.12.1] | (RefSeq) GB18276; dual specificity tyrosine-phosphorylation-regulated kinase 2-like
gene-APICC_05841	K17503|0|ame:408701|K17503 protein phosphatase 1H [EC:3.1.3.16] | (RefSeq) protein phosphatase 1H
gene-APICC_05843	K05463|7.19064e-175|ame:727308|K05463 ephrin-B | (RefSeq) GB11052; ephrin-B1-like
gene-APICC_05873	K13211|0|ame:411955|K13211 GC-rich sequence DNA-binding factor | (RefSeq) GB18247; uncharacterized LOC411955
gene-APICC_05876	K12822|1.02009e-172|soc:105202447|K12822 RNA-binding protein 25 | (RefSeq) RNA-binding protein 25
gene-APICC_05881	K02366|0|ame:408293|K02366 glucuronyl/N-acetylglucosaminyl transferase EXT1 [EC:2.4.1.224 2.4.1.225] | (RefSeq) ttv; exostosin-1
gene-APICC_05918	K03320|0|ame:724079|K03320 ammonium transporter, Amt family | (RefSeq) SsRbeta, GB17594; signal sequence receptor beta
gene-APICC_05925	K07192|0|ame:726243|K07192 flotillin | (RefSeq) Flo2; flotillin-2
gene-APICC_05926	K08331|0|ame:551384|K08331 autophagy-related protein 13 | (RefSeq) Atg13; autophagy-related protein 13
gene-APICC_05937	K16718|0|ame:408563|K16718 centrosomin | (RefSeq) cnn; centrosomin
gene-APICC_05945	K04851|5.09135e-86|hst:105183370|K04851 voltage-dependent calcium channel L type alpha-1D | (RefSeq) muscle calcium channel subunit alpha-1
gene-APICC_05973	K09098|0|ame:408389|K09098 neuronal PAS domain-containing protein 1/3 | (RefSeq) protein trachealess
gene-APICC_05984	K12581|0|ame:551045|K12581 CCR4-NOT transcription complex subunit 7/8 | (RefSeq) CCR4-NOT transcription complex subunit 7
gene-APICC_05994	K18486|5.42329e-173|ame:100576222|K18486 heart-and neural crest derivatives-expressed protein 2 | (RefSeq) heart- and neural crest derivatives-expressed protein 1
gene-APICC_06013	K16507|0|ame:408767|K16507 protocadherin-16/23 | (RefSeq) protein dachsous
gene-APICC_06023	K18595|2.7605e-129|ame:410078|K18595 echinoderm microtubule-associated protein-like 1/2 | (RefSeq) echinoderm microtubule-associated protein-like 2
gene-APICC_06024	K09215|0|ame:410399|K09215 odd-skipped | (RefSeq) protein bowel
gene-APICC_06052	K04926|5.78782e-149|hst:105183536|K04926 potassium voltage-gated channel KQT-like subfamily member 1 | (RefSeq) potassium voltage-gated channel subfamily KQT member 1
gene-APICC_06071	K13750|1.8546e-178|ame:412777|K13750 solute carrier family 24 (sodium/potassium/calcium exchanger), member 2 | (RefSeq) sodium/potassium/calcium exchanger Nckx30C
gene-APICC_06118	K11671|0|ame:726946|K11671 nuclear factor related to kappa-B-binding protein | (RefSeq) NFRKB, GB17407, NFRKB-like1; nuclear factor related to kappaB binding protein
gene-APICC_06122	K12830|0|ame:550935|K12830 splicing factor 3B subunit 3 | (RefSeq) SF3B3; splicing factor 3B subunit 3
gene-APICC_06126	K11653|0|ame:412046|K11653 AT-rich interactive domain-containing protein 1 | (RefSeq) osa; trithorax group protein osa
gene-APICC_06146	K13098|7.39141e-85|ame:552303|K13098 RNA-binding protein FUS | (RefSeq) GB18987; RNA-binding protein cabeza-like
gene-APICC_06148	K20030|0|ame:551683|K20030 palmitoyltransferase ZDHHC5/8 [EC:2.3.1.225] | (RefSeq) palmitoyltransferase ZDHHC5
gene-APICC_06156	K17501|0|ame:724192|K17501 protein phosphatase 1E [EC:3.1.3.16] | (RefSeq) titin-like
gene-APICC_06171	K02881|1.40903e-112|ame:552628|K02881 large subunit ribosomal protein L18 | (RefSeq) mRpL18; 39S ribosomal protein L18, mitochondrial
gene-APICC_06198	K02098|0|hst:105182454|K02098 spire | (RefSeq) protein spire
gene-APICC_06215	K04440|0|ame:409286|K04440 c-Jun N-terminal kinase [EC:2.7.11.24] | (RefSeq) bsk; stress-activated protein kinase JNK
gene-APICC_06235	K03113|9.19039e-77|nvi:103316865|K03113 translation initiation factor 1 | (RefSeq) protein translation factor SUI1 homolog
gene-APICC_06250	K13096|4.89259e-111|ame:409536|K13096 splicing factor 4 | (RefSeq) arginine-glutamic acid dipeptide repeats protein
gene-APICC_06256	K11765|0|ame:724311|K11765 AT-rich interactive domain-containing protein 2 | (RefSeq) AT-rich interactive domain-containing protein 2
gene-APICC_06260	K12567|0|cfo:105255188|K12567 titin [EC:2.7.11.1] | (RefSeq) titin
gene-APICC_06265	K10408|0|ame:552224|K10408 dynein heavy chain, axonemal | (RefSeq) DNAH1; dynein heavy chain 1, axonemal
gene-APICC_06266	K09260|0|ame:413946|K09260 MADS-box transcription enhancer factor 2A | (RefSeq) Mef2; myocyte-specific enhancer factor 2
gene-APICC_06309	K01530|0|ame:409192|K01530 phospholipid-translocating ATPase [EC:3.6.3.1] | (RefSeq) probable phospholipid-transporting ATPase VD
gene-APICC_06311	K15009|0|ame:726461|K15009 SH3 and multiple ankyrin repeat domains protein | (RefSeq) SH3 and multiple ankyrin repeat domains protein 1
gene-APICC_06338	K09372|1.37051e-144|ame:100577751|K09372 LIM homeobox protein 1 | (RefSeq) LIM/homeobox protein Lhx5
gene-APICC_06341	K16756|0|ame:410851|K16756 coiled-coil domain-containing protein 64 | (RefSeq) bicaudal D-related protein homolog
gene-APICC_06360	K05213|0|ame:552552|K05213 glutamate receptor ionotropic, NMDA 3A | (RefSeq) uncharacterized LOC552552
gene-APICC_06418	K20168|0|ame:552379|K20168 TBC1 domain family member 15 | (RefSeq) RabGAP8; TBC1 domain family member 15
gene-APICC_06422	K05725|0|ame:724973|K05725 focal adhesion kinase 1 [EC:2.7.10.2] | (RefSeq) PTK2; focal adhesion kinase 1
gene-APICC_06446	K10408|0|ame:724806|K10408 dynein heavy chain, axonemal | (RefSeq) dynein heavy chain 8, axonemal
gene-APICC_06503	K07207|0|ame:412278|K07207 tuberous sclerosis 2 | (RefSeq) gig; tuberin
gene-APICC_06514	K08045|0|ame:726514|K08045 adenylate cyclase 5 [EC:4.6.1.1] | (RefSeq) adenylate cyclase type 6
gene-APICC_06515	K05039|0|ame:411729|K05039 solute carrier family 6 (neurotransmitter transporter, GABA) member 6/8/11/12/13 | (RefSeq) NT-5; sodium- and chloride-dependent GABA transporter ine
gene-APICC_06516	K05858|0|aec:105153332|K05858 phosphatidylinositol phospholipase C, beta [EC:3.1.4.11] | (RefSeq) 1-phosphatidylinositol 4,5-bisphosphate phosphodiesterase
gene-APICC_06525	K02678|0|ame:412916|K02678 C-ets | (RefSeq) pnt; ETS-like protein pointed
gene-APICC_06529	K09486|0|ame:551763|K09486 hypoxia up-regulated 1 | (RefSeq) hypoxia up-regulated protein 1
gene-APICC_06549	K10175|0|ame:552311|K10175 T-box protein 1 | (RefSeq) GB12301; T-box transcription factor TBX10-like
gene-APICC_06551	K15309|0|ame:408676|K15309 CREB-regulated transcription coactivator 1 | (RefSeq) CREB-regulated transcription coactivator 1-like
gene-APICC_06576	K06052|0|ame:411086|K06052 jagged | (RefSeq) Ser; protein jagged-1
gene-APICC_06584	K18443|0|ame:727312|K18443 golgi-specific brefeldin A-resistance guanine nucleotide exchange factor 1 | (RefSeq) garz; Golgi-specific brefeldin A-resistance guanine nucleotide exchange factor 1
gene-APICC_06589	K16684|0|ame:100576968|K16684 merlin | (RefSeq) NF2; merlin
gene-APICC_06603	K14437|0|ame:726524|K14437 chromodomain-helicase-DNA-binding protein 7 [EC:3.6.4.12] | (RefSeq) chromodomain-helicase-DNA-binding protein 7
gene-APICC_06613	K12323|0|soc:105203079|K12323 atrial natriuretic peptide receptor A [EC:4.6.1.2] | (RefSeq) atrial natriuretic peptide receptor 1-like
gene-APICC_06622	K09048|0|ame:726184|K09048 cyclic AMP-responsive element-binding protein 3 | (RefSeq) uncharacterized LOC726184
gene-APICC_06624	K04905|0|ame:410498|K04905 potassium voltage-gated channel Eag-related subfamily H member 2 | (RefSeq) potassium voltage-gated channel subfamily H member 6
gene-APICC_06630	K04892|0|ame:408576|K04892 potassium voltage-gated channel Shal-related subfamily D member 2 | (RefSeq) Shal; potassium voltage-gated channel protein Shal
gene-APICC_06639	K16175|0|ame:413669|K16175 protein scribble | (RefSeq) protein lap4
gene-APICC_06650	K00502|0|ame:411200|K00502 tryptophan 5-monooxygenase [EC:1.14.16.4] | (RefSeq) Trh; tryptophan 5-hydroxylase 1
gene-APICC_06655	K09090|1.65064e-173|ame:410468|K09090 hairy and enhancer of split, invertebrate | (RefSeq) h; protein hairy
gene-APICC_06656	K00234|1.05703e-91|cfo:105251968|K00234 succinate dehydrogenase (ubiquinone) flavoprotein subunit [EC:1.3.5.1] | (RefSeq) succinate dehydrogenase [ubiquinone] flavoprotein subunit, mitochondrial-like
gene-APICC_06660	K09275|2.75446e-99|ame:411079|K09275 transcription factor CP2 and related proteins | (RefSeq) grh; protein grainyhead
gene-APICC_06681	K04134|0|ame:412011|K04134 muscarinic acetylcholine receptor | (RefSeq) probable muscarinic acetylcholine receptor gar-2
gene-APICC_06689	K09324|0|ame:726162|K09324 homeobox protein goosecoid | (RefSeq) Gsc; homeobox protein goosecoid
gene-APICC_06702	K09275|0|ame:411079|K09275 transcription factor CP2 and related proteins | (RefSeq) grh; protein grainyhead
gene-APICC_06708	K15003|0|ame:410492|K15003 cytochrome P450 family 9 [EC:1.14.-.-] | (RefSeq) CYP9Q1; cytochrome P450 9e2
gene-APICC_06711	K15003|0|hst:105190015|K15003 cytochrome P450 family 9 [EC:1.14.-.-] | (RefSeq) cytochrome P450 9e2-like
gene-APICC_06721	K07200|4.89009e-15|soc:105205044|K07200 5'-AMP-activated protein kinase, regulatory gamma subunit | (RefSeq) 5'-AMP-activated protein kinase subunit gamma-1-like
gene-APICC_06736	K17598|0|ame:408337|K17598 synaptotagmin-like protein | (RefSeq) btsz; uncharacterized LOC408337
gene-APICC_06737	K14985|0|ame:410405|K14985 26-hydroxylase [EC:1.14.-.-] | (RefSeq) CYP18A1; cytochrome P450 18a1
gene-APICC_06738	K08025|0|ame:726370|K08025 homeobox protein HB9 | (RefSeq) Mnx1; uncharacterized LOC726370
gene-APICC_06747	K05313|0|ame:409777|K05313 glutamate receptor, ionotropic, invertebrate | (RefSeq) glutamate receptor ionotropic, kainate 2
gene-APICC_06749	K09304|3.37749e-140|ame:724252|K09304 homeobox protein HoxA/B/C/D4 | (RefSeq) Dfd; homeotic protein deformed
gene-APICC_06752	K04600|0|ame:551848|K04600 cadherin EGF LAG seven-pass G-type receptor 1 | (RefSeq) protocadherin-like wing polarity protein stan
gene-APICC_06754	K17383|0|ame:725117|K17383 protein sprouty homolog 2 | (RefSeq) sty; protein sprouty homolog 2
gene-APICC_06761	K04892|2.74897e-25|ame:408576|K04892 potassium voltage-gated channel Shal-related subfamily D member 2 | (RefSeq) Shal; potassium voltage-gated channel protein Shal
gene-APICC_06763	K13208|0|ame:410689|K13208 ELAV like protein 2/3/4 | (RefSeq) GB18785; ELAV-like protein 2
gene-APICC_06771	K13697|6.8492e-114|ame:413594|K13697 abhydrolase domain-containing protein 2 | (RefSeq) Hydr2; abhydrolase domain-containing protein 2
gene-APICC_06783	K20689|0|ame:413562|K20689 Rho guanine nucleotide exchange factor 17 | (RefSeq) rho guanine nucleotide exchange factor 17
gene-APICC_06785	K05769|0|ame:409108|K05769 Rho guanine nucleotide exchange factor 4/29 | (RefSeq) uncharacterized LOC409108
gene-APICC_06803	K01754|0|ame:552523|K01754 threonine dehydratase [EC:4.3.1.19] | (RefSeq) L-threonine ammonia-lyase
gene-APICC_06811	K11660|0|ame:413318|K11660 metastasis-associated protein MTA | (RefSeq) MTA1-like; metastasis-associated protein MTA3
gene-APICC_06834	K01148|0|ame:408626|K01148 poly(A)-specific ribonuclease [EC:3.1.13.4] | (RefSeq) GB12931; poly(A)-specific ribonuclease PARN-like
gene-APICC_06836	K00412|1.64533e-08|cmk:9385356|K00412 ubiquinol-cytochrome c reductase cytochrome b subunit | (RefSeq) CYTB; cytochrome b
gene-APICC_06838	K12657|0|ame:412948|K12657 delta-1-pyrroline-5-carboxylate synthetase [EC:2.7.2.11 1.2.1.41] | (RefSeq) delta-1-pyrroline-5-carboxylate synthase
gene-APICC_06847	K16669|0|ame:410009|K16669 protocadherin Fat 4 | (RefSeq) ft; cadherin-related tumor suppressor
gene-APICC_06880	K09280|0|ame:410534|K09280 runt-related transcription factor | (RefSeq) GB15836; uncharacterized LOC410534
gene-APICC_06887	K12326|0|ame:726401|K12326 Ras-specific guanine nucleotide-releasing factor 2 | (RefSeq) GB14246; ras-specific guanine nucleotide-releasing factor 2-like
gene-APICC_06901	K14030|0|ame:409227|K14030 nuclear receptor subfamily 2 group B member 4 | (RefSeq) Usp, GB16648, RXR; ultraspiracle
gene-APICC_06907	K03098|3.56881e-120|ame:100578744|K03098 apolipoprotein D and lipocalin family protein | (RefSeq) uncharacterized LOC100578744
gene-APICC_06908	K03098|1.83599e-171|ame:100578744|K03098 apolipoprotein D and lipocalin family protein | (RefSeq) uncharacterized LOC100578744
gene-APICC_06914	K17700|0|ame:408271|K17700 RAP1 GTPase activating protein 1 | (RefSeq) Rapgap1; rap1 GTPase-activating protein 1
gene-APICC_06927	K04131|0|ame:412299|K04131 muscarinic acetylcholine receptor M3 | (RefSeq) muscarinic acetylcholine receptor DM1
gene-APICC_06929	K10352|6.90392e-170|ame:409843|K10352 myosin heavy chain | (RefSeq) Mhc1; myosin heavy chain, muscle
gene-APICC_06930	K08115|0|ame:412778|K08115 chondroitin sulfate proteoglycan 4 | (RefSeq) kon; chondroitin sulfate proteoglycan 4
gene-APICC_06934	K14209|0|ame:409640|K14209 solute carrier family 36 (proton-coupled amino acid transporter) | (RefSeq) GB17185; proton-coupled amino acid transporter 1-like
gene-APICC_06962	K09408|0|ame:727091|K09408 forkhead box protein O3 | (RefSeq) foxo; forkhead box protein O
gene-APICC_06974	K01194|0|ame:410795|K01194 alpha,alpha-trehalase [EC:3.2.1.28] | (RefSeq) GB16316; trehalase
gene-APICC_06978	K04851|0|ame:100578899|K04851 voltage-dependent calcium channel L type alpha-1D | (RefSeq) Cav1a; muscle calcium channel subunit alpha-1
gene-APICC_06993	K04887|0|ame:412934|K04887 potassium voltage-gated channel Shaw-related subfamily C member 1 | (RefSeq) Shaw; potassium voltage-gated channel protein Shaw
gene-APICC_06994	K01897|0|ame:412541|K01897 long-chain acyl-CoA synthetase [EC:6.2.1.3] | (RefSeq) long-chain-fatty-acid--CoA ligase 6
gene-APICC_07010	K09884|0|ame:551806|K09884 aquaporin rerated protein, invertebrate | (RefSeq) GB14709; aquaporin-like
gene-APICC_07014	K14018|0|ame:409219|K14018 phospholipase A-2-activating protein | (RefSeq) Plap; phospholipase A-2-activating protein
gene-APICC_07015	K15116|9.76219e-133|ame:409122|K15116 solute carrier family 25, member 33/36 | (RefSeq) solute carrier family 25 member 36-A
gene-APICC_07017	K11833|0|ame:408964|K11833 ubiquitin carboxyl-terminal hydrolase 2/21 [EC:3.4.19.12] | (RefSeq) GB14674; uncharacterized LOC408964
gene-APICC_07036	K04911|0|ame:409845|K04911 potassium voltage-gated channel Eag-related subfamily H member 8 | (RefSeq) elk; potassium voltage-gated channel subfamily H member 8
gene-APICC_07041	K05127|0|ame:410685|K05127 PTK7 protein tyrosine kinase 7 [EC:2.7.10.1] | (RefSeq) GB18159; inactive tyrosine-protein kinase 7-like
gene-APICC_07045	K19326|0|ame:551319|K19326 nesprin-1 | (RefSeq) GB11731; titin-like
gene-APICC_07046	K19326|0|ame:551356|K19326 nesprin-1 | (RefSeq) nesprin-1
gene-APICC_07061	K16669|0|ame:410009|K16669 protocadherin Fat 4 | (RefSeq) ft; cadherin-related tumor suppressor
gene-APICC_07063	K04491|2.21406e-119|ame:726671|K04491 transcription factor 7-like 2 | (RefSeq) Tcf, pan; uncharacterized LOC726671
gene-APICC_07072	K16449|4.42637e-124|ame:726284|K16449 regulator of G-protein signaling | (RefSeq) regulator of G-protein signaling 17
gene-APICC_07080	K04306|0|ame:551621|K04306 relaxin family peptide receptor 1 | (RefSeq) GB16999; leucine rich repeat G protein coupled receptor
gene-APICC_07082	K00108|0|ame:551044|K00108 choline dehydrogenase [EC:1.1.99.1] | (RefSeq) Gld2; glucose dehydrogenase [FAD, quinone]
gene-APICC_07083	K08268|0|ame:408852|K08268 hypoxia-inducible factor 1 alpha | (RefSeq) GB16786; protein similar-like
gene-APICC_07101	K19755|0|ame:726810|K19755 radial spoke head protein 1 | (RefSeq) GB13851; radial spoke head 1 homolog
gene-APICC_07103	K10448|0|ame:411968|K10448 kelch-like protein 10 | (RefSeq) KLHL10; kelch-like protein 10
gene-APICC_07113	K00605|0|ame:410550|K00605 aminomethyltransferase [EC:2.1.2.10] | (RefSeq) aminomethyltransferase, mitochondrial
gene-APICC_07119	K09270|0|ame:727284|K09270 transcription factor SOX7/8/10/18 (SOX group E/F) | (RefSeq) GB14790; transcription factor Sox-10-like
gene-APICC_07122	K07817|0|ame:551375|K07817 receptor-type tyrosine-protein phosphatase N [EC:3.1.3.48] | (RefSeq) receptor-type tyrosine-protein phosphatase N2
gene-APICC_07131	K20102|2.7413e-134|ame:551840|K20102 YTH domain-containing family protein | (RefSeq) YTH domain-containing family protein 1
gene-APICC_07152	K08546|7.19885e-173|ame:413558|K08546 nuclear receptor subfamily 2 group E member 3 | (RefSeq) Hr51, NR2E3; photoreceptor-specific nuclear receptor
gene-APICC_07167	K19719|0|ame:410038|K19719 collagen, type II, alpha | (RefSeq) GB15988; collagen alpha-1(I) chain-like
gene-APICC_07174	K05313|0|ame:412993|K05313 glutamate receptor, ionotropic, invertebrate | (RefSeq) GB14352; glutamate receptor ionotropic, kainate 2-like
gene-APICC_07191	K10352|0|ame:409843|K10352 myosin heavy chain | (RefSeq) Mhc1; myosin heavy chain, muscle
gene-APICC_07193	K16449|0|ame:725485|K16449 regulator of G-protein signaling | (RefSeq) uncharacterized LOC725485
gene-APICC_07195	K17914|0|ame:409869|K17914 kinesin family member 13 | (RefSeq) Khc-73, kinesin-3A; kinesin 3A
gene-APICC_07196	K09195|2.27131e-163|ame:724156|K09195 transcription factor Sp5 | (RefSeq) GB16785; transcription factor Sp8-like
gene-APICC_07202	K11140|0|ame:412808|K11140 aminopeptidase N [EC:3.4.11.2] | (RefSeq) aminopeptidase Ey
gene-APICC_07210	K08706|0|ame:724640|K08706 nuclear receptor subfamily 0 group A | (RefSeq) Knr, NR0A1; nuclear receptor subfamily 1 group D member 2
gene-APICC_07256	K20133|0|ame:552473|K20133 USP6 N-terminal-like protein | (RefSeq) RabGAP10; USP6 N-terminal-like protein
gene-APICC_07289	K05312|0|ame:406148|K05312 nicotinic acetylcholine receptor, invertebrate | (RefSeq) nAChRa7, Apisa7-1, GB19257; nicotinic acetylcholine receptor alpha7 subunit
gene-APICC_07296	K09320|6.88704e-162|ame:724845|K09320 homeobox even-skipped homolog protein | (RefSeq) eve, GB10623; segmentation protein even-skipped
gene-APICC_07322	K19933|0|ame:408653|K19933 calcium-dependent secretion activator | (RefSeq) Caps; calcium-dependent secretion activator
gene-APICC_07325	K12824|0|ame:409045|K12824 transcription elongation regulator 1 | (RefSeq) Tf; transcription elongation regulator 1
gene-APICC_07331	K10282|0|ame:408902|K10282 F-box and leucine-rich repeat protein 16 | (RefSeq) F-box/LRR-repeat protein 16
gene-APICC_07333	K09231|0|ame:411166|K09231 krueppel-like family, other | (RefSeq) Kr, GB16053; krueppel
gene-APICC_07357	K07375|0|hst:105186320|K07375 tubulin beta | (RefSeq) tubulin beta chain-like
gene-APICC_07362	K02184|7.87305e-57|ame:726681|K02184 formin 2 | (RefSeq) capu; protein cappuccino
gene-APICC_07369	K11411|0|ame:411917|K11411 NAD-dependent deacetylase sirtuin 1 [EC:3.5.1.-] | (RefSeq) Sir2; NAD-dependent protein deacetylase sirtuin-1
gene-APICC_07370	K08853|0|ame:552731|K08853 AP2-associated kinase [EC:2.7.11.1] | (RefSeq) Nak; uncharacterized LOC552731
gene-APICC_07422	K01049|0|ame:410270|K01049 acetylcholinesterase [EC:3.1.1.7] | (RefSeq) ACE1, AChE-1; acetylcholinesterase
gene-APICC_07426	K04908|2.90558e-130|ame:100820634|K04908 potassium voltage-gated channel Eag-related subfamily H member 5 | (RefSeq) potassium voltage-gated channel protein eag-like
gene-APICC_07453	K03265|0|hst:105185564|K03265 peptide chain release factor subunit 1 | (RefSeq) eukaryotic peptide chain release factor subunit 1
gene-APICC_07455	K15621|0|cfo:105254474|K15621 BAI1-associated protein 3 | (RefSeq) BAI1-associated protein 3
gene-APICC_07469	K13806|1.58537e-177|ame:413224|K13806 sn1-specific diacylglycerol lipase [EC:3.1.1.-] | (RefSeq) inaE; sn1-specific diacylglycerol lipase alpha
gene-APICC_07474	K10730|0|ame:410301|K10730 ATP-dependent DNA helicase Q4 [EC:3.6.4.12] | (RefSeq) RecQ4; ATP-dependent DNA helicase Q4
gene-APICC_07480	K12572|0|ame:409718|K12572 PAB-dependent poly(A)-specific ribonuclease subunit 3 | (RefSeq) PAB-dependent poly(A)-specific ribonuclease subunit PAN3
gene-APICC_07488	K04196|5.28507e-67|ame:410654|K04196 cholecystokinin-like receptor | (RefSeq) GB18786; cholecystokinin receptor-like
gene-APICC_07517	K13761|0|ame:410379|K13761 high affinity cGMP-specific 3',5'-cyclic phosphodiesterase 9 [EC:3.1.4.35] | (RefSeq) Pde9; dual 3',5'-cyclic-AMP and -GMP phosphodiesterase 11
gene-APICC_07558	K14572|0|ame:551016|K14572 midasin | (RefSeq) midasin
gene-APICC_07565	K14621|0|ame:725668|K14621 phospholipase B1, membrane-associated [EC:3.1.1.4 3.1.1.5] | (RefSeq) phospholipase B1, membrane-associated-like
gene-APICC_07571	K07299|3.04133e-14|hst:105189264|K07299 MFS transporter, SP family, solute carrier family 2 (facilitated glucose transporter), member 1 | (RefSeq) glucose transporter type 1
gene-APICC_07581	K06115|0|ame:411744|K06115 spectrin beta | (RefSeq) beta-Spec; spectrin beta chain
gene-APICC_07594	K16462|0|ame:100578774|K16462 centrosomal protein CEP164 | (RefSeq) centrosomal protein of 164 kDa
gene-APICC_07603	K19363|1.97752e-72|ame:726167|K19363 lipopolysaccharide-induced tumor necrosis factor-alpha factor | (RefSeq) GB18914; lipopolysaccharide-induced tumor necrosis factor-alpha factor homolog
gene-APICC_07605	K04306|0|ame:551621|K04306 relaxin family peptide receptor 1 | (RefSeq) GB16999; leucine rich repeat G protein coupled receptor
gene-APICC_07606	K19871|0|ame:551803|K19871 sal-like protein | (RefSeq) homeotic protein spalt-major
gene-APICC_07608	K11255|0|ame:410637|K11255 nuclear receptor coactivator 2 | (RefSeq) nuclear receptor coactivator 3-like
gene-APICC_07611	K01593|0|ame:410948|K01593 aromatic-L-amino-acid decarboxylase [EC:4.1.1.28] | (RefSeq) Tdc2; aromatic-L-amino-acid decarboxylase
gene-APICC_07635	K20230|0|ame:552187|K20230 kekkon-1 | (RefSeq) kek1; leucine-rich repeat-containing protein 4
gene-APICC_07643	K11141|0|ame:412263|K11141 glutamyl aminopeptidase [EC:3.4.11.7] | (RefSeq) GB16506; endoplasmic reticulum aminopeptidase 2-like
gene-APICC_07658	K13203|0|ame:552046|K13203 zinc finger RNA-binding protein | (RefSeq) Zn72D; zinc finger RNA-binding protein
gene-APICC_07667	K07847|0|ame:411209|K07847 Rad and Gem related GTP binding protein 1 | (RefSeq) GB13496; uncharacterized LOC411209
gene-APICC_07671	K17820|0|ame:726350|K17820 ATP-dependent RNA helicase DHX33 [EC:3.6.4.13] | (RefSeq) putative ATP-dependent RNA helicase DHX33
gene-APICC_07682	K02321|0|ame:724926|K02321 DNA polymerase alpha subunit B | (RefSeq) DNApol-alpha73; DNA polymerase alpha subunit B
gene-APICC_07711	K09442|0|ame:413060|K09442 SAM pointed domain-containing ETS transcription factor | (RefSeq) DNA-binding protein D-ETS-4
gene-APICC_07713	K09213|0|ame:410209|K09213 hunchback | (RefSeq) Hb, GB19977; hunchback
gene-APICC_07714	K16687|3.95768e-166|hst:105188241|K16687 transcriptional coactivator YAP1 | (RefSeq) transcriptional coactivator YAP1
gene-APICC_07722	K09183|1.16859e-137|ame:725350|K09183 GATA-binding protein 4 | (RefSeq) pnr; GATA-binding factor A
gene-APICC_07727	K01128|0|ame:410577|K01128 sphingomyelin phosphodiesterase acid-like 3 [EC:3.1.4.-] | (RefSeq) acid sphingomyelinase-like phosphodiesterase 3a
gene-APICC_07737	K01539|0|ame:410913|K01539 sodium/potassium-transporting ATPase subunit alpha [EC:3.6.3.9] | (RefSeq) GB10508; sodium/potassium-transporting ATPase subunit alpha-like
gene-APICC_07738	K09884|4.86146e-177|ame:410915|K09884 aquaporin rerated protein, invertebrate | (RefSeq) GB17478; aquaporin AQPAn.G-like
gene-APICC_07739	K00911|0|hst:105192601|K00911 1D-myo-inositol-triphosphate 3-kinase [EC:2.7.1.127] | (RefSeq) inositol-trisphosphate 3-kinase A
gene-APICC_07747	K00115|0|ame:552395|K00115 glucose 1-dehydrogenase (FAD, quinone) [EC:1.1.5.9] | (RefSeq) GMCOX2; glucose dehydrogenase [FAD, quinone]
gene-APICC_07748	K13207|2.78932e-139|ame:410353|K13207 CUG-BP- and ETR3-like factor | (RefSeq) CUGBP Elav-like family member 4
gene-APICC_07751	K18080|0|ame:408429|K18080 tensin | (RefSeq) by; tensin-1
gene-APICC_07753	K10630|0|ame:410462|K10630 RanBP-type and C3HC4-type zinc finger-containing protein 1 [EC:2.3.2.27] | (RefSeq) GB17157; uncharacterized LOC410462
gene-APICC_07754	K01785|1.14381e-162|ame:726225|K01785 aldose 1-epimerase [EC:5.1.3.3] | (RefSeq) GB17920; aldose 1-epimerase-like
gene-APICC_07772	K19871|0|ame:551803|K19871 sal-like protein | (RefSeq) homeotic protein spalt-major
gene-APICC_07780	K07767|1.04084e-107|ame:551788|K07767 katanin p60 ATPase-containing subunit A1 [EC:3.6.4.3] | (RefSeq) GB14818; katanin p60 ATPase-containing subunit A-like 2
gene-APICC_07789	K14032|3.62132e-77|ame:408872|K14032 nuclear receptor subfamily 2 group F member 3 | (RefSeq) NR2F1, SVP; steroid receptor seven-up, isoforms B/C
gene-APICC_07792	K12323|0|ame:726069|K12323 atrial natriuretic peptide receptor A [EC:4.6.1.2] | (RefSeq) atrial natriuretic peptide receptor 1-like
gene-APICC_07798	K17914|0|ame:725239|K17914 kinesin family member 13 | (RefSeq) GB18385; serine/arginine repetitive matrix protein 1-like
gene-APICC_07807	K07377|3.88342e-133|ame:724217|K07377 neurexin | (RefSeq) Nrx-1, GB13455; neurexin 1
gene-APICC_07818	K04905|1.29832e-87|ame:410498|K04905 potassium voltage-gated channel Eag-related subfamily H member 2 | (RefSeq) potassium voltage-gated channel subfamily H member 6
gene-APICC_07829	K19558|9.25309e-149|cfo:105251113|K19558 neuroblastoma suppressor of tumorigenicity 1 | (RefSeq) uncharacterized LOC105251113
gene-APICC_07834	K21270|0|ame:410745|K21270 (R)-mandelonitrile oxidase [EC:1.1.3.49] | (RefSeq) GMCOX7; glucose dehydrogenase [FAD, quinone]
gene-APICC_07835	K00871|1.43237e-39|ame:550645|K00871 phosphorylase kinase gamma subunit [EC:2.7.11.19] | (RefSeq) PhKgamma; max-binding protein MNT
gene-APICC_07844	K05038|0|ame:725456|K05038 solute carrier family 6 (neurotransmitter transporter, amino acid) member 5/7/9/14 | (RefSeq) sodium-dependent nutrient amino acid transporter 1-like
gene-APICC_07853	K19947|0|ame:413310|K19947 protein-methionine sulfoxide oxidase MICAL [EC:1.14.13.-] | (RefSeq) Mical; protein-methionine sulfoxide oxidase Mical
gene-APICC_07854	K19947|0|ame:413310|K19947 protein-methionine sulfoxide oxidase MICAL [EC:1.14.13.-] | (RefSeq) Mical; protein-methionine sulfoxide oxidase Mical
gene-APICC_07874	K12385|0|ame:552375|K12385 Niemann-Pick C1 protein | (RefSeq) Niemann-Pick C1 protein
gene-APICC_07881	K01183|0|ame:412273|K01183 chitinase [EC:3.2.1.14] | (RefSeq) Cht3; probable chitinase 3
gene-APICC_07897	K04715|0|ame:408315|K04715 ceramide kinase [EC:2.7.1.138] | (RefSeq) ceramide kinase
gene-APICC_07900	K00685|0|ame:412018|K00685 arginine-tRNA-protein transferase [EC:2.3.2.8] | (RefSeq) Ate1; arginyl-tRNA--protein transferase 1
gene-APICC_07908	K08043|0|ame:408363|K08043 adenylate cyclase 3 [EC:4.6.1.1] | (RefSeq) Ac3, Amac3, GB11637; adenylate cyclase 3
gene-APICC_07931	K07189|0|ame:100578066|K07189 protein phosphatase 1 regulatory subunit 3A/B/C/D/E | (RefSeq) glycogen-binding subunit 76A
gene-APICC_07935	K05692|1.63695e-51|pxy:105394700|K05692 actin beta/gamma 1 | (RefSeq) actin, alpha skeletal muscle
gene-APICC_07941	K09268|1.2918e-179|ame:726914|K09268 transcription factor SOX4/11/12 (SOX group C) | (RefSeq) Sox14; myb-like protein A
gene-APICC_07948	K17494|0|ame:408351|K17494 cysteine/serine-rich nuclear protein | (RefSeq) serine-rich adhesin for platelets
gene-APICC_07956	K13192|0|ame:409915|K13192 RNA-binding protein 26 | (RefSeq) swm; RNA-binding protein 26
gene-APICC_07974	K09373|0|ame:726415|K09373 LIM homeobox protein 2/9 | (RefSeq) LIM/homeobox protein Lhx9-like
gene-APICC_07982	K20214|4.66534e-78|ame:410537|K20214 RUNX transcription factor Lozenge | (RefSeq) GB16431; protein lozenge-like
gene-APICC_07985	K05860|0|ame:408804|K05860 phosphatidylinositol phospholipase C, epsilon [EC:3.1.4.11] | (RefSeq) Fucta; 1-phosphatidylinositol 4,5-bisphosphate phosphodiesterase epsilon-1
gene-APICC_07998	K07521|0|soc:105196654|K07521 netrin receptor unc-5 | (RefSeq) netrin receptor UNC5C-like
gene-APICC_08006	K15309|1.90688e-126|ame:408676|K15309 CREB-regulated transcription coactivator 1 | (RefSeq) CREB-regulated transcription coactivator 1-like
gene-APICC_08012	K08826|0|ame:408664|K08826 homeodomain interacting protein kinase [EC:2.7.11.1] | (RefSeq) hipk; homeodomain-interacting protein kinase 2
gene-APICC_08028	K16667|0|ame:725294|K16667 receptor-type tyrosine-protein phosphatase gamma [EC:3.1.3.48] | (RefSeq) GB16234; tyrosine-protein phosphatase 99A-like
gene-APICC_08029	K09310|2.93712e-163|ame:725058|K09310 homeobox protein GSH | (RefSeq) GB14802; GS homeobox 1-like
gene-APICC_08063	K13220|0|ame:726024|K13220 WW domain-binding protein 4 | (RefSeq) WW domain-binding protein 4
gene-APICC_08066	K17702|0|ame:408780|K17702 signal-induced proliferation-associated 1 like protein 2 | (RefSeq) GB18175; signal-induced proliferation-associated 1-like protein 2
gene-APICC_08068	K02184|0|ame:726681|K02184 formin 2 | (RefSeq) capu; protein cappuccino
gene-APICC_08069	K00666|4.57455e-178|soc:105205760|K00666 fatty-acyl-CoA synthase [EC:6.2.1.-] | (RefSeq) acyl-CoA synthetase family member 2, mitochondrial
gene-APICC_08078	K04615|0|ame:410140|K04615 gamma-aminobutyric acid type B receptor | (RefSeq) GABA-B-R2; gamma-aminobutyric acid type B receptor subunit 2
gene-APICC_08090	K08145|0|ame:551957|K08145 MFS transporter, SP family, solute carrier family 2 (facilitated glucose transporter), member 8 | (RefSeq) GB17366; facilitated trehalose transporter Tret1-like
gene-APICC_08093	K10408|0|ame:551562|K10408 dynein heavy chain, axonemal | (RefSeq) dynein beta chain, ciliary
gene-APICC_08114	K10408|0|ame:411301|K10408 dynein heavy chain, axonemal | (RefSeq) dynein heavy chain 10, axonemal
gene-APICC_08117	K15188|0|ame:410174|K15188 cyclin T | (RefSeq) CycT; cyclin-T
gene-APICC_08119	K04512|0|ame:409001|K04512 dishevelled associated activator of morphogenesis | (RefSeq) DAAM; disheveled-associated activator of morphogenesis 1
gene-APICC_08155	K17591|0|ame:724299|K17591 RIMS-binding protein 2 | (RefSeq) GB14719; uncharacterized LOC724299
gene-APICC_08156	K05312|0|ame:408525|K05312 nicotinic acetylcholine receptor, invertebrate | (RefSeq) Apisa7-2, nAChRa5; neuronal acetylcholine receptor subunit alpha-10
gene-APICC_08163	K04967|0|ame:410823|K04967 transient receptor potential cation channel subfamily C member 4 | (RefSeq) TRPgama, trpgamma; transient receptor potential-gamma protein
gene-APICC_08177	K05110|0|ame:408489|K05110 Eph receptor B1 [EC:2.7.10.1] | (RefSeq) EphR, Eph, GB12585; Eph receptor tyrosine kinase
gene-APICC_08192	K18082|0|ame:413663|K18082 myotubularin-related protein 3/4 [EC:3.1.3.48 3.1.3.64 3.1.3.95] | (RefSeq) myotubularin-related protein 4
gene-APICC_08195	K13046|0|ame:410386|K13046 tolkin [EC:3.4.24.-] | (RefSeq) tld, tok; tolloid-like protein 1
gene-APICC_08202	K01106|0|hst:105182739|K01106 inositol-1,4,5-trisphosphate 5-phosphatase [EC:3.1.3.56] | (RefSeq) uncharacterized LOC105182739
gene-APICC_08224	K04714|0|ame:408766|K04714 shingomyelin synthase [EC:2.7.8.27] | (RefSeq) GB20079; phosphatidylcholine:ceramide cholinephosphotransferase 2-like
gene-APICC_08243	K20813|0|ame:408649|K20813 thymine-DNA glycosylase [EC:3.2.2.29] | (RefSeq) GB16620; uncharacterized LOC408649
gene-APICC_08252	K16685|0|ame:413440|K16685 protein KIBRA | (RefSeq) protein kibra
gene-APICC_08260	K01359|0|ame:410438|K01359 proprotein convertase subtilisin/kexin type 1 [EC:3.4.21.93] | (RefSeq) GB11271; neuroendocrine convertase 1-like
gene-APICC_08265	K12046|1.0179e-141|ame:411184|K12046 troponin T, fast skeletal muscle | (RefSeq) TpnT, GB16881; troponin T, skeletal muscle
gene-APICC_08266	K00901|8.41428e-157|ame:413071|K00901 diacylglycerol kinase (ATP) [EC:2.7.1.107] | (RefSeq) rdgA; eye-specific diacylglycerol kinase
gene-APICC_08267	K00901|0|ame:413071|K00901 diacylglycerol kinase (ATP) [EC:2.7.1.107] | (RefSeq) rdgA; eye-specific diacylglycerol kinase
gene-APICC_08279	K15003|0|ame:408453|K15003 cytochrome P450 family 9 [EC:1.14.-.-] | (RefSeq) CYP9Q3; cytochrome P450 9e2
gene-APICC_08294	K16794|0|hst:105181539|K16794 platelet-activating factor acetylhydrolase IB subunit alpha | (RefSeq) lissencephaly-1 homolog
gene-APICC_08316	K13094|0|ame:410688|K13094 RNA-binding protein 5/10 | (RefSeq) GB16446; RNA-binding protein 5-like
gene-APICC_08317	K04500|0|ame:412601|K04500 mothers against decapentaplegic homolog 2/3 | (RefSeq) SMAD3; mothers against decapentaplegic homolog 3
gene-APICC_08320	K03211|7.00585e-155|ame:100576369|K03211 ETS translocation variant 6/7 | (RefSeq) ets DNA-binding protein pokkuri
gene-APICC_08323	K04611|0|ame:406150|K04611 metabotropic X receptor | (RefSeq) Glurb, GB14129; metabotropic glutamate receptor B
gene-APICC_08329	K20790|1.78944e-173|ame:102656548|K20790 nucleoside diphosphate kinase homolog 5 | (RefSeq) nucleoside diphosphate kinase homolog 5-like
gene-APICC_08339	K10393|7.93387e-161|ame:409727|K10393 kinesin family member 2/24 | (RefSeq) kinesin-13; kinesin 13
gene-APICC_08340	K06671|0|ame:727407|K06671 cohesin complex subunit SA-1/2 | (RefSeq) cohesin subunit SA-1
gene-APICC_08343	K08701|0|ame:410309|K08701 nuclear receptor subfamily 1 group D member 3 | (RefSeq) E75, AmE75, Eip75B-like, GB11364; ecdysone-induced protein 75
gene-APICC_08346	K05849|2.79587e-64|ame:409818|K05849 solute carrier family 8 (sodium/calcium exchanger) | (RefSeq) Calx; sodium/calcium exchanger 3
gene-APICC_08351	K07466|0|ame:725934|K07466 replication factor A1 | (RefSeq) RpA-70; replication protein A 70 kDa DNA-binding subunit
gene-APICC_08370	K10532|0|ame:413119|K10532 heparan-alpha-glucosaminide N-acetyltransferase [EC:2.3.1.78] | (RefSeq) GB19592; heparan-alpha-glucosaminide N-acetyltransferase-like
gene-APICC_08371	K16796|9.12092e-35|ame:408411|K16796 transcription factor SOX2 (SOX group B) | (RefSeq) transcription factor Sox-2
gene-APICC_08389	K09341|9.86311e-85|ame:724412|K09341 homeobox protein MSX | (RefSeq) muscle segmentation homeobox
gene-APICC_08403	K04611|0|ame:406150|K04611 metabotropic X receptor | (RefSeq) Glurb, GB14129; metabotropic glutamate receptor B
gene-APICC_08412	K17461|0|ame:408485|K17461 reversion-inducing-cysteine-rich protein with kazal motifs | (RefSeq) Reck, GB18088; reversion-inducing-cysteine-rich protein with kazal motifs
gene-APICC_08415	K01081|0|ame:408474|K01081 5'-nucleotidase [EC:3.1.3.5] | (RefSeq) GB12259; apyrase
gene-APICC_08416	K17572|0|ame:408471|K17572 brefeldin A-inhibited guanine nucleotide-exchange protein 3 | (RefSeq) brefeldin A-inhibited guanine nucleotide-exchange protein 3
gene-APICC_08428	K07378|0|ame:724137|K07378 neuroligin | (RefSeq) NLG-5, Nlgn5; neuroligin 5
gene-APICC_08448	K12475|0|ame:552414|K12475 disabled homolog 2 | (RefSeq) Dab; protein disabled
gene-APICC_08457	K10352|0|ame:412092|K10352 myosin heavy chain | (RefSeq) Mhc2; myosin heavy chain, non-muscle
gene-APICC_08460	K00910|0|ame:413197|K00910 beta-adrenergic-receptor kinase [EC:2.7.11.15] | (RefSeq) Gprk1; G protein-coupled receptor kinase 1
gene-APICC_08466	K09326|1.29947e-63|ame:410684|K09326 homeobox protein OTX1 | (RefSeq) oc, otd1; orthodenticle 1
gene-APICC_08467	K09326|6.1571e-120|ame:410684|K09326 homeobox protein OTX1 | (RefSeq) oc, otd1; orthodenticle 1
gene-APICC_08469	K08834|0|ame:409937|K08834 myosin III [EC:2.7.11.1] | (RefSeq) Myo21; neither inactivation nor afterpotential protein C
gene-APICC_08481	K05312|0|ame:408525|K05312 nicotinic acetylcholine receptor, invertebrate | (RefSeq) Apisa7-2, nAChRa5; neuronal acetylcholine receptor subunit alpha-10
gene-APICC_08483	K06704|0|ame:410609|K06704 disintegrin and metalloproteinase domain-containing protein 10 [EC:3.4.24.81] | (RefSeq) disintegrin and metalloproteinase domain-containing protein 10-like
gene-APICC_08487	K06820|0|ame:410785|K06820 plexin A | (RefSeq) plexA; plexin-A4
gene-APICC_08488	K06820|0|ame:410785|K06820 plexin A | (RefSeq) plexA; plexin-A4
gene-APICC_08498	K04936|0|ame:413994|K04936 potassium large conductance calcium-activated channel subfamily M alpha member 1 | (RefSeq) calcium-activated potassium channel slowpoke
gene-APICC_08504	K15682|0|hst:105192108|K15682 ligand of Numb protein X 3/4 [EC:2.3.2.27] | (RefSeq) PDZ domain-containing RING finger protein 4
gene-APICC_08519	K15308|3.64563e-146|ame:725393|K15308 tristetraprolin | (RefSeq) protein TIS11
gene-APICC_08530	K02174|0|ame:552255|K02174 broad-complex core protein | (RefSeq) Br-c, GB14070; broad-complex
gene-APICC_08531	K13293|0|ame:411288|K13293 cAMP-specific phosphodiesterase 4 [EC:3.1.4.53] | (RefSeq) dnc; cAMP-specific 3',5'-cyclic phosphodiesterase
gene-APICC_08532	K06971|4.4657e-135|ame:413051|K06971 uncharacterized protein | (RefSeq) uncharacterized protein F13E9.13, mitochondrial
gene-APICC_08536	K09397|1.71144e-161|ame:724315|K09397 forkhead box protein D | (RefSeq) GB18875; forkhead box protein D3-like
gene-APICC_08537	K13804|0|ame:409020|K13804 inactivation no afterpotential D protein | (RefSeq) inaD; uncharacterized LOC409020
gene-APICC_08561	K09577|1.277e-135|soc:105193388|K09577 FK506-binding protein 14 [EC:5.2.1.8] | (RefSeq) FK506-binding protein 2
gene-APICC_08570	K16308|0|ame:551513|K16308 citron Rho-interacting kinase [EC:2.7.11.1] | (RefSeq) GB10212; citron Rho-interacting kinase-like
gene-APICC_08575	K20225|0|ame:100578885|K20225 capicua transcriptional repressor | (RefSeq) putative transcription factor capicua
gene-APICC_08580	K04505|0|ame:413169|K04505 presenilin 1 [EC:3.4.23.-] | (RefSeq) Psn; presenilin-1
gene-APICC_08581	K04153|0|ame:406110|K04153 5-hydroxytryptamine receptor 1 | (RefSeq) TyrR, GB17991, Tyr1; tyramine receptor
gene-APICC_08585	K09341|0|ame:724412|K09341 homeobox protein MSX | (RefSeq) muscle segmentation homeobox
gene-APICC_08600	K08220|6.84587e-169|cfo:105255095|K08220 MFS transporter, FLVCR family, feline leukemia virus subgroup C receptor-related protein | (RefSeq) uncharacterized MFS-type transporter C09D4.1-like
gene-APICC_08612	K17586|0|ame:727274|K17586 PHD and RING finger domain-containing protein 1 | (RefSeq) PHRF1, GB13158; PHD and ring finger domains 1
gene-APICC_08621	K02177|1.42545e-113|ame:409780|K02177 bruno | (RefSeq) CUGBP Elav-like family member 2
gene-APICC_08622	K01187|0|ame:411257|K01187 alpha-glucosidase [EC:3.2.1.20] | (RefSeq) Hbg2, AGLU4, GB20070; alpha-glucosidase
gene-APICC_08623	K12076|0|hst:105190839|K12076 disks large protein 1 | (RefSeq) disks large 1 tumor suppressor protein
gene-APICC_08627	K08031|8.13112e-92|ame:724238|K08031 paired box protein 6 | (RefSeq) GB12355; paired box protein Pax-6-like
gene-APICC_08633	K01969|0|ame:410554|K01969 3-methylcrotonyl-CoA carboxylase beta subunit [EC:6.4.1.4] | (RefSeq) methylcrotonoyl-CoA carboxylase beta chain, mitochondrial
gene-APICC_08640	K05695|0|ame:413569|K05695 receptor-type tyrosine-protein phosphatase F [EC:3.1.3.48] | (RefSeq) IGFn3-15; tyrosine-protein phosphatase Lar
gene-APICC_08652	K08705|1.19581e-08|ame:726450|K08705 nuclear receptor subfamily 5 group A member 3 | (RefSeq) NR5A3, ftz-f1; nuclear hormone receptor FTZ-F1
gene-APICC_08662	K10295|0|ame:413709|K10295 F-box protein 9 | (RefSeq) F-box only protein 9
gene-APICC_08673	K04883|0|ame:552463|K04883 potassium voltage-gated channel Shaker-related subfamily A, beta member 2 | (RefSeq) Hk; voltage-gated potassium channel subunit beta-2
gene-APICC_08681	K14708|0|ame:724952|K14708 solute carrier family 26 (sodium-independent sulfate anion transporter), member 11 | (RefSeq) GB17034; sodium-independent sulfate anion transporter-like
gene-APICC_08682	K15617|5.63866e-168|ame:411238|K15617 LIM domain-binding protein 1 | (RefSeq) LIM domain-binding protein 2
gene-APICC_08686	K14945|0|aec:105147200|K14945 protein quaking | (RefSeq) protein held out wings
gene-APICC_08698	K10141|0|ame:411048|K10141 sestrin 1/3 | (RefSeq) GB12961; sestrin homolog
gene-APICC_08702	K06704|0|ame:409611|K06704 disintegrin and metalloproteinase domain-containing protein 10 [EC:3.4.24.81] | (RefSeq) kuz; disintegrin and metalloproteinase domain-containing protein 10
gene-APICC_08704	K15297|0|ame:410001|K15297 regulating synaptic membrane exocytosis protein 2 | (RefSeq) regulating synaptic membrane exocytosis protein 2
gene-APICC_08712	K02649|0|ame:408577|K02649 phosphoinositide-3-kinase regulatory subunit alpha/beta/delta | (RefSeq) uncharacterized LOC408577
gene-APICC_08714	K11140|0|ame:551224|K11140 aminopeptidase N [EC:3.4.11.2] | (RefSeq) GB11149; aminopeptidase N-like
gene-APICC_08750	K06704|0|ame:409611|K06704 disintegrin and metalloproteinase domain-containing protein 10 [EC:3.4.24.81] | (RefSeq) kuz; disintegrin and metalloproteinase domain-containing protein 10
gene-APICC_08757	K09276|1.37723e-85|ame:409854|K09276 Y-box-binding protein 1 | (RefSeq) yps; nuclease-sensitive element-binding protein 1
gene-APICC_08782	K16832|0|ame:410767|K16832 enhancer of filamentation 1 | (RefSeq) Nedd9, GB18435; neural precursor cell expressed, developmentally down-regulated gene 9
gene-APICC_08786	K01539|0|ame:411083|K01539 sodium/potassium-transporting ATPase subunit alpha [EC:3.6.3.9] | (RefSeq) Rpb8; sodium/potassium-transporting ATPase subunit alpha
gene-APICC_08792	K16601|0|ame:413213|K16601 tubulin polyglutamylase TTLL4 [EC:6.-.-.-] | (RefSeq) tubulin polyglutamylase TTLL4-like
gene-APICC_08795	K21247|4.44878e-54|ame:725263|K21247 tumor protein p53-inducible nuclear protein 2 | (RefSeq) GB16701; tumor protein p53-inducible nuclear protein 2-like
gene-APICC_08796	K08635|0|ame:408973|K08635 membrane metallo-endopeptidase-like 1 | (RefSeq) Nep1; neprilysin-2
gene-APICC_08818	K00469|0|ame:408650|K00469 inositol oxygenase [EC:1.13.99.1] | (RefSeq) inositol oxygenase
gene-APICC_08828	K09396|0|ame:725966|K09396 forkhead box protein C | (RefSeq) croc; fork head domain-containing protein crocodile
gene-APICC_08851	K10637|0|ame:412897|K10637 E3 ubiquitin-protein ligase MYLIP [EC:2.3.2.27] | (RefSeq) dnr1; E3 ubiquitin-protein ligase MYLIP
gene-APICC_08866	K10151|8.43309e-65|ame:413183|K10151 cyclin D2 | (RefSeq) CycD; G1/S-specific cyclin-D2
gene-APICC_08872	K09048|0|ame:100576912|K09048 cyclic AMP-responsive element-binding protein 3 | (RefSeq) cyclic AMP response element-binding protein A
gene-APICC_08874	K10479|1.70792e-89|ame:411991|K10479 BTB/POZ domain-containing protein 7 | (RefSeq) BTB/POZ domain-containing protein 7
gene-APICC_08882	K09299|0|ame:100576993|K09299 zinc finger homeobox protein 1/2 | (RefSeq) zinc finger protein 1
gene-APICC_08886	K18625|0|ame:408897|K18625 protein Shroom | (RefSeq) Shroom; uncharacterized LOC408897
gene-APICC_08894	K10776|0|ame:413086|K10776 DNA ligase 3 [EC:6.5.1.1] | (RefSeq) lig3; DNA ligase 3
gene-APICC_08897	K06091|0|ame:409904|K06091 MAGUK p55 subfamily member 5 | (RefSeq) GB18930; uncharacterized LOC409904
gene-APICC_08899	K00280|5.01137e-155|ame:408544|K00280 lysyl oxidase-like protein 2/3/4 [EC:1.4.3.-] | (RefSeq) lox2, lox2-like; lysyl oxidase homolog 4
gene-APICC_08901	K10408|0|ame:412775|K10408 dynein heavy chain, axonemal | (RefSeq) DNAH2; dynein heavy chain 2, axonemal
gene-APICC_08904	K18595|0|ame:410261|K18595 echinoderm microtubule-associated protein-like 1/2 | (RefSeq) GB14446; echinoderm microtubule-associated protein-like CG42247
gene-APICC_08905	K04605|0|ame:406151|K04605 metabotropic glutamate receptor 2/3 | (RefSeq) mGlutR1, GB18621, Glura, mGlutR; metabotropic glutamate receptor 1
gene-APICC_08907	K08026|1.62489e-90|ame:552619|K08026 one cut domain, family member 1, hepatocyte nuclear factor 6 | (RefSeq) onecut; hepatocyte nuclear factor 6
gene-APICC_08922	K05210|0|ame:412818|K05210 glutamate receptor ionotropic, NMDA 2B | (RefSeq) NR2, Nmdar2; NMDA receptor 2
gene-APICC_08925	K09646|0|ame:409162|K09646 serine carboxypeptidase 1 [EC:3.4.16.-] | (RefSeq) GB11273; retinoid-inducible serine carboxypeptidase-like
gene-APICC_08928	K00016|0|ame:725482|K00016 L-lactate dehydrogenase [EC:1.1.1.27] | (RefSeq) GB11939; L-lactate dehydrogenase A-like 6A
gene-APICC_08937	K17704|3.72599e-113|ame:100578818|K17704 amyloid beta A4 precursor protein-binding family B member 1-interacting protein | (RefSeq) amyloid beta A4 precursor protein-binding family B member 1-interacting protein
gene-APICC_08942	K16727|0|ame:413677|K16727 Rho guanine nucleotide exchange factor 10 | (RefSeq) rho guanine nucleotide exchange factor 10
gene-APICC_08958	K00627|0|ame:551631|K00627 pyruvate dehydrogenase E2 component (dihydrolipoamide acetyltransferase) [EC:2.3.1.12] | (RefSeq) GB19366; dihydrolipoyllysine-residue acetyltransferase component of pyruvate dehydrogenase complex, mitochondrial-like
gene-APICC_08960	K08790|0|ame:724929|K08790 serine/threonine kinase 38 [EC:2.7.11.1] | (RefSeq) trc; serine/threonine-protein kinase tricorner
gene-APICC_08966	K08706|0|ame:724765|K08706 nuclear receptor subfamily 0 group A | (RefSeq) Eg, NR0A3; protein embryonic gonad
gene-APICC_08987	K05766|0|ame:724613|K05766 protein phosphatase slingshot [EC:3.1.3.16 3.1.3.48] | (RefSeq) uncharacterized LOC724613
gene-APICC_09005	K14049|0|ame:408995|K14049 dopamine D2-like receptor | (RefSeq) Dop3, GB14561; D2-like dopamine receptor
gene-APICC_09010	K10397|0|ame:411316|K10397 kinesin family member 6/9 | (RefSeq) kinesin-9; kinesin 9
gene-APICC_09018	K12319|0|ame:408880|K12319 guanylate cyclase soluble subunit beta [EC:4.6.1.2] | (RefSeq) Gycbeta1, AMGC1, AmsGC-beta1, AmsGCbeta1, GB20021, Gucy1b3; guanylate cyclase, soluble, beta 1
gene-APICC_09019	K17479|0|ame:411159|K17479 glutaredoxin domain-containing cysteine-rich protein 1 | (RefSeq) Grx-like1; uncharacterized LOC411159
gene-APICC_09035	K08810|0|ame:408594|K08810 triple functional domain protein [EC:2.7.11.1] | (RefSeq) trio; triple functional domain protein
gene-APICC_09037	K20478|1.66676e-26|ame:724634|K20478 golgin subfamily B member 1 | (RefSeq) lva; golgin subfamily B member 1
gene-APICC_09049	K13201|1.31539e-95|ame:551623|K13201 nucleolysin TIA-1/TIAR | (RefSeq) polyadenylate-binding protein RBP45C-like
gene-APICC_09051	K14686|9.31435e-54|ame:102654496|K14686 solute carrier family 31 (copper transporter), member 1 | (RefSeq) high affinity copper uptake protein 1-like
gene-APICC_09062	K18669|0|ame:412917|K18669 dual specificity tyrosine-phosphorylation-regulated kinase 2/3/4 [EC:2.7.12.1] | (RefSeq) GB14600; probable serine/threonine-protein kinase dyrk2
gene-APICC_09072	K09368|0|ame:408435|K09368 POU domain transcription factor, class 6 | (RefSeq) pdm3; POU domain, class 6, transcription factor 2
gene-APICC_09074	K10052|3.88099e-168|ame:411207|K10052 CCAAT/enhancer binding protein (C/EBP), invertebrate | (RefSeq) slbo; CCAAT/enhancer-binding protein
gene-APICC_09086	K10586|0|ame:411115|K10586 baculoviral IAP repeat-containing protein 6 (apollon) [EC:2.3.2.23] | (RefSeq) baculoviral IAP repeat-containing protein 6
gene-APICC_09090	K20242|0|ame:409644|K20242 ecotropic viral integration site 5 protein | (RefSeq) RabGAP11; ecotropic viral integration site 5 ortholog
gene-APICC_09102	K11294|8.49906e-78|ame:725047|K11294 nucleolin | (RefSeq) nucleolin 1
gene-APICC_09147	K20211|0|ame:406073|K20211 prospero homeobox 1 | (RefSeq) Pros; homeobox protein prospero
gene-APICC_09150	K04863|0|ame:408430|K04863 voltage-dependent calcium channel beta-2 | (RefSeq) Ca-beta; voltage-dependent L-type calcium channel subunit beta-2
gene-APICC_09151	K16682|0|ame:408431|K16682 LIM domain-containing protein | (RefSeq) LIM domain-containing protein jub
gene-APICC_09153	K18488|1.31395e-97|ame:726710|K18488 homeobox protein DLX2 | (RefSeq) Dll; distal-less
gene-APICC_09191	K01194|0|ame:410484|K01194 alpha,alpha-trehalase [EC:3.2.1.28] | (RefSeq) GB14803; trehalase-like
gene-APICC_09212	K04536|0|ame:410497|K04536 guanine nucleotide-binding protein G(I)/G(S)/G(T) subunit beta-1 | (RefSeq) guanine nucleotide-binding protein G(I)/G(S)/G(T) subunit beta-1
gene-APICC_09213	K14939|0|soc:105196791|K14939 cytochrome P450 family 307 subfamily A | (RefSeq) cytochrome P450 307a1-like
gene-APICC_09218	K05011|3.68575e-146|soc:105207447|K05011 chloride channel 2 | (RefSeq) chloride channel protein 2
gene-APICC_09222	K09275|0|ame:725290|K09275 transcription factor CP2 and related proteins | (RefSeq) gem; transcription factor CP2-like protein 1
gene-APICC_09225	K09212|2.47823e-93|ame:552397|K09212 krueppel-like factor, other | (RefSeq) GB12054; Krueppel-like factor 6
gene-APICC_09228	K17589|0|ame:408358|K17589 RB1-inducible coiled-coil protein 1 | (RefSeq) RB1-inducible coiled-coil protein 1
gene-APICC_09229	K15003|0|ame:408452|K15003 cytochrome P450 family 9 [EC:1.14.-.-] | (RefSeq) CYP9Q2; cytochrome P450 9e2
gene-APICC_09238	K14708|0|ame:724952|K14708 solute carrier family 26 (sodium-independent sulfate anion transporter), member 11 | (RefSeq) GB17034; sodium-independent sulfate anion transporter-like
gene-APICC_09244	K09420|0|ame:409733|K09420 myb proto-oncogene protein | (RefSeq) Myb; transcriptional activator Myb
gene-APICC_09247	K17493|0|ame:408631|K17493 calmodulin-regulated spectrin-associated protein | (RefSeq) patronin
gene-APICC_09252	K04560|5.74576e-167|ame:410279|K04560 syntaxin 1A | (RefSeq) Syx1A; syntaxin 1A
gene-APICC_09253	K05313|3.97398e-167|aec:105150883|K05313 glutamate receptor, ionotropic, invertebrate | (RefSeq) glutamate receptor ionotropic, delta-2-like
gene-APICC_09263	K20067|0|ame:413428|K20067 stonin-1/2 | (RefSeq) stnB; uncharacterized LOC413428
gene-APICC_09269	K13708|0|ame:725248|K13708 dedicator of cytokinesis protein 1 | (RefSeq) mbc; dedicator of cytokinesis protein 1
gene-APICC_09275	K09172|7.3418e-120|ame:410259|K09172 nuclear factor I, invertebrate | (RefSeq) nuclear factor 1 X-type
gene-APICC_09277	K12114|0|ame:410253|K12114 vrille | (RefSeq) Vri; ataxin-2 homolog
gene-APICC_09282	K14003|0|ame:410340|K14003 prolactin regulatory element-binding protein | (RefSeq) prolactin regulatory element-binding protein
gene-APICC_09285	K01278|0|ame:410337|K01278 dipeptidyl-peptidase 4 [EC:3.4.14.5] | (RefSeq) GB14496; venom dipeptidylpeptidase IV
gene-APICC_09292	K04650|0|ame:724535|K04650 nuclear receptor co-repressor 1 | (RefSeq) GB12686; uncharacterized LOC724535
gene-APICC_09293	K08654|0|ame:408618|K08654 proprotein convertase subtilisin/kexin type 5 [EC:3.4.21.-] | (RefSeq) furin-like protease 2
gene-APICC_09296	K08031|2.65564e-171|ame:724238|K08031 paired box protein 6 | (RefSeq) GB12355; paired box protein Pax-6-like
gene-APICC_09304	K05619|0|ame:411132|K05619 transglutaminase 1 [EC:2.3.2.13] | (RefSeq) Tg, GB11241; transglutaminase
gene-APICC_09316	K04874|8.36363e-47|ame:408343|K04874 potassium voltage-gated channel Shaker-related subfamily A member 1 | (RefSeq) potassium voltage-gated channel protein Shaker
gene-APICC_09317	K04874|0|ame:408343|K04874 potassium voltage-gated channel Shaker-related subfamily A member 1 | (RefSeq) potassium voltage-gated channel protein Shaker
gene-APICC_09319	K05761|0|ame:410324|K05761 villin 1 | (RefSeq) qua; villin-like protein quail
gene-APICC_09321	K17335|0|ame:408354|K17335 nuclear factor of activated T-cells 5 | (RefSeq) NFAT; nuclear factor of activated T-cells 5
gene-APICC_09333	K09108|4.04808e-44|ame:726729|K09108 transcription factor AP-4 | (RefSeq) crp; helix-loop-helix protein 11
gene-APICC_09334	K14636|0|ame:725064|K14636 MFS transporter, DHA1 family, solute carrier family 18 (vesicular acetylcholine transporter), member 3 | (RefSeq) vesicular acetylcholine transporter
gene-APICC_09353	K09851|0|ame:724888|K09851 Ras association domain-containing protein 2/4 | (RefSeq) Rassf; ras association domain-containing protein 2
gene-APICC_09358	K20478|0|ame:724634|K20478 golgin subfamily B member 1 | (RefSeq) lva; golgin subfamily B member 1
gene-APICC_09360	K17452|5.80284e-152|ame:408661|K17452 zinc finger protein AEBP2 | (RefSeq) GB19838; uncharacterized LOC408661
gene-APICC_09362	K06537|2.45976e-100|ame:102656585|K06537 CD151 antigen | (RefSeq) CD151 antigen-like
gene-APICC_09370	K08958|0|ame:410831|K08958 casein kinase 1, gamma [EC:2.7.11.1] | (RefSeq) gish; casein kinase I
gene-APICC_09374	K09100|0|ame:410669|K09100 single-minded | (RefSeq) sim; single-minded homolog 2
gene-APICC_09375	K05088|0|ame:410671|K05088 proto-oncogene tyrosine-protein kinase ROS [EC:2.7.10.1] | (RefSeq) sev; proto-oncogene tyrosine-protein kinase ROS
gene-APICC_09377	K10720|0|ame:408398|K10720 CYP306A1; ecdysteroid 25-hydroxylase | (RefSeq) CYP306A1; cytochrome P450 306a1
gene-APICC_09383	K20007|0|ame:411958|K20007 potassium channel subfamily K member 18 | (RefSeq) GB20110; ankyrin repeat domain-containing protein 12-like
gene-APICC_09387	K16683|0|ame:409898|K16683 protein expanded | (RefSeq) GB18620; protein expanded-like
gene-APICC_09407	K10408|0|cfo:105247916|K10408 dynein heavy chain, axonemal | (RefSeq) dynein heavy chain 2, axonemal
gene-APICC_09411	K13091|0|ame:552289|K13091 RNA-binding protein 39 | (RefSeq) RNA-binding protein 39
gene-APICC_09416	K10457|0|ame:413623|K10457 kelch-like protein 20 | (RefSeq) dbo; kelch-like protein diablo
gene-APICC_09418	K11143|0|ame:410477|K11143 dynein intermediate chain 2, axonemal | (RefSeq) dynein intermediate chain 3, ciliary-like
gene-APICC_09422	K09336|5.59565e-93|ame:411315|K09336 visual system homeobox protein 2 | (RefSeq) visual system homeobox 2
gene-APICC_09424	K04157|0|ame:411323|K04157 5-hydroxytryptamine receptor 2 | (RefSeq) 5-HT2alpha, GB18151; serotonin receptor
gene-APICC_09434	K17338|0|ame:408942|K17338 receptor expression-enhancing protein 1/2/3/4 | (RefSeq) uncharacterized protein T19C3.4
gene-APICC_09437	K12035|0|ame:408420|K12035 tripartite motif-containing protein 71 [EC:2.3.2.27] | (RefSeq) RING finger protein nhl-1
gene-APICC_09439	K14387|0|ame:408935|K14387 solute carrier family 5 (high affinity choline transporter), member 7 | (RefSeq) GB11121; high-affinity choline transporter 1
gene-APICC_09445	K12567|0|nvi:100118006|K12567 titin [EC:2.7.11.1] | (RefSeq) titin
gene-APICC_09450	K08701|0|cfo:105253476|K08701 nuclear receptor subfamily 1 group D member 3 | (RefSeq) nuclear hormone receptor E75
gene-APICC_09464	K09382|4.6876e-133|ame:726200|K09382 paired box protein 1/9 | (RefSeq) Pax-1; paired box protein Pax-1
gene-APICC_09467	K16677|0|ame:551706|K16677 dachs | (RefSeq) Myo20; unconventional myosin-IXb
gene-APICC_09468	K09614|0|ame:725241|K09614 corin [EC:3.4.21.-] | (RefSeq) SP30; uncharacterized LOC725241
gene-APICC_09477	K12838|0|ame:725115|K12838 poly(U)-binding-splicing factor PUF60 | (RefSeq) poly(U)-binding-splicing factor half pint
gene-APICC_09482	K17598|0|ame:408337|K17598 synaptotagmin-like protein | (RefSeq) btsz; uncharacterized LOC408337
gene-APICC_09484	K19867|0|ame:410204|K19867 LIM domain-binding protein 3 | (RefSeq) GB13229; titin-like
gene-APICC_09490	K09228|0|ame:724604|K09228 KRAB domain-containing zinc finger protein | (RefSeq) GB16690; uncharacterized LOC724604
gene-APICC_09495	K10436|0|ame:411371|K10436 microtubule-associated protein, RP/EB family | (RefSeq) microtubule-associated protein RP/EB family member 1
gene-APICC_09504	K16669|0|ame:410009|K16669 protocadherin Fat 4 | (RefSeq) ft; cadherin-related tumor suppressor
gene-APICC_09508	K14943|0|ame:410758|K14943 muscleblind | (RefSeq) mbl; zinc finger protein 36, C3H1 type-like 3
gene-APICC_09516	K10596|0|ame:409564|K10596 ubiquitin conjugation factor E4 A [EC:2.3.2.27] | (RefSeq) ubiquitin conjugation factor E4 A
gene-APICC_09522	K01528|0|ame:410923|K01528 dynamin GTPase [EC:3.6.5.5] | (RefSeq) shi; dynamin
gene-APICC_09530	K16449|0|ame:725485|K16449 regulator of G-protein signaling | (RefSeq) uncharacterized LOC725485
gene-APICC_09533	K13171|3.72119e-63|hst:105186270|K13171 serine/arginine repetitive matrix protein 1 | (RefSeq) serine/arginine repetitive matrix protein 1
gene-APICC_09534	K03125|0|ame:412176|K03125 transcription initiation factor TFIID subunit 1 | (RefSeq) Taf1; transcription initiation factor TFIID subunit 1
gene-APICC_09537	K14398|9.12454e-99|ame:551973|K14398 cleavage and polyadenylation specificity factor subunit 6/7 | (RefSeq) cleavage and polyadenylation specificity factor subunit CG7185
gene-APICC_09541	K11320|0|ame:413341|K11320 E1A-binding protein p400 [EC:3.6.4.-] | (RefSeq) helicase domino
gene-APICC_09547	K09041|0|ame:725081|K09041 nuclear factor erythroid 2, invertebrate | (RefSeq) segmentation protein cap'n'collar
gene-APICC_09555	K05313|0|ame:410623|K05313 glutamate receptor, ionotropic, invertebrate | (RefSeq) GB15070; uncharacterized LOC410623
gene-APICC_09558	K17973|0|ame:413950|K17973 N-terminal acetyltransferase B complex non-catalytic subunit | (RefSeq) psidin; N-alpha-acetyltransferase 25, NatB auxiliary subunit
gene-APICC_09559	K19755|1.18391e-169|ame:726810|K19755 radial spoke head protein 1 | (RefSeq) GB13851; radial spoke head 1 homolog
gene-APICC_09581	K16578|0|ame:410545|K16578 CLIP-associating protein 1/2 | (RefSeq) chb; CLIP-associating protein 1-A
gene-APICC_09590	K10415|0|ame:413409|K10415 dynein intermediate chain, cytosolic | (RefSeq) Dic; cytoplasmic dynein 1 intermediate chain
gene-APICC_09606	K08518|0|ame:408267|K08518 syntaxin-binding protein 5 | (RefSeq) STXBP5; syntaxin-binding protein 5
gene-APICC_09607	K07376|0|hst:105180461|K07376 cGMP-dependent protein kinase 1 [EC:2.7.11.12] | (RefSeq) cGMP-dependent protein kinase, isozyme 2 forms cD4/T1/T3A/T3B
gene-APICC_09614	K04885|0|hst:105192186|K04885 potassium voltage-gated channel Shab-related subfamily B member 1 | (RefSeq) potassium voltage-gated channel protein Shab
gene-APICC_09625	K04530|0|ame:410852|K04530 amyloid beta A4 precursor protein-binding family B member 2 | (RefSeq) GB14830; protein Fe65 homolog
gene-APICC_09632	K00710|0|ame:410470|K00710 polypeptide N-acetylgalactosaminyltransferase [EC:2.4.1.41] | (RefSeq) putative polypeptide N-acetylgalactosaminyltransferase 9
gene-APICC_09635	K08624|0|ame:412091|K08624 a disintegrin and metalloproteinase with thrombospondin motifs 9 [EC:3.4.24.-] | (RefSeq) GB10715; A disintegrin and metalloproteinase with thrombospondin motifs 9-like
gene-APICC_09637	K09237|0|hst:105183342|K09237 tramtrack | (RefSeq) protein tramtrack, beta isoform-like
gene-APICC_09642	K17083|0|ame:408836|K17083 kindlin 2 | (RefSeq) unc-112-related protein
gene-APICC_09652	K04834|0|ame:409018|K04834 voltage-gated sodium channel type II alpha | (RefSeq) Para, GB12929; sodium channel protein paralytic
gene-APICC_09653	K10352|0|ame:409843|K10352 myosin heavy chain | (RefSeq) Mhc1; myosin heavy chain, muscle
gene-APICC_09660	K14313|0|ame:412835|K14313 nuclear pore complex protein Nup53 | (RefSeq) GB17449; uncharacterized LOC412835
gene-APICC_09662	K13866|0|ame:551796|K13866 solute carrier family 7 (cationic amino acid transporter), member 4 | (RefSeq) cationic amino acid transporter 4
gene-APICC_09666	K16175|0|ame:413669|K16175 protein scribble | (RefSeq) protein lap4
gene-APICC_09676	K01895|0|ame:409624|K01895 acetyl-CoA synthetase [EC:6.2.1.1] | (RefSeq) acetyl-coenzyme A synthetase
gene-APICC_09677	K09428|0|ame:408758|K09428 E74-like factor 1/2/4 | (RefSeq) E74, GB10759; ecdysteroid-regulated gene E74
gene-APICC_09678	K11540|0|ame:410408|K11540 carbamoyl-phosphate synthase / aspartate carbamoyltransferase / dihydroorotase [EC:6.3.5.5 2.1.3.2 3.5.2.3] | (RefSeq) Cad; conserved ATPase domain protein
gene-APICC_09686	K12349|0|ame:409628|K12349 neutral ceramidase [EC:3.5.1.23] | (RefSeq) CDase; neutral ceramidase
gene-APICC_09696	K09313|0|ame:551460|K09313 homeobox protein cut-like | (RefSeq) ct; homeobox protein cut
gene-APICC_09703	K20730|0|ame:411490|K20730 beta-hexosaminidase Fdl [EC:3.2.1.52] | (RefSeq) FDL; probable beta-hexosaminidase fdl
gene-APICC_09704	K10408|0|ame:411301|K10408 dynein heavy chain, axonemal | (RefSeq) dynein heavy chain 10, axonemal
gene-APICC_09711	K00907|0|ame:413190|K00907 myosin-light-chain kinase [EC:2.7.11.18] | (RefSeq) GB14586; calcium-dependent protein kinase 4-like
gene-APICC_09717	K08145|0|ame:726762|K08145 MFS transporter, SP family, solute carrier family 2 (facilitated glucose transporter), member 8 | (RefSeq) GB17947; facilitated trehalose transporter Tret1-like
gene-APICC_09718	K05694|0|ame:100576384|K05694 receptor-type tyrosine-protein phosphatase beta [EC:3.1.3.48] | (RefSeq) tyrosine-protein phosphatase 10D
gene-APICC_09719	K18757|0|ame:724517|K18757 la-related protein 1 | (RefSeq) larp; la-related protein 1B
gene-APICC_00512	K08018|0|ame:408810|K08018 Rap guanine nucleotide exchange factor 2 | (RefSeq) GB20093; rap guanine nucleotide exchange factor 2-like
gene-APICC_00549	K17936|0|ame:408945|K17936 sorting nexin-27 | (RefSeq) sorting nexin-27
gene-APICC_00551	K15601|0|hst:105191947|K15601 lysine-specific demethylase 3 [EC:1.14.11.-] | (RefSeq) lysine-specific demethylase 3B
gene-APICC_00597	K09113|0|ame:410953|K09113 MAX-like protein X | (RefSeq) Mio; MLX-interacting protein
gene-APICC_00601	K03955|6.34784e-124|ame:102654169|K03955 NADH dehydrogenase (ubiquinone) 1 alpha/beta subcomplex 1 | (RefSeq) acyl carrier protein, mitochondrial
gene-APICC_00614	K16307|0|ame:412132|K16307 serine/threonine-protein kinase MRCK [EC:2.7.11.1] | (RefSeq) gek; serine/threonine-protein kinase Genghis Khan
gene-APICC_00616	K17277|0|ame:408693|K17277 epidermal growth factor receptor kinase substrate 8 | (RefSeq) GB11269; epidermal growth factor receptor kinase substrate 8-like
gene-APICC_00620	K02084|0|ame:100578356|K02084 apoptotic protease-activating factor | (RefSeq) apoptotic protease-activating factor 1-like
gene-APICC_00633	K09500|0|ame:551436|K09500 T-complex protein 1 subunit theta | (RefSeq) T-complex protein 1 subunit theta
gene-APICC_00641	K03522|0|ame:551710|K03522 electron transfer flavoprotein alpha subunit | (RefSeq) electron transfer flavoprotein subunit alpha, mitochondrial
gene-APICC_00652	K06276|0|ame:410732|K06276 3-phosphoinositide dependent protein kinase-1 [EC:2.7.11.1] | (RefSeq) 3-phosphoinositide-dependent protein kinase 1
gene-APICC_00709	K00026|0|ame:726838|K00026 malate dehydrogenase [EC:1.1.1.37] | (RefSeq) probable malate dehydrogenase, mitochondrial
gene-APICC_00721	K13697|0|ame:413594|K13697 abhydrolase domain-containing protein 2 | (RefSeq) Hydr2; abhydrolase domain-containing protein 2
gene-APICC_00734	K12811|0|ame:727008|K12811 ATP-dependent RNA helicase DDX46/PRP5 [EC:3.6.4.13] | (RefSeq) probable ATP-dependent RNA helicase DDX46
gene-APICC_00736	K04404|0|ame:726947|K04404 TAK1-binding protein 2 | (RefSeq) Tab; TGF-beta-activated kinase 1 and MAP3K7-binding protein 3
gene-APICC_00754	K20213|4.56621e-134|ame:726124|K20213 RUNX transcription factor Runt | (RefSeq) GB11654; segmentation protein Runt-like
gene-APICC_00759	K02886|0|ame:552641|K02886 large subunit ribosomal protein L2 | (RefSeq) mRpL2; 39S ribosomal protein L2, mitochondrial
gene-APICC_00767	K03164|0|ame:724215|K03164 DNA topoisomerase II [EC:5.99.1.3] | (RefSeq) Top2; DNA topoisomerase 2
gene-APICC_00777	K16681|0|ame:725591|K16681 protein crumbs | (RefSeq) crb; protein crumbs
gene-APICC_00780	K10575|1.88332e-113|ame:551971|K10575 ubiquitin-conjugating enzyme E2 G1 [EC:2.3.2.23] | (RefSeq) Ube2g1, GB13798; ubiquitin-conjugating enzyme E2G 1 (UBC7 homolog, yeast)
gene-APICC_00783	K16484|0|ame:100578040|K16484 rotatin | (RefSeq) rotatin
gene-APICC_00806	K04739|0|soc:105193728|K04739 cAMP-dependent protein kinase regulator | (RefSeq) cAMP-dependent protein kinase type I regulatory subunit
gene-APICC_00810	K01410|0|ame:412784|K01410 mitochondrial intermediate peptidase [EC:3.4.24.59] | (RefSeq) mitochondrial intermediate peptidase
gene-APICC_00816	K05128|0|hst:105186823|K05128 RYK receptor-like tyrosine kinase [EC:2.7.10.1] | (RefSeq) tyrosine-protein kinase Dnt
gene-APICC_00838	K04834|0|ame:409018|K04834 voltage-gated sodium channel type II alpha | (RefSeq) Para, GB12929; sodium channel protein paralytic
gene-APICC_00873	K03068|0|ame:551021|K03068 low density lipoprotein receptor-related protein 5/6 | (RefSeq) LRP6, arrow; low-density lipoprotein receptor-related protein 6
gene-APICC_00881	K01278|0|ame:411229|K01278 dipeptidyl-peptidase 4 [EC:3.4.14.5] | (RefSeq) GB10067; venom dipeptidyl peptidase 4-like
gene-APICC_00906	K15103|4.36128e-171|ame:410791|K15103 solute carrier family 25 (mitochondrial uncoupling protein), member 8/9 | (RefSeq) GB10711; mitochondrial uncoupling protein 2-like
gene-APICC_00923	K13190|0|ame:552467|K13190 RNA-binding protein 15 | (RefSeq) nito; putative RNA-binding protein 15B
gene-APICC_00930	K12603|1.5388e-06|ame:412552|K12603 CCR4-NOT transcription complex subunit 6 [EC:3.1.13.4] | (RefSeq) twin; CCR4-NOT transcription complex subunit 6-like
gene-APICC_00961	K01931|0|ame:724242|K01931 protein neuralized [EC:2.3.2.27] | (RefSeq) neur; protein neuralized
gene-APICC_00998	K13811|0|ame:413048|K13811 3'-phosphoadenosine 5'-phosphosulfate synthase [EC:2.7.7.4 2.7.1.25] | (RefSeq) GB11122; bifunctional 3'-phosphoadenosine 5'-phosphosulfate synthase 2-like
gene-APICC_00999	K08886|0|ame:413052|K08886 activated CDC42 kinase 1 [EC:2.7.10.2 2.7.11.1] | (RefSeq) Ack; uncharacterized LOC413052
gene-APICC_09720	K13356|3.60101e-169|ame:100576895|K13356 alcohol-forming fatty acyl-CoA reductase [EC:1.2.1.84] | (RefSeq) putative fatty acyl-CoA reductase CG5065
gene-APICC_09724	K04908|0|ame:100820634|K04908 potassium voltage-gated channel Eag-related subfamily H member 5 | (RefSeq) potassium voltage-gated channel protein eag-like
gene-APICC_09728	K17307|0|ame:409950|K17307 fibulin 1/2 | (RefSeq) GB11007; fibrillin-1-like
gene-APICC_09739	K16340|0|ame:410926|K16340 PH domain and leucine-rich repeat-containing protein phosphatase [EC:3.1.3.16] | (RefSeq) Phlpp; PH domain leucine-rich repeat-containing protein phosphatase 2
gene-APICC_09743	K04615|0|ame:410979|K04615 gamma-aminobutyric acid type B receptor | (RefSeq) GABA-B-R3; gamma-aminobutyric acid type B receptor subunit 1
gene-APICC_09747	K05727|0|ame:725928|K05727 dedicator of cytokinesis protein 3 | (RefSeq) dedicator of cytokinesis protein 3
gene-APICC_09748	K08796|0|ame:413633|K08796 BR serine/threonine kinase [EC:2.7.11.1] | (RefSeq) serine/threonine-protein kinase BRSK2
gene-APICC_09754	K06068|0|ame:411270|K06068 novel protein kinase C delta type [EC:2.7.11.13] | (RefSeq) Pkcdelta; uncharacterized LOC411270
gene-APICC_09757	K00710|0|aec:105150450|K00710 polypeptide N-acetylgalactosaminyltransferase [EC:2.4.1.41] | (RefSeq) polypeptide N-acetylgalactosaminyltransferase 2
gene-APICC_09759	K17501|0|ame:724192|K17501 protein phosphatase 1E [EC:3.1.3.16] | (RefSeq) titin-like
gene-APICC_09770	K06839|0|ame:408960|K06839 slit 2 | (RefSeq) sli; protein slit
gene-APICC_09771	K17343|9.57376e-176|ame:724916|K17343 peripherin-2 | (RefSeq) uncharacterized LOC724916
gene-APICC_09772	K11665|0|ame:410352|K11665 DNA helicase INO80 [EC:3.6.4.12] | (RefSeq) putative DNA helicase Ino80
gene-APICC_09777	K07378|0|ame:409003|K07378 neuroligin | (RefSeq) NLG-3, GB18290, Nlgn3; neuroligin 3
gene-APICC_09782	K19941|0|ame:551737|K19941 synapsin | (RefSeq) Syn; synapsin
gene-APICC_09786	K19483|0|ame:725433|K19483 neuron navigator 2 [EC:3.6.4.12] | (RefSeq) uncharacterized LOC725433
gene-APICC_09797	K06051|1.35703e-122|ame:410351|K06051 delta | (RefSeq) neurogenic locus protein delta
gene-APICC_09798	K19530|0|ame:552577|K19530 junctophilin | (RefSeq) GB18443; junctophilin-1-like
gene-APICC_09804	K01049|0|ame:406104|K01049 acetylcholinesterase [EC:3.1.1.7] | (RefSeq) AChE-2, ACE2, Ache, GB14873; acetylcholinesterase 2
gene-APICC_09806	K09108|0|ame:726729|K09108 transcription factor AP-4 | (RefSeq) crp; helix-loop-helix protein 11
gene-APICC_09807	K12567|0|ame:551259|K12567 titin [EC:2.7.11.1] | (RefSeq) zormin; titin
gene-APICC_09808	K19930|0|ame:411277|K19930 SRC kinase signaling inhibitor 1 | (RefSeq) uncharacterized LOC411277
gene-APICC_09809	K11583|0|ame:412914|K11583 serine/threonine-protein phosphatase 2A regulatory subunit B'' | (RefSeq) GB15363; uncharacterized LOC412914
gene-APICC_09828	K09267|0|ame:726150|K09267 transcription factor SOX1/3/14/21 (SOX group B) | (RefSeq) GB10525; transcription factor Sox-21-B-like
gene-APICC_09843	K02306|0|ame:552545|K02306 dally | (RefSeq) dally; division abnormally delayed protein
gene-APICC_09857	K09411|0|ame:724979|K09411 forkhead box protein, other | (RefSeq) GB11793; forkhead box protein A2-A-like
gene-APICC_09869	K10339|0|ame:102654173|K10339 ankyrin repeat and SOCS box protein 17 | (RefSeq) uncharacterized LOC102654173
gene-APICC_09882	K02375|0|ame:100576247|K02375 frizzled 5/8 | (RefSeq) Fz5, fz2; frizzled 2
gene-APICC_09884	K09218|0|ame:410464|K09218 snail, invertebrate | (RefSeq) Snai, Snail; protein escargot
gene-APICC_09893	K09321|4.81625e-104|ame:725495|K09321 homeobox protein GBX | (RefSeq) homeobox protein GBX-2
gene-APICC_09922	K09228|2.80715e-45|dre:101885416|K09228 KRAB domain-containing zinc finger protein | (RefSeq) zinc finger protein 721-like
gene-APICC_09925	K08858|0|ame:102656656|K08858 serine/threonine-protein kinase SBK [EC:2.7.11.1] | (RefSeq) uncharacterized LOC102656656
gene-APICC_09937	K15614|0|ame:413366|K15614 homeobox protein SIX1 | (RefSeq) GB15213; homeobox protein SIX1-like
gene-APICC_09940	K19684|0|ame:725083|K19684 clusterin-associated protein 1 | (RefSeq) clusterin-associated protein 1-like
gene-APICC_09941	K00501|0|ame:408930|K00501 tyrosine 3-monooxygenase [EC:1.14.16.2] | (RefSeq) TyHyd, GB15303; tyrosine hydroxylase
gene-APICC_09943	K01183|3.64966e-63|aec:105146409|K01183 chitinase [EC:3.2.1.14] | (RefSeq) uncharacterized threonine-rich GPI-anchored glycoprotein PJ4664.02
gene-APICC_09947	K09381|0|ame:410499|K09381 paired box protein 3/7 | (RefSeq) Prd; protein gooseberry
gene-APICC_09955	K09207|2.64981e-163|ame:725885|K09207 krueppel-like factor 6/7 | (RefSeq) Krueppel-like factor 6
gene-APICC_09961	K19473|1.00011e-64|ame:551364|K19473 homeobox protein SIX3/6 | (RefSeq) homeobox protein SIX3
gene-APICC_09967	K20632|0|ame:410706|K20632 deleted in liver cancer protein | (RefSeq) StARD13; rho GTPase-activating protein 7
gene-APICC_09982	K09342|5.29624e-86|ame:411104|K09342 homeobox protein Nkx-2.1 | (RefSeq) homeobox protein Nkx-2.4
gene-APICC_09983	K00901|0|ame:408809|K00901 diacylglycerol kinase (ATP) [EC:2.7.1.107] | (RefSeq) diacylglycerol kinase theta
gene-APICC_09985	K16506|0|ame:411157|K16506 protocadherin Fat 1/2/3 | (RefSeq) GB16822; fat-like cadherin-related tumor suppressor homolog
gene-APICC_09987	K19932|2.26144e-102|ame:551385|K19932 neuronal calcium sensor 1 | (RefSeq) frequenin-1
gene-APICC_10004	K06103|0|ame:411347|K06103 calcium/calmodulin-dependent serine protein kinase [EC:2.7.11.1] | (RefSeq) peripheral plasma membrane protein CASK
gene-APICC_10010	K05313|0|hst:105185628|K05313 glutamate receptor, ionotropic, invertebrate | (RefSeq) glutamate receptor ionotropic, kainate 2
gene-APICC_10011	K08558|0|ame:551232|K08558 nuclear receptor subfamily 4 group A member 2 | (RefSeq) GB15642; probable nuclear hormone receptor HR38
gene-APICC_10012	K05312|0|ame:410478|K05312 nicotinic acetylcholine receptor, invertebrate | (RefSeq) nAChRb1, GB17819, nAChRbeta1; nicotinic acetylcholine receptor beta1 subunit
gene-APICC_10026	K08469|0|aec:105153594|K08469 G protein-coupled receptor 158 | (RefSeq) probable G-protein coupled receptor 158
gene-APICC_10034	K05312|0|ame:406153|K05312 nicotinic acetylcholine receptor, invertebrate | (RefSeq) nAChRa2, Apisa2, GB18518; nicotinic acetylcholine receptor alpha2 subunit
gene-APICC_10040	K08110|0|ame:552340|K08110 glypican 4 | (RefSeq) dlp; glypican-4
gene-APICC_10050	K17633|0|aec:105147960|K17633 RAS protein activator-like 2 | (RefSeq) probable Ras GTPase-activating protein
gene-APICC_10053	K08802|0|ame:413510|K08802 SNF related kinase [EC:2.7.11.1] | (RefSeq) SNF-related serine/threonine-protein kinase
gene-APICC_10063	K09332|0|ame:724196|K09332 retina and anterior neural fold homeobox protein | (RefSeq) Rx; retinal homeobox protein Rx1
gene-APICC_10072	K09216|0|ame:552100|K09216 ovo | (RefSeq) ovo; protein ovo
gene-APICC_10077	K07200|1.66169e-150|ame:724442|K07200 5'-AMP-activated protein kinase, regulatory gamma subunit | (RefSeq) GB12579; dentin sialophosphoprotein-like
gene-APICC_10079	K19398|0|cfo:105253955|K19398 Bardet-Biedl syndrome 9 protein | (RefSeq) protein PTHB1
gene-APICC_10086	K06842|1.49954e-163|ame:724736|K06842 semaphorin 6 | (RefSeq) semaphorin-1A-like
gene-APICC_10111	K12494|0|ame:411463|K12494 PH and SEC7 domain-containing protein | (RefSeq) PH and SEC7 domain-containing protein 2
gene-APICC_10114	K17725|0|ame:551510|K17725 sulfur dioxygenase [EC:1.13.11.18] | (RefSeq) uncharacterized LOC551510
gene-APICC_10146	K19326|0|ame:551356|K19326 nesprin-1 | (RefSeq) nesprin-1
gene-APICC_10158	K01580|0|ame:408432|K01580 glutamate decarboxylase [EC:4.1.1.15] | (RefSeq) glutamate decarboxylase
gene-APICC_10171	K01197|0|ame:406146|K01197 hyaluronoglucosaminidase [EC:3.2.1.35] | (RefSeq) GB18543; hyaluronoglucosaminidase
gene-APICC_10177	K09300|3.9701e-136|ame:410642|K09300 homeobox protein abdominal-B and related proteins | (RefSeq) Abd-B; homeobox protein abdominal-B
gene-APICC_10180	K09311|1.55182e-172|ame:551506|K09311 Antp family, other | (RefSeq) Scr; sex combs reduced
gene-APICC_10181	K09311|8.658e-94|ame:406077|K09311 Antp family, other | (RefSeq) Antp, GB18813; homeotic protein antennapedia
gene-APICC_01018	K08701|0|ame:413076|K08701 nuclear receptor subfamily 1 group D member 3 | (RefSeq) NR1E1; ecdysone-induced protein 78C
gene-APICC_01021	K08031|6.97159e-171|ame:102654776|K08031 paired box protein 6 | (RefSeq) paired box protein Pax-6
gene-APICC_01025	K19475|0|ame:726643|K19475 WAS/WASL-interacting protein | (RefSeq) Vrp1; formin-like protein 14
gene-APICC_01033	K00933|0|ame:550932|K00933 creatine kinase [EC:2.7.3.2] | (RefSeq) Argk, GB10973; arginine kinase
gene-APICC_01034	K16336|4.92499e-104|ame:413557|K16336 syndecan 2 | (RefSeq) Sdc; syndecan
gene-APICC_01068	K13298|0|ame:100577138|K13298 dual 3',5'-cyclic-AMP and -GMP phosphodiesterase 11 [EC:3.1.4.17 3.1.4.35] | (RefSeq) dual 3',5'-cyclic-AMP and -GMP phosphodiesterase 11-like
gene-APICC_01077	K11798|0|ame:412406|K11798 bromodomain and WD repeat domain containing protein 1/3 | (RefSeq) BRWD3; PH-interacting protein
gene-APICC_01112	K05119|0|ame:408718|K05119 anaplastic lymphoma kinase [EC:2.7.10.1] | (RefSeq) leukocyte tyrosine kinase receptor
gene-APICC_01157	K11128|1.21776e-69|ame:413686|K11128 H/ACA ribonucleoprotein complex subunit 1 | (RefSeq) H/ACA ribonucleoprotein complex subunit 1
gene-APICC_01168	K10360|0|cfo:105254872|K10360 myosin IX | (RefSeq) Myosin-IXa; unconventional myosin-IXb-like
gene-APICC_01169	K00286|0|ame:408859|K00286 pyrroline-5-carboxylate reductase [EC:1.5.1.2] | (RefSeq) pyrroline-5-carboxylate reductase 2
gene-APICC_01190	K11887|0|ame:409686|K11887 proteasomal ATPase-associated factor 1 | (RefSeq) NACHT domain- and WD repeat-containing protein 1
gene-APICC_01201	K14354|0|ame:552333|K14354 solute carrier organic anion transporter family, member 4A | (RefSeq) solute carrier organic anion transporter family member 4A1-like
gene-APICC_01248	K19801|0|ame:408373|K19801 phosphatidylinositol 4-kinase B [EC:2.7.1.67] | (RefSeq) phosphatidylinositol 4-kinase beta
gene-APICC_01249	K14808|0|ame:413660|K14808 ATP-dependent RNA helicase DDX54/DBP10 [EC:3.6.4.13] | (RefSeq) ATP-dependent RNA helicase DDX54
gene-APICC_01271	K17585|2.29981e-60|ame:408740|K17585 phosphatase and actin regulator 4 | (RefSeq) phosphatase and actin regulator 4
gene-APICC_01274	K16343|0|ame:410570|K16343 calcium-independent phospholipase A2 [EC:3.1.1.4] | (RefSeq) 85/88 kDa calcium-independent phospholipase A2
gene-APICC_01279	K11306|0|aec:105143378|K11306 histone acetyltransferase MYST4 [EC:2.3.1.48] | (RefSeq) histone acetyltransferase KAT6B
gene-APICC_01287	K06277|0|ame:409856|K06277 Rap guanine nucleotide exchange factor 1 | (RefSeq) guanine nucleotide-releasing factor 2
gene-APICC_01351	K05126|0|ame:412667|K05126 proto-oncogene tyrosine-protein kinase Ret [EC:2.7.10.1] | (RefSeq) proto-oncogene tyrosine-protein kinase receptor Ret
gene-APICC_01369	K13162|0|nvi:100123707|K13162 poly(rC)-binding protein 2/3/4 | (RefSeq) poly(rC)-binding protein 3
gene-APICC_01385	K11450|0|ame:726469|K11450 lysine-specific histone demethylase 1A [EC:1.-.-.-] | (RefSeq) Su(var)3-3; lysine-specific histone demethylase 1A
gene-APICC_01394	K20476|0|ame:411939|K20476 RAB6A-GEF complex partner protein 1 | (RefSeq) guanine nucleotide exchange factor subunit Rich
gene-APICC_01395	K18733|0|ame:102654369|K18733 la-related protein 6 | (RefSeq) la-related protein 6
gene-APICC_01452	K18529|0|ame:409498|K18529 kinase suppressor of Ras 2 [EC:2.7.11.1] | (RefSeq) ksr; kinase suppressor of Ras 2
gene-APICC_01473	K08030|9.73944e-172|ame:725220|K08030 homeobox protein Nkx-6.1 | (RefSeq) homeobox protein Nkx-6.1-like
gene-APICC_01478	K02154|0|ame:412810|K02154 V-type H+-transporting ATPase subunit a | (RefSeq) V-type proton ATPase 116 kDa subunit a
gene-APICC_01531	K08048|0|ame:726262|K08048 adenylate cyclase 8 [EC:4.6.1.1] | (RefSeq) GB19497, ac8; adenylate cyclase type 8-like
gene-APICC_01543	K13163|0|ame:409423|K13163 male-specific lethal 1 | (RefSeq) GB18447; male-specific lethal 1 homolog
gene-APICC_01562	K03155|0|ame:550811|K03155 timeless | (RefSeq) Tim2; protein timeless homolog
gene-APICC_01563	K03032|0|ame:409699|K03032 26S proteasome regulatory subunit N2 | (RefSeq) GB19286; 26S proteasome non-ATPase regulatory subunit 1-like
gene-APICC_01595	K02105|0|ame:408399|K02105 catenin beta 1 | (RefSeq) arm, GB12463; armadillo segment polarity protein
gene-APICC_01610	K11862|0|ame:413699|K11862 ubiquitin thioesterase ZRANB1 [EC:3.4.19.12] | (RefSeq) trbd; ubiquitin thioesterase trabid
gene-APICC_01676	K00264|0|ame:413372|K00264 glutamate synthase (NADPH/NADH) [EC:1.4.1.13 1.4.1.14] | (RefSeq) putative glutamate synthase [NADPH]
gene-APICC_01683	K09173|0|ame:411674|K09173 regulatory factor X 1/2/3 | (RefSeq) transcription factor RFX3
gene-APICC_01698	K15122|0|ame:410803|K15122 solute carrier family 41 | (RefSeq) GB11360; solute carrier family 41 member 1-like
gene-APICC_01702	K06670|0|ame:411619|K06670 cohesin complex subunit SCC1 | (RefSeq) vtd; double-strand-break repair protein rad21 homolog
gene-APICC_01756	K17580|0|ame:412436|K17580 cancer susceptibility candidate protein 1 | (RefSeq) protein CASC1
gene-APICC_01804	K05048|0|ame:409142|K05048 solute carrier family 6 (neurotransmitter transporter, amino acid/orphan) member 15/16/17/18/20 | (RefSeq) NT-9; sodium- and chloride-dependent transporter XTRP3
gene-APICC_01813	K06240|0|ame:412663|K06240 laminin, alpha 3/5 | (RefSeq) LamA, LanA; laminin subunit alpha
gene-APICC_01820	K11789|0|aec:105144473|K11789 HIV-1 Vpr-binding protein | (RefSeq) protein mahjong
gene-APICC_01823	K09188|0|ame:411466|K09188 histone-lysine N-methyltransferase MLL3 [EC:2.1.1.43] | (RefSeq) histone-lysine N-methyltransferase 2C
gene-APICC_01836	K02085|0|hst:105181272|K02085 adenomatosis polyposis coli protein | (RefSeq) uncharacterized LOC105181272
gene-APICC_01854	K14297|0|ame:408335|K14297 nuclear pore complex protein Nup98-Nup96 | (RefSeq) Nup98; nuclear pore complex protein Nup98-Nup96
gene-APICC_01864	K10408|0|ame:413097|K10408 dynein heavy chain, axonemal | (RefSeq) dynein heavy chain 12, axonemal
gene-APICC_01867	K08867|0|ame:725503|K08867 WNK lysine deficient protein kinase [EC:2.7.11.1] | (RefSeq) GB16910; uncharacterized LOC725503
gene-APICC_01871	K05699|0|cfo:105250976|K05699 actinin alpha 1/4 | (RefSeq) alpha-actinin, sarcomeric
gene-APICC_01880	K20245|0|ame:409942|K20245 brother of ihog | (RefSeq) GB18127; interference hedgehog-like
gene-APICC_01930	K12261|0|ame:552738|K12261 2-hydroxyacyl-CoA lyase 1 [EC:4.1.-.-] | (RefSeq) GB17054; 2-hydroxyacyl-CoA lyase 1-like
gene-APICC_01941	K10878|0|ame:726963|K10878 meiotic recombination protein SPO11 | (RefSeq) mei-W68; meiotic recombination protein SPO11
gene-APICC_01996	K01892|0|ame:410806|K01892 histidyl-tRNA synthetase [EC:6.1.1.21] | (RefSeq) histidine--tRNA ligase, cytoplasmic
gene-APICC_01998	K13170|0|ame:726190|K13170 splicing factor, arginine/serine-rich 18 | (RefSeq) GB11343; arginine/serine-rich protein PNISR-like
gene-APICC_02011	K03234|0|ame:409167|K03234 elongation factor 2 | (RefSeq) translation elongation factor 2
gene-APICC_02013	K01672|0|ame:408827|K01672 carbonic anhydrase [EC:4.2.1.1] | (RefSeq) CAH1; carbonic anhydrase 1
gene-APICC_02047	K19949|0|ame:724747|K19949 otoferlin | (RefSeq) GB14002; otoferlin-like
gene-APICC_02066	K11654|0|ame:412742|K11654 SWI/SNF-related matrix-associated actin-dependent regulator of chromatin subfamily A member 5 [EC:3.6.4.-] | (RefSeq) Iswi; chromatin-remodeling complex ATPase chain Iswi
gene-APICC_02072	K05769|0|ame:409108|K05769 Rho guanine nucleotide exchange factor 4/29 | (RefSeq) uncharacterized LOC409108
gene-APICC_02081	K07526|0|cfo:105257150|K07526 SLIT-ROBO Rho GTPase activating protein | (RefSeq) SLIT-ROBO Rho GTPase-activating protein 1-like
gene-APICC_02085	K09311|3.10392e-107|aec:105147184|K09311 Antp family, other | (RefSeq) homeobox protein abdominal-A homolog
gene-APICC_02111	K12604|0|ame:412371|K12604 CCR4-NOT transcription complex subunit 1 | (RefSeq) CNOT1; CCR4-NOT transcription complex subunit 1
gene-APICC_02140	K05731|0|ame:725970|K05731 T-lymphoma invasion and metastasis-inducing protein 1 | (RefSeq) GB10237; protein still life, isoform SIF type 1-like
gene-APICC_02156	K06237|0|ame:408552|K06237 collagen, type IV, alpha | (RefSeq) collagen alpha-1(IV) chain
gene-APICC_02201	K14972|0|ame:411600|K14972 PAX-interacting protein 1 | (RefSeq) PAX-interacting protein 1
gene-APICC_02202	K01623|0|ame:550785|K01623 fructose-bisphosphate aldolase, class I [EC:4.1.2.13] | (RefSeq) fructose-bisphosphate aldolase
gene-APICC_02209	K05637|0|ame:410775|K05637 laminin, alpha 1/2 | (RefSeq) laminin subunit alpha-1
gene-APICC_02231	K06265|0|ame:408826|K06265 dystroglycan 1 | (RefSeq) Dg; dystroglycan
gene-APICC_02249	K18621|0|ame:551658|K18621 actin-binding protein anillin | (RefSeq) scra; actin-binding protein anillin
gene-APICC_02264	K01469|0|ame:725665|K01469 5-oxoprolinase (ATP-hydrolysing) [EC:3.5.2.9] | (RefSeq) 5-oxoprolinase
gene-APICC_02266	K13219|0|ame:726178|K13219 splicing factor, proline- and glutamine-rich | (RefSeq) GB18173; hrp65 protein-like
gene-APICC_02275	K10105|0|ame:551712|K10105 lipoyltransferase 1 | (RefSeq) lipoyltransferase 1, mitochondrial
gene-APICC_02289	K00108|0|ame:406081|K00108 choline dehydrogenase [EC:1.1.99.1] | (RefSeq) GB19418; glucose oxidase
gene-APICC_02310	K14005|0|ame:409968|K14005 protein transport protein SEC31 | (RefSeq) sec31; protein transport protein Sec31A
gene-APICC_02369	K10180|0|ame:410885|K10180 T-box protein 6 | (RefSeq) GB18009; T-box protein 2-like
gene-APICC_02372	K18061|0|ame:410887|K18061 myotubularin-related protein 5/13 | (RefSeq) Sbf; myotubularin-related protein 13
gene-APICC_02378	K11651|0|ame:412077|K11651 SWI/SNF-related matrix-associated actin-dependent regulator of chromatin subfamily E, member 1 | (RefSeq) SWI/SNF-related matrix-associated actin-dependent regulator of chromatin subfamily E member 1
gene-APICC_02380	K19912|0|ame:725891|K19912 synaptotagmin-12 | (RefSeq) Syt12; synaptotagmin 12
gene-APICC_02385	K20631|0|ame:725588|K20631 Rho GTPase-activating protein 6 | (RefSeq) uncharacterized LOC725588
gene-APICC_02388	K12881|1.971e-128|ame:725396|K12881 THO complex subunit 4 | (RefSeq) THO complex subunit 4
gene-APICC_02403	K08816|0|ame:551773|K08816 vaccinia related kinase [EC:2.7.11.1] | (RefSeq) GB17381; serine/threonine-protein kinase VRK1-like
gene-APICC_02409	K00850|0|ame:724724|K00850 6-phosphofructokinase 1 [EC:2.7.1.11] | (RefSeq) Pfk; ATP-dependent 6-phosphofructokinase
gene-APICC_02421	K13506|0|nvi:100121836|K13506 glycerol-3-phosphate O-acyltransferase 3/4 [EC:2.3.1.15] | (RefSeq) glycerol-3-phosphate acyltransferase 3
gene-APICC_02426	K10408|0|ame:412230|K10408 dynein heavy chain, axonemal | (RefSeq) DNAH3; dynein heavy chain 3, axonemal
gene-APICC_02430	K14607|0|ame:410233|K14607 extracellular sulfatase Sulf [EC:3.1.6.-] | (RefSeq) Sulf1; extracellular sulfatase SULF-1 homolog
gene-APICC_02432	K01540|0|ame:408722|K01540 sodium/potassium-transporting ATPase subunit beta | (RefSeq) GB19020; sodium/potassium-transporting ATPase subunit beta-2-like
gene-APICC_02441	K02577|0|ame:413242|K02577 heparan sulfate N-deacetylase/N-sulfotransferase NDST2 [EC:3.1.1.- 2.8.2.-] | (RefSeq) bifunctional heparan sulfate N-deacetylase/N-sulfotransferase
gene-APICC_02449	K21270|0|ame:410744|K21270 (R)-mandelonitrile oxidase [EC:1.1.3.49] | (RefSeq) glucose dehydrogenase [FAD, quinone]
gene-APICC_02450	K00108|0|ame:552457|K00108 choline dehydrogenase [EC:1.1.99.1] | (RefSeq) GMCOX6; glucose dehydrogenase [FAD, quinone]
gene-APICC_02452	K00108|0|ame:410747|K00108 choline dehydrogenase [EC:1.1.99.1] | (RefSeq) GMCOX3; glucose dehydrogenase [FAD, quinone]
gene-APICC_02453	K21270|0|ame:410748|K21270 (R)-mandelonitrile oxidase [EC:1.1.3.49] | (RefSeq) GMCOX1; glucose dehydrogenase [FAD, quinone]
gene-APICC_02458	K19283|0|ame:100577516|K19283 prostatic aicd phosphatase [EC:3.1.3.2 3.1.3.5] | (RefSeq) venom acid phosphatase Acph-1-like
gene-APICC_02463	K09374|0|soc:105197221|K09374 LIM homeobox protein 3/4 | (RefSeq) LIM/homeobox protein Lhx3-like
gene-APICC_02466	K00288|0|ame:550749|K00288 methylenetetrahydrofolate dehydrogenase (NADP+) / methenyltetrahydrofolate cyclohydrolase / formyltetrahydrofolate synthetase [EC:1.5.1.5 3.5.4.9 6.3.4.3] | (RefSeq) pug; C-1-tetrahydrofolate synthase, cytoplasmic
gene-APICC_02475	K15730|2.52823e-86|ame:552470|K15730 cytosolic prostaglandin-E synthase [EC:5.3.99.3] | (RefSeq) prostaglandin E synthase 3
gene-APICC_02480	K10392|0|ame:413837|K10392 kinesin family member 1 | (RefSeq) kinesin-3B, unc-104; kinesin 3B
gene-APICC_02495	K00939|0|ame:102654366|K00939 adenylate kinase [EC:2.7.4.3] | (RefSeq) adenylate kinase 7-like
gene-APICC_02498	K08836|0|ame:408519|K08836 STE20-like kinase [EC:2.7.11.1] | (RefSeq) serine/threonine-protein kinase 10
gene-APICC_02514	K01681|0|ame:408446|K01681 aconitate hydratase [EC:4.2.1.3] | (RefSeq) GB12488; probable aconitate hydratase, mitochondrial
gene-APICC_02515	K10361|0|ame:408444|K10361 myosin XV | (RefSeq) Myo15; unconventional myosin-XV
gene-APICC_02517	K10951|0|ame:409208|K10951 solute carrier family 12 (sodium/potassium/chloride transporter), member 2 | (RefSeq) Ncc69; bumetanide-sensitive sodium-(potassium)-chloride cotransporter
gene-APICC_02525	K00920|0|ame:409276|K00920 1-phosphatidylinositol-5-phosphate 4-kinase [EC:2.7.1.149] | (RefSeq) phosphatidylinositol 5-phosphate 4-kinase type-2 alpha
gene-APICC_02528	K11322|0|ame:413793|K11322 enhancer of polycomb-like protein | (RefSeq) E(Pc); enhancer of polycomb homolog 1
gene-APICC_02532	K12891|1.30979e-68|soc:105199502|K12891 splicing factor, arginine/serine-rich 2 | (RefSeq) serine/arginine-rich splicing factor 2
gene-APICC_02535	K14951|0|ame:410527|K14951 cation-transporting ATPase 13A3/4/5 [EC:3.6.3.-] | (RefSeq) probable cation-transporting ATPase 13A3
gene-APICC_02539	K12852|0|ame:410414|K12852 116 kDa U5 small nuclear ribonucleoprotein component | (RefSeq) 116 kDa U5 small nuclear ribonucleoprotein component
gene-APICC_02547	K17635|0|ame:410322|K17635 ral guanine nucleotide dissociation stimulator-like 1 | (RefSeq) Rgl; ral guanine nucleotide dissociation stimulator
gene-APICC_02549	K10408|0|ame:410323|K10408 dynein heavy chain, axonemal | (RefSeq) DNAH7; dynein heavy chain 7, axonemal
gene-APICC_02556	K00871|0|ame:550645|K00871 phosphorylase kinase gamma subunit [EC:2.7.11.19] | (RefSeq) PhKgamma; max-binding protein MNT
gene-APICC_02576	K17388|0|ame:100578506|K17388 Rho-associated protein kinase 2 [EC:2.7.11.1] | (RefSeq) ROCK2; Rho-associated, coiled-coil containing protein kinase 2
gene-APICC_02599	K11406|0|ame:408331|K11406 histone deacetylase 4/5 [EC:3.5.1.98] | (RefSeq) HDAC4; histone deacetylase 5
gene-APICC_02607	K02677|0|ame:406106|K02677 classical protein kinase C alpha type [EC:2.7.11.13] | (RefSeq) Pkc, GB17972; protein kinase C
gene-APICC_02621	K09189|0|ame:100577280|K09189 histone-lysine N-methyltransferase MLL5 [EC:2.1.1.43] | (RefSeq) uncharacterized LOC100577280
gene-APICC_02635	K19410|5.42902e-149|soc:105200502|K19410 inner nuclear membrane protein Man1 | (RefSeq) inner nuclear membrane protein Man1
gene-APICC_02638	K12893|7.48185e-33|aec:105146840|K12893 splicing factor, arginine/serine-rich 4/5/6 | (RefSeq) serine-arginine protein 55
gene-APICC_02640	K08043|0|ame:408363|K08043 adenylate cyclase 3 [EC:4.6.1.1] | (RefSeq) Ac3, Amac3, GB11637; adenylate cyclase 3
gene-APICC_02677	K18461|0|ame:724795|K18461 WAS protein family homolog 1 | (RefSeq) GB19140; WAS protein family homolog 1-like
gene-APICC_02705	K16059|0|ame:411739|K16059 stromal interaction molecule 1 | (RefSeq) Stim; stromal interaction molecule homolog
gene-APICC_02724	K05730|0|ame:413488|K05730 guanine nucleotide exchange factor VAV | (RefSeq) protein vav
gene-APICC_02770	K10408|0|ame:725593|K10408 dynein heavy chain, axonemal | (RefSeq) GB15609; dynein heavy chain 7, axonemal-like
gene-APICC_02776	K04946|0|ame:413159|K04946 potassium channel subfamily T member 1 | (RefSeq) potassium channel subfamily T member 2
gene-APICC_02778	K11673|0|ame:411279|K11673 actin-related protein 8 | (RefSeq) Arp8; actin-related protein 8
gene-APICC_02779	K19949|2.0519e-136|hst:105189331|K19949 otoferlin | (RefSeq) Otoferlin; otoferlin-like
gene-APICC_02790	K13754|0|ame:724430|K13754 solute carrier family 24 (sodium/potassium/calcium exchanger), member 6 | (RefSeq) GB11505; putative sodium/calcium exchanger 7
gene-APICC_02832	K04527|0|ame:725827|K04527 insulin receptor [EC:2.7.10.1] | (RefSeq) InR-2; insulin-like receptor-like
gene-APICC_02839	K15195|0|ame:100577139|K15195 AF4/FMR2 family member 3 | (RefSeq) AF4/FMR2 family member 4
gene-APICC_02862	K13130|4.00518e-177|ame:551751|K13130 gem associated protein 2 | (RefSeq) gem-associated protein 2
gene-APICC_02863	K01191|0|ame:412838|K01191 alpha-mannosidase [EC:3.2.1.24] | (RefSeq) alpha-Man-IIb; alpha-mannosidase 2
gene-APICC_02873	K14018|0|ame:409219|K14018 phospholipase A-2-activating protein | (RefSeq) Plap; phospholipase A-2-activating protein
gene-APICC_02875	K15283|0|ame:411269|K15283 solute carrier family 35, member E1 | (RefSeq) GB14064; solute carrier family 35 member E1 homolog
gene-APICC_02890	K07918|0|ame:726887|K07918 Ras-related protein Rab-32 | (RefSeq) ras-related protein Rab-32
gene-APICC_02920	K15293|0|ame:100577517|K15293 protein unc-13 A/B/C | (RefSeq) uncharacterized LOC100577517
gene-APICC_02927	K05674|0|ame:725993|K05674 ATP-binding cassette, subfamily C (CFTR/MRP), member 10 | (RefSeq) multidrug resistance-associated protein 7
gene-APICC_02934	K12231|0|ame:726254|K12231 E3 ubiquitin-protein ligase HECTD1 [EC:2.3.2.26] | (RefSeq) E3 ubiquitin-protein ligase HECTD1
gene-APICC_02936	K04676|0|ame:409301|K04676 mothers against decapentaplegic homolog 1 | (RefSeq) protein mothers against dpp
gene-APICC_02957	K00573|1.39812e-147|hst:105186310|K00573 protein-L-isoaspartate(D-aspartate) O-methyltransferase [EC:2.1.1.77] | (RefSeq) protein-L-isoaspartate(D-aspartate) O-methyltransferase-like
gene-APICC_02971	K08791|0|hst:105192139|K08791 serine/threonine-protein kinase LATS1/2 [EC:2.7.11.1] | (RefSeq) serine/threonine-protein kinase Warts
gene-APICC_02972	K11411|0|ame:411917|K11411 NAD-dependent deacetylase sirtuin 1 [EC:3.5.1.-] | (RefSeq) Sir2; NAD-dependent protein deacetylase sirtuin-1
gene-APICC_03018	K10799|0|hst:105188433|K10799 tankyrase [EC:2.4.2.30] | (RefSeq) tankyrase
gene-APICC_03025	K14427|0|ame:411113|K14427 solute carrier family 12 (potassium/chloride transporter), member 4/5/6 | (RefSeq) solute carrier family 12 member 4
gene-APICC_03041	K20730|0|ame:411490|K20730 beta-hexosaminidase Fdl [EC:3.2.1.52] | (RefSeq) FDL; probable beta-hexosaminidase fdl
gene-APICC_03050	K20228|0|ame:100578699|K20228 female sterile (1) Nasrat | (RefSeq) uncharacterized LOC100578699
gene-APICC_03052	K12040|0|ame:408306|K12040 solute carrier family 9 (sodium/hydrogen exchanger), member 3 | (RefSeq) Nhe2; sodium/hydrogen exchanger 3
gene-APICC_03065	K19363|8.02077e-76|ame:726167|K19363 lipopolysaccharide-induced tumor necrosis factor-alpha factor | (RefSeq) GB18914; lipopolysaccharide-induced tumor necrosis factor-alpha factor homolog
gene-APICC_03068	K14616|0|ame:411053|K14616 cubilin | (RefSeq) CUBN; cubilin
gene-APICC_03073	K12831|1.06637e-152|nvi:100116908|K12831 splicing factor 3B subunit 4 | (RefSeq) splicing factor 3B subunit 4-like
gene-APICC_03075	K03102|6.2017e-119|ame:408936|K03102 squid | (RefSeq) RNA-binding protein squid
gene-APICC_03119	K08838|0|ame:410427|K08838 serine/threonine-protein kinase 24/25/MST4 [EC:2.7.11.1] | (RefSeq) GckIII; serine/threonine-protein kinase 26
gene-APICC_03134	K00248|0|ame:411697|K00248 butyryl-CoA dehydrogenase [EC:1.3.8.1] | (RefSeq) Arc42; short-chain specific acyl-CoA dehydrogenase, mitochondrial
gene-APICC_03143	K04498|0|ame:726280|K04498 E1A/CREB-binding protein [EC:2.3.1.48] | (RefSeq) GB12228; histone acetyltransferase p300-like
gene-APICC_03144	K20231|0|cfo:105255068|K20231 protein daughter of sevenless | (RefSeq) protein daughter of sevenless
gene-APICC_03161	K06537|7.34472e-156|ame:102656585|K06537 CD151 antigen | (RefSeq) CD151 antigen-like
gene-APICC_03167	K17492|0|ame:412133|K17492 ubinuclein | (RefSeq) ubinuclein-1
gene-APICC_03182	K04962|0|ame:408680|K04962 ryanodine receptor 2 | (RefSeq) RyR; ryanodine receptor
gene-APICC_03183	K15287|0|ame:408681|K15287 solute carrier family 35, member F1/2 | (RefSeq) GB16009; solute carrier family 35 member F1-like
gene-APICC_03192	K05613|0|ame:406113|K05613 solute carrier family 1 (glial high affinity glutamate transporter), member 2 | (RefSeq) Eaat-2, Eaat, GB16377; excitatory amino acid transporter 2
gene-APICC_03225	K01415|0|ame:408500|K01415 endothelin-converting enzyme [EC:3.4.24.71] | (RefSeq) Nep3; endothelin-converting enzyme 1
gene-APICC_03236	K19919|0|ame:551597|K19919 cysteine-rich secretory protein | (RefSeq) GB19688; cysteine-rich venom protein-like
gene-APICC_03247	K11485|0|ame:413288|K11485 polycomb-like protein 2 | (RefSeq) polycomb protein Pcl
gene-APICC_03266	K05544|0|ame:409969|K05544 tRNA-dihydrouridine synthase 3 [EC:1.3.1.89] | (RefSeq) tRNA-dihydrouridine(47) synthase [NAD(P)(+)]-like
gene-APICC_03267	K08835|0|ame:413029|K08835 serine/threonine-protein kinase OSR1/STK39 [EC:2.7.11.1] | (RefSeq) GB10311; serine/threonine-protein kinase OSR1-like
gene-APICC_03273	K17907|0|ame:412115|K17907 autophagy-related protein 9 | (RefSeq) Atg9; autophagy-related protein 9A
gene-APICC_03308	K06826|0|ame:408797|K06826 nidogen (entactin) | (RefSeq) Ndg; nidogen-2
gene-APICC_03312	K01580|0|ame:408509|K01580 glutamate decarboxylase [EC:4.1.1.15] | (RefSeq) Gad1; glutamate decarboxylase 1
gene-APICC_03315	K11649|0|ame:409501|K11649 SWI/SNF related-matrix-associated actin-dependent regulator of chromatin subfamily C | (RefSeq) GB17902; SWI/SNF complex subunit SMARCC1-like
gene-APICC_03343	K17573|0|hst:105184443|K17573 meiosis arrest female protein 1 | (RefSeq) Limkain-b1; meiosis arrest female protein 1
gene-APICC_03355	K09328|6.36466e-152|ame:408443|K09328 homeobox protein Unc-4 | (RefSeq) GB10221; uncharacterized LOC408443
gene-APICC_03366	K01464|0|aec:105145220|K01464 dihydropyrimidinase [EC:3.5.2.2] | (RefSeq) dihydropyrimidinase
gene-APICC_03369	K11318|0|ame:100578437|K11318 ataxin-7 | (RefSeq) ataxin-7-like protein 1
gene-APICC_03387	K04377|0|ame:100576392|K04377 Myc proto-oncogene protein | (RefSeq) transcriptional regulator Myc-B
gene-APICC_03401	K10590|0|ame:409382|K10590 E3 ubiquitin-protein ligase TRIP12 [EC:2.3.2.26] | (RefSeq) E3 ubiquitin-protein ligase TRIP12
gene-APICC_03414	K16799|0|ame:551746|K16799 transcriptional activator cubitus interruptus | (RefSeq) Ci; transcriptional activator cubitus interruptus
gene-APICC_03432	K11804|0|ame:408820|K11804 WD repeat-containing protein 42A | (RefSeq) GB14315; DDB1- and CUL4-associated factor 8-like
gene-APICC_03455	K19178|0|ame:724475|K19178 POLQ-like helicase [EC:3.6.4.12] | (RefSeq) GB17855; helicase POLQ-like
gene-APICC_03465	K05048|0|ame:411199|K05048 solute carrier family 6 (neurotransmitter transporter, amino acid/orphan) member 15/16/17/18/20 | (RefSeq) NT-6; sodium-dependent neutral amino acid transporter B(0)AT3
gene-APICC_03467	K05619|0|ame:409425|K05619 transglutaminase 1 [EC:2.3.2.13] | (RefSeq) GB10917; hemocyte protein-glutamine gamma-glutamyltransferase-like
gene-APICC_03475	K16172|0|ame:408438|K16172 insulin receptor substrate 1 | (RefSeq) IRS, InRS, chico; insulin receptor substrate 1-B
gene-APICC_03483	K16753|0|ame:100576843|K16753 coiled-coil domain-containing protein 34 | (RefSeq) inner centromere protein
gene-APICC_03485	K09090|0|ame:724914|K09090 hairy and enhancer of split, invertebrate | (RefSeq) GB12076; protein hairy-like
gene-APICC_03486	K08834|0|ame:410489|K08834 myosin III [EC:2.7.11.1] | (RefSeq) Myo3; myosin-IIIb
gene-APICC_03489	K17923|0|ame:413831|K17923 sorting nexin-9/18/33 | (RefSeq) sorting nexin lst-4
gene-APICC_03499	K06672|0|ame:724978|K06672 cohesin loading factor subunit SCC2 | (RefSeq) Nipped-B, GB14597; nipped-B protein
gene-APICC_03504	K00710|0|ame:100578215|K00710 polypeptide N-acetylgalactosaminyltransferase [EC:2.4.1.41] | (RefSeq) N-acetylgalactosaminyltransferase 6-like
gene-APICC_03507	K04378|1.10679e-121|ame:724322|K04378 serum response factor | (RefSeq) bs; serum response factor homolog
gene-APICC_03538	K16507|0|ame:408767|K16507 protocadherin-16/23 | (RefSeq) protein dachsous
gene-APICC_03575	K06491|0|ame:409849|K06491 neural cell adhesion molecule | (RefSeq) IGFn3-12; immunoglobulin-like and fibronectin type III domain containing 12
gene-APICC_03611	K03283|0|ame:410620|K03283 heat shock 70kDa protein 1/8 | (RefSeq) GB19503; heat shock protein Hsp70Ab-like
gene-APICC_03660	K04437|0|ame:410171|K04437 filamin | (RefSeq) filamin-A
gene-APICC_03722	K06220|0|ame:410922|K06220 WAS protein family | (RefSeq) wiskott-Aldrich syndrome protein family member 3
gene-APICC_03728	K06532|0|ame:726582|K06532 prominin 1 | (RefSeq) GB10227; prominin-like protein
gene-APICC_03730	K05330|0|ame:408463|K05330 potassium inwardly-rectifying channel subfamily J, other | (RefSeq) GB10519; uncharacterized LOC408463
gene-APICC_03731	K11291|0|ame:408464|K11291 nuclear autoantigenic sperm protein | (RefSeq) protein HGV2
gene-APICC_03782	K03211|6.77674e-97|ame:100576369|K03211 ETS translocation variant 6/7 | (RefSeq) ets DNA-binding protein pokkuri
gene-APICC_03794	K10357|0|cfo:105248722|K10357 myosin V | (RefSeq) Myosin-Va; unconventional myosin-Va-like
gene-APICC_03796	K12813|0|hst:105184624|K12813 pre-mRNA-splicing factor ATP-dependent RNA helicase DHX16 [EC:3.6.4.13] | (RefSeq) putative pre-mRNA-splicing factor ATP-dependent RNA helicase DHX16
gene-APICC_03803	K04533|0|ame:726358|K04533 huntingtin | (RefSeq) huntingtin
gene-APICC_03833	K10359|0|hst:105183078|K10359 myosin VII | (RefSeq) myosin-VIIa
gene-APICC_03874	K01360|0|ame:408835|K01360 proprotein convertase subtilisin/kexin type 2 [EC:3.4.21.94] | (RefSeq) amon; neuroendocrine convertase 2
gene-APICC_03879	K16944|0|ame:725834|K16944 septin 7 | (RefSeq) pnut; septin-7
gene-APICC_03894	K11446|0|ame:410874|K11446 histone demethylase JARID1 [EC:1.14.11.-] | (RefSeq) lid; lysine-specific demethylase lid
gene-APICC_03895	K17336|0|ame:408694|K17336 plastin-3 | (RefSeq) Fim; plastin-2
gene-APICC_03896	K14966|0|ame:551801|K14966 host cell factor | (RefSeq) Hcf; host cell factor 1
gene-APICC_03899	K08745|0|ame:552113|K08745 solute carrier family 27 (fatty acid transporter), member 1/4 [EC:6.2.1.-] | (RefSeq) FATP; long-chain fatty acid transport protein 4
gene-APICC_03902	K00710|0|ame:413987|K00710 polypeptide N-acetylgalactosaminyltransferase [EC:2.4.1.41] | (RefSeq) polypeptide N-acetylgalactosaminyltransferase 5
gene-APICC_03906	K11657|0|ame:725662|K11657 remodeling and spacing factor 1 | (RefSeq) uncharacterized LOC725662
gene-APICC_03942	K14960|0|ame:411265|K14960 COMPASS component SPP1 | (RefSeq) GB12034; CXXC-type zinc finger protein 1-like
gene-APICC_03976	K20279|0|ame:411705|K20279 synaptojanin [EC:3.1.3.36] | (RefSeq) synj; synaptojanin-1
gene-APICC_04024	K14293|0|ame:410447|K14293 importin subunit beta-1 | (RefSeq) KPNB1; importin subunit beta-1
gene-APICC_04035	K09280|9.21331e-109|ame:410535|K09280 runt-related transcription factor | (RefSeq) GB19482; protein lozenge-like
gene-APICC_04045	K05312|6.04502e-158|hst:105190785|K05312 nicotinic acetylcholine receptor, invertebrate | (RefSeq) acetylcholine receptor subunit alpha-like
gene-APICC_04051	K08864|0|ame:551673|K08864 tousled-like kinase [EC:2.7.11.1] | (RefSeq) tlk; serine/threonine-protein kinase tousled-like 2
gene-APICC_04128	K10605|0|ame:100576640|K10605 breast cancer type 1 susceptibility protein [EC:2.3.2.27] | (RefSeq) uncharacterized LOC100576640
gene-APICC_04132	K17584|0|ame:551754|K17584 phosphorylated CTD-interacting factor 1 | (RefSeq) phosphorylated CTD-interacting factor 1
gene-APICC_04151	K01195|0|ame:409814|K01195 beta-glucuronidase [EC:3.2.1.31] | (RefSeq) beta-glucuronidase
gene-APICC_04189	K05747|0|ame:409218|K05747 Wiskott-Aldrich syndrome protein | (RefSeq) WASp; neural Wiskott-Aldrich syndrome protein
gene-APICC_04202	K04511|0|ame:410724|K04511 prickle | (RefSeq) GB18513; protein prickle-like
gene-APICC_04209	K05313|0|ame:408645|K05313 glutamate receptor, ionotropic, invertebrate | (RefSeq) GRIK2; glutamate receptor, ionotropic, kainate 2
gene-APICC_04245	K05312|5.64417e-65|ame:724143|K05312 nicotinic acetylcholine receptor, invertebrate | (RefSeq) nAChRa4, GB19836; nicotinic acetylcholine receptor alpha4 subunit
gene-APICC_04252	K15144|0|ame:412422|K15144 mediator of RNA polymerase II transcription subunit 1 | (RefSeq) MED1; mediator of RNA polymerase II transcription subunit 1
gene-APICC_04256	K06258|0|ame:409924|K06258 MFS transporter, VNT family, synaptic vesicle glycoprotein 2 | (RefSeq) synaptic vesicle glycoprotein 2B
gene-APICC_04260	K06270|0|ame:726541|K06270 protein phosphatase 1 regulatory subunit 12A | (RefSeq) Mbs; protein phosphatase 1 regulatory subunit 12A
gene-APICC_04301	K00140|0|ame:409736|K00140 malonate-semialdehyde dehydrogenase (acetylating) / methylmalonate-semialdehyde dehydrogenase [EC:1.2.1.18 1.2.1.27] | (RefSeq) GB15807; methylmalonate-semialdehyde dehydrogenase [acylating]-like protein
gene-APICC_04302	K01958|0|ame:412876|K01958 pyruvate carboxylase [EC:6.4.1.1] | (RefSeq) pyruvate carboxylase, mitochondrial
gene-APICC_04314	K02649|0|ame:408577|K02649 phosphoinositide-3-kinase regulatory subunit alpha/beta/delta | (RefSeq) uncharacterized LOC408577
gene-APICC_04350	K19527|0|soc:105193593|K19527 vacuolar protein sorting-associated protein 13D | (RefSeq) vacuolar protein sorting-associated protein 13D
gene-APICC_04354	K20317|0|ame:413073|K20317 c-Jun-amino-terminal kinase-interacting protein 4 | (RefSeq) syd; JNK-interacting protein 3
gene-APICC_04367	K03252|0|ame:551184|K03252 translation initiation factor 3 subunit C | (RefSeq) eIF3-S8; eukaryotic translation initiation factor 3 subunit C
gene-APICC_04390	K11996|0|ame:724496|K11996 adenylyltransferase and sulfurtransferase [EC:2.7.7.80 2.8.1.11] | (RefSeq) GB15068; adenylyltransferase and sulfurtransferase MOCS3
gene-APICC_04432	K10172|0|ame:412976|K10172 brachyury protein | (RefSeq) brachyury protein
gene-APICC_04448	K15262|3.6592e-167|ame:413674|K15262 protein BCP1 | (RefSeq) GB15320; protein BCCIP homolog
gene-APICC_04539	K15290|0|ame:408613|K15290 synaptotagmin-1 | (RefSeq) Syt1, GB20036, Syti, syt; synaptotagmin 1
gene-APICC_04548	K09448|0|ame:408616|K09448 transcriptional enhancer factor | (RefSeq) sd; transcriptional enhancer factor TEF-1
