# Supplementary material for: Feeding Asian honeybee queens with European honeybee royal jelly alters body color and expression of related coding and non-coding RNAs
Source: Front Physiol. 2023 Jan 26;14:1073625. doi: 10.3389/fphys.2023.1073625 (PMC9908965; doi:10.3389/fphys.2023.1073625)
Supplement: Supplementary file 6 [file Table1.xlsx]

## Sheet: Sheet1
	Table (S3A,B,C, and D Fig. S3A,B,C, and D). The correlation values of the three biological replicates for each sample
		Ac-NC vs. Ac-NQ
Table(S3A)	mRNA	Spearman correlation
	sample	Ac-NC-1	Ac-NC-2	Ac-NC-3	Ac-NQ-1	Ac-NQ-2	Ac-NQ-3
	Ac-NC-1	1	0.939	0.8674	0.9339	0.8011	0.7511
	Ac-NC-2	0.939	1	0.9045	0.9264	0.7822	0.7362
	Ac-NC-3	0.8674	0.9045	1	0.8327	0.7351	0.6896
	Ac-NQ-1	0.9339	0.9264	0.8327	1	0.7962	0.7633
	Ac-NQ-2	0.8011	0.7822	0.7351	0.7962	1	0.9341
	Ac-NQ-3	0.7511	0.7362	0.6896	0.7633	0.9341	1
Table(S3B)	LncRNA	Spearman correlation
	sample	Ac-NC-1	Ac-NC-2	Ac-NC-3	Ac-NQ-1	Ac-NQ-2	Ac-NQ-3
	Ac-NC-1	1	0.503	0.2314	0.4645	0.3373	0.2964
	Ac-NC-2	0.503	1	0.278	0.4504	0.3027	0.2783
	Ac-NC-3	0.2314	0.278	1	0.2245	0.2024	0.2082
	Ac-NQ-1	0.4645	0.4504	0.2245	1	0.3408	0.3069
	Ac-NQ-2	0.3373	0.3027	0.2024	0.3408	1	0.4191
	Ac-NQ-3	0.2964	0.2783	0.2082	0.3069	0.4191	1
Table(S3C)	circRNA	Pearson correlation coefficient
	sample	Ac-NC-1	Ac-NC-2	Ac-NC-3	Ac-NQ-1	Ac-NQ-2	Ac-NQ-3
	Ac-NC-1	1	0.7426	0.628	0.7951	0.7378	0.7235
	Ac-NC-2	0.7426	1	0.7248	0.7318	0.7015	0.6781
	Ac-NC-3	0.628	0.7248	1	0.6363	0.5911	0.5939
	Ac-NQ-1	0.7951	0.7318	0.6363	1	0.7051	0.6904
	Ac-NQ-2	0.7378	0.7015	0.5911	0.7051	1	0.7793
	Ac-NQ-3	0.7235	0.6781	0.5939	0.6904	0.7793	1
Table(S3D)	sRNA	Pearson correlation coefficient
	sample	Ac-NC-1	Ac-NC-2	Ac-NC-3	Ac-NQ-1	Ac-NQ-2	Ac-NQ-3
	Ac-NC-1	1	0.997	0.978	0.977	0.972	0.972
	Ac-NC-2	0.997	1	0.986	0.981	0.97	0.942
	Ac-NC-3	0.978	0.986	1	0.94	0.934	0.929
	Ac-NQ-1	0.981	0.977	0.94	1	0.961	0.898
	Ac-NQ-2	0.972	0.97	0.934	0.961	1	0.971
	Ac-NQ-3	0.939	0.942	0.929	0.898	0.971	1
