# Supplementary material for: Feeding Asian honeybee queens with European honeybee royal jelly alters body color and expression of related coding and non-coding RNAs
Source: Front Physiol. 2023 Jan 26;14:1073625. doi: 10.3389/fphys.2023.1073625 (PMC9908965; doi:10.3389/fphys.2023.1073625)
Supplement: Supplementary file 8 [file Table5.xlsx]

## Sheet: Sheet1
AcNQ vs AcCQ all DEGs of three key kegg pathways( Tyrosine, Tryptophan and Phenylalanine)
KEGG Pathway ID	RNA type	LOC	NCBI Gene ID	Gene Family	RNA ID	Gene ID	log2FC	Regulated	NR_annotation
Dopamine pathway	mRNA	LOC107997296	107997296	Tdc	mRNA	gene-APICC_00599	-2.35365	down	Histidine decarboxylase [Apis cerana cerana],		Tyrosine decarboxylase OS=Caenorhabditis elegans OX=6239 GN=tdc-1 PE=2 SV=1
Tyrosine Ko00350	lncRNA	LOC107999757	107999757	DDC	MSTRG.24103.16	gene-APICC_01334	9.32955	up	Aromatic-L-amino-acid decarboxylase [Apis cerana cerana]
	lncRNA	LOC107996176	107996176	FAH	MSTRG.24103.16	gene-APICC_02472	9.32955	up	Fumarylacetoacetase [Apis cerana cerana]
	lncRNA	LOC108003834	108003834	HGD	MSTRG.24103.16	gene-APICC_04677	9.32955	up	Homogentisate 1,2-dioxygenase [Apis cerana cerana]
	lncRNA	LOC107998169	107998169	DBH	MSTRG.8995.1	gene-APICC_05809	-7.8509	down	Tyramine beta-hydroxylase [Apis cerana cerana]
	lncRNA	LOC107999757	107999757	DDC	MSTRG.6431.7	gene-APICC_07611	8.26413	up	PREDICTED: aromatic-L-amino-acid decarboxylase-like isoform X1 [Apis cerana]
Tryptophan Ko00380	mRNA	LOC107997510	107997510	ALDH(NAD+)	mRNA	gene-APICC_00519	3.60193	up	Retinal dehydrogenase [Apis cerana cerana]	K00128|0|ame:408559|K00128 aldehyde dehydrogenase (NAD+) [EC:1.2.1.3] | (RefSeq) retinal dehydrogenase 1 Aldehyde dehydrogenase family
	mRNA	LOC107999134	107999134	ALDH7	mRNA	gene-APICC_03708	3.0812	up	PREDICTED: alpha-aminoadipic semialdehyde dehydrogenase [Apis cerana]	K14085|0|ame:411140|K14085 aldehyde dehydrogenase family 7 member A1 [EC:1.2.1.31 1.2.1.8 1.2.1.3] | (RefSeq) GB13401; putative aldehyde dehydrogenase family 7 member A1 homolog
	mRNA	LOC108000075	108000075	KMO	mRNA	gene-APICC_00236	-2.13157	down	Kynurenine 3-monooxygenase [Apis cerana cerana]
	mRNA	LOC107995931	107995931	GCDH, gcdH	mRNA	gene-APICC_01926	1.96881	up	Glutaryl-CoA dehydrogenase [Apis cerana cerana]
	mRNA	LOC107995032	107995032	HADHA	mRNA	gene-APICC_06057	1.12887	up	Trifunctional enzyme subunit alpha [Apis cerana cerana]
Tryptophan Ko00380	lncRNA	LOC108000075	108000075	KMO	MSTRG.37819.1	gene-APICC_00236	6.31287	up	Kynurenine 3-monooxygenase [Apis cerana cerana]
	lncRNA	LOC410638	410638	DDC	MSTRG.24103.16	gene-APICC_00334	9.32955	up	Aromatic-L-amino-acid decarboxylase [Apis cerana cerana]		Ref. sqe:Apis mellifera: LOC410638 aromatic-L-amino-acid decarboxylase [ Apis mellifera (honey bee) ] Gene ID: 410638, updated on 16-Mar-2021 Download Datasets
	lncRNA	LOC108003022	108003022	OGDH, sucA	MSTRG.20925.1	gene-APICC_00427	-7.20061	down	2-oxoglutarate dehydrogenase [Apis cerana cerana]
	lncRNA	LOC107997510	107997510	(NAD+) ALDH7A1	MSTRG.40443.5	gene-APICC_00519	6.42084	up	Retinal dehydrogenase [Apis cerana cerana]
	lncRNA	LOC107995931	107995931	GCDH, gcdH	MSTRG.40443.5	gene-APICC_01926	6.42084	up	Glutaryl-CoA dehydrogenase [Apis cerana cerana]
	lncRNA	LOC107998471	107998471	ALDH7A3	MSTRG.23925.4	gene-APICC_02408	7.75157	up	Aldehyde dehydrogenase [Apis cerana cerana]
	lncRNA	LOC107999134	107999134	ALDH7A4	MSTRG.23925.2	gene-APICC_03708	8.55845	up	PREDICTED: alpha-aminoadipic semialdehyde dehydrogenase [Apis cerana]
	lncRNA	LOC108001900	108001900	AADAT	MSTRG.31561.1	gene-APICC_03723	6.96411	up	PREDICTED: kynurenine--oxoglutarate transaminase 3 [Apis cerana]
	lncRNA	LOC108003622	108003622	ACAT, atoB	MSTRG.39293.1 ACAT, atoB	gene-APICC_04456	5.52338	up	Acetyl-CoA acetyltransferase [Apis cerana cerana]
	lncRNA	LOC725529	725529	AADAT	MSTRG.45341.1	gene-APICC_04526	6.7305	up	Kynurenine/alpha-aminoadipate aminotransferase [Apis cerana cerana]
	lncRNA	LOC107995045	107995045	HADHA	MSTRG.11791.1	gene-APICC_06057	5.85993	up	Trifunctional enzyme subunit alpha [Apis cerana cerana]
	lncRNA	LOC108002917	108002917	TDO2	MSTRG.24239.4 tryptophan 2,3-dioxygenase	gene-APICC_06330	-7.99175	down	PREDICTED: tryptophan 2,3-dioxygenase [Apis cerana]
	lncRNA	LOC108002773	108002773	ACAT	MSTRG.639.3 acetyl-CoA C-acetyltransferase	gene-APICC_06342	-7.01418	down	Acetyl-CoA acetyltransferase, cytosolic [Apis cerana cerana]
	lncRNA	LOC108003533	108003533	OGDH, sucA	MSTRG.29294.5	gene-APICC_06489	6.12631	up	2-oxoglutarate dehydrogenase [Apis cerana cerana]
	lncRNA	LOC411200	411200	TPH1_2	MSTRG.19099.2 TPH1_2 [EC:1.14.16.4]	gene-APICC_06650	5.92202	up	Tryptophan 5-hydroxylase [Apis cerana cerana]
	lncRNA	LOC108001900	108001900	AADAT, KAT2	MSTRG.24239.4 kynurenine/2-aminoadipate aminotransferase	gene-APICC_06955	-7.99175	down	Kynurenine/alpha-aminoadipate aminotransferase [Apis cerana cerana]
	lncRNA	LOC107999757	107999757	DDC, TDC Tdc2	MSTRG.6379.33 DDC, TDC	gene-APICC_07611	-3.3422	down	PREDICTED: aromatic-L-amino-acid decarboxylase-like isoform X1 [Apis cerana]
	lncRNA	LOC443552	443552	katE, Cat,	MSTRG.31561.1	gene-APICC_09853	6.96411	up	Catalase [Apis cerana cerana]
	lncRNA	LOC409150	409150	HADHA	MSTRG.18658.4	gene-APICC_10032	-5.04646	down	enoyl-CoA hydratase [Apis cerana cerana]
Tryptophan Ko00380	miRNA	LOC108000075	108000075	KMO	novel_miR_11	gene-APICC_00236	-4.51321	down	Kynurenine 3-monooxygenase [Apis cerana cerana]
	miRNA	LOC411200	411200	TPH1_2	novel_miR_123	gene-APICC_06650	3.52899	up	Tryptophan 5-hydroxylase [Apis cerana cerana]
Tyrosine Ko00350	miRNA	LOC408930	408930	TH	novel_miR_195	gene-APICC_09941	-3.2583	down	PREDICTED: tyrosine hydroxylase isoform X1 [Apis mellifera]
Phenylalanine Ko00360	lncRNA	LOC107999757	107999757	DDC	MSTRG.24103.16	gene-APICC_00334	9.32955	up	Aromatic-L-amino-acid decarboxylase [Apis cerana cerana]
	lncRNA	LOC107999757	107999757	DDC	MSTRG.24103.16	gene-APICC_07611	8.26413	up	PREDICTED: aromatic-L-amino-acid decarboxylase-like isoform X1 [Apis cerana]
	mRNA	LOC107999552	107999552	(aaNAT) Dat Dopamine N-acetyltransferase		gene-APICC_08310	4.10788	up	Dopamine N-acetyltransferase [Apis cerana cerana]
Dopamine mRNA	#ID	Ac-NC-1_Count	Ac-NC-2_Count	Ac-NQ-2_Count			Ac-NQ-3_Count		Ac-NC-1_FPKM	Ac-NC-2_FPKM	Ac-NQ-2_FPKM	Ac-NQ-3_FPKM	FDR	log2FC	regulated	COG_class	COG_class_annotation	GO_annotation	KEGG_annotation	KEGG_pathway_annotation	KOG_class	KOG_class_annotation	Pfam_annotation	Swiss-Prot_annotation	eggNOG_class	eggNOG_class_annotation	NR_annotation
pathway not found tyrosine-protein phosphatase non-receptor type 9	gene-APICC_00550	6563	3588	2584			3438		50.8615	34.9479	17.4658	16.4056	0.000815821	-1.03767	down	[T]	Signal transduction mechanisms	Molecular Function: protein tyrosine phosphatase activity (GO:0004725);; Biological Process: peptidyl-tyrosine dephosphorylation (GO:0035335);;	K18038|0|ame:411227|K18038 tyrosine-protein phosphatase non-receptor type 9 [EC:3.1.3.48] | (RefSeq) tyrosine-protein phosphatase non-receptor type 9	--	--	--	Protein-tyrosine phosphatase;; CRAL/TRIO domain;; Divergent CRAL/TRIO domain	Tyrosine-protein phosphatase Lar-like OS=Caenorhabditis elegans OX=6239 GN=ptp-3 PE=1 SV=1	T	Signal transduction mechanisms	Tyrosine-protein phosphatase non-receptor type [Apis cerana cerana]
Lysosome (ko04142) Alpha-N-acetylglucosaminidase (NAGLU)	gene-APICC_04835	148	151	349			1021		0.807018	1.03711	1.66864	3.44902	0.00955904	1.55663	up	[G]	Carbohydrate transport and metabolism	--	K01205|0|ame:551437|K01205 alpha-N-acetylglucosaminidase [EC:3.2.1.50] | (RefSeq) alpha-N-acetylglucosaminidase	Glycosaminoglycan degradation (ko00531);; Lysosome (ko04142)	[U]	Intracellular trafficking, secretion, and vesicular transport	Alpha-N-acetylglucosaminidase (NAGLU) tim-barrel domain;; Alpha-N-acetylglucosaminidase (NAGLU) C-terminal domain;; Alpha-N-acetylglucosaminidase (NAGLU) N-terminal domain;; MOSC domain;; MOSC N-terminal beta barrel domain	Molybdenum cofactor sulfurase 1 OS=Aedes aegypti OX=7159 GN=mal1 PE=3 SV=1	S	Function unknown	Alpha-N-acetylglucosaminidase [Apis cerana cerana]
pathway not found Protein tyrosine kinase	gene-APICC_02557	5543	6932	2330			2837		72.1884	113.45	26.4625	22.7507	0.000257666	-1.58736	down	[T]	Signal transduction mechanisms	Molecular Function: phosphorylase kinase activity (GO:0004689);; Molecular Function: calmodulin binding (GO:0005516);; Molecular Function: ATP binding (GO:0005524);; Cellular Component: phosphorylase kinase complex (GO:0005964);; Biological Process: glycogen biosynthetic process (GO:0005978);; Biological Process: protein phosphorylation (GO:0006468);;	K00871|0|cfo:105255564|K00871 phosphorylase kinase gamma subunit [EC:2.7.11.19] | (RefSeq) phosphorylase b kinase gamma catalytic chain, skeletal muscle/heart isoform	--	[G]	Carbohydrate transport and metabolism	Protein kinase domain;; Protein tyrosine kinase;; Kinase-like;; Haspin like kinase domain;; Lipopolysaccharide kinase (Kdo/WaaP) family	Calcium/calmodulin-dependent protein kinase type II alpha chain OS=Drosophila melanogaster OX=7227 GN=CaMKII PE=1 SV=1	T	Signal transduction mechanisms	PREDICTED: uncharacterized protein LOC102676896 [Apis dorsata]
pathway not found Tyrosine-protein kinase transmembrane receptor	gene-APICC_07919	1363	946	2667			3733		14.058	12.2651	24.0027	23.7199	1.67332e-06	1.11006	up	--		Molecular Function: protein tyrosine kinase activity (GO:0004713);; Molecular Function: ATP binding (GO:0005524);; Cellular Component: integral component of membrane (GO:0016021);; Biological Process: peptidyl-tyrosine phosphorylation (GO:0018108);;	--	--	[TU]	Signal transduction mechanisms;; Intracellular trafficking, secretion, and vesicular transport	Protein tyrosine kinase;; Protein kinase domain	Tyrosine-protein kinase transmembrane receptor Ror OS=Drosophila melanogaster OX=7227 GN=Ror PE=1 SV=1	T	Signal transduction mechanisms	Tyrosine-protein kinase transmembrane receptor Ror [Apis cerana cerana]
pathway not found	gene-APICC_03259	323	207	526			967		4.82749	3.88621	6.85848	8.90423	0.00347578	1.08236	up	--	--	Molecular Function: G-protein coupled receptor activity (GO:0004930);; Biological Process: G-protein coupled receptor signaling pathway (GO:0007186);; Cellular Component: integral component of membrane (GO:0016021);; Molecular Function: dopamine binding (GO:0035240);; Molecular Function: L-DOPA binding (GO:0072544);; Molecular Function: tyrosine binding (GO:0072545);;	K08470|0|nvi:100679934|K08470 Ocular albinism type 1 protein | (RefSeq) G-protein coupled receptor 143-like	--	--	--	Ocular albinism type 1 protein	--	U	Intracellular trafficking, secretion, and vesicular transport	PREDICTED: G-protein coupled receptor 143-like [Apis cerana]
L-tyrosine decarboxylase tdc (EC:4.1.1.25 tyrosine pathway) Is also able to decarboxylate the Parkinson's disease medication levodopa (L-dopa) to dopamine in vitro. Catalyzes the decarboxylation of L-tyrosine to produce tyramine (PubMed:24211777, PubMed:27292129)	gene-APICC_00599	58	81	10			14		0.555959	0.97557	0.084385	0.083404	0.00584764	-2.35365	down	[E]	Amino acid transport and metabolism	Biological Process: cellular amino acid metabolic process (GO:0006520);; Molecular Function: carboxy-lyase activity (GO:0016831);; Molecular Function: pyridoxal phosphate binding (GO:0030170);;	--	--	[E]	Amino acid transport and metabolism	Pyridoxal-dependent decarboxylase conserved domain;; Beta-eliminating lyase	Tyrosine decarboxylase OS=Caenorhabditis elegans OX=6239 GN=tdc-1 PE=2 SV=1	E	Amino acid transport and metabolism	Histidine decarboxylase [Apis cerana cerana]
Dopamine N-acetyltransferase [Apis cerana cerana] dopamine N-acetyltransferase gene (Dat)	gene-APICC_09802	320	403	2639			1993		3.88802	6.16564	28.023	14.935	0.000126908	2.15832	up	--	--	--	--	--	--	--	Acetyltransferase (GNAT) domain;; Acetyltransferase (GNAT) family	--	S	Function unknown	Dopamine N-acetyltransferase [Apis cerana cerana]
Neuroactive ligand-receptor interaction (ko04080)	gene-APICC_07797	122	153	25			21		1.59	2.5061	0.281981	0.16158	0.000899053	-2.47415	down	--	--	Molecular Function: dopamine neurotransmitter receptor activity (GO:0004952);; Cellular Component: integral component of plasma membrane (GO:0005887);; Biological Process: dopamine receptor signaling pathway (GO:0007212);;	K04148|0|ame:406111|K04148 dopamine D1-like receptor | (RefSeq) Dop1; dopamine receptor, D1	Neuroactive ligand-receptor interaction (ko04080)	[R]	General function prediction only	7 transmembrane receptor (rhodopsin family);; Serpentine type 7TM GPCR chemoreceptor Srsx;; Olfactory receptor;; Serpentine type 7TM GPCR chemoreceptor Srx	Dopamine receptor 1 OS=Drosophila melanogaster OX=7227 GN=Dop1R1 PE=2 SV=2	U	Intracellular trafficking, secretion, and vesicular transport	Dopamine receptor [Apis cerana cerana]
Dopamine N-acetyltransferase [Apis cerana cerana]	gene-APICC_08310	681	598	9301			26381		14.6869	16.213	175.094	350.637	4.17577e-24	4.10788	up	--	--	Molecular Function: N-acetyltransferase activity (GO:0008080);;	--	--	--	--	--	--	S	Function unknown	Dopamine N-acetyltransferase [Apis cerana cerana]
Dopamine N-acetyltransferase( arylalkylamine N-acetyltransferase (AANAT)its enzem (Dat)aaNAT	gene-APICC_03031	309	327	51			52		7.81761	10.3872	1.12235	0.807332	4.90856e-07	-2.72965	down	--	--	Molecular Function: N-acetyltransferase activity (GO:0008080);;	--	--	--	--	--	Dopamine N-acetyltransferase OS=Drosophila melanogaster OX=7227 GN=AANAT1 PE=1 SV=1	S	Function unknown	PREDICTED: dopamine N-acetyltransferase-like [Apis cerana]
Purine metabolism (ko00230)5-Phosphoribosylamine	gene-APICC_00779	1949	1059	5679			6312		10.4846	7.15664	26.6498	20.909	1.91863e-06	1.6592	up	[F]	Nucleotide transport and metabolism	Molecular Function: phosphoribosylamine-glycine ligase activity (GO:0004637);; Molecular Function: phosphoribosylformylglycinamidine cyclo-ligase activity (GO:0004641);; Molecular Function: phosphoribosylglycinamide formyltransferase activity (GO:0004644);; Molecular Function: ATP binding (GO:0005524);; Cellular Component: cytoplasm (GO:0005737);; Biological Process: 'de novo' IMP biosynthetic pr…	K11787|0|ame:100577675|K11787 phosphoribosylamine--glycine ligase / phosphoribosylglycinamide formyltransferase / phosphoribosylformylglycinamidine cyclo-ligase [EC:6.3.4.13 2.1.2.2 6.3.3.1] | (RefSeq) trifunctional purine biosynthetic protein adenosine-3	Purine metabolism (ko00230);; One carbon pool by folate (ko00670)	[F]	Nucleotide transport and metabolism	Phosphoribosylglycinamide synthetase, ATP-grasp (A) domain;; Formyl transferase;; Phosphoribosylglycinamide synthetase, N domain;; AIR synthase related protein, C-terminal domain;; Phosphoribosylglycinamide synthetase, C domain;; AIR synthase related protein, N-terminal domain;; ATP-grasp domain;; Carbamoyl-phosphate synthase L chain, ATP binding domain	Trifunctional purine biosynthetic protein adenosine-3 OS=Chironomus tentans OX=7153 GN=GART PE=3 SV=1	F	Nucleotide transport and metabolism	Trifunctional purine biosynthetic protein adenosine-3 [Apis cerana cerana]
Sodium-dependent dopamine transporter OS=Drosophila melanogaster (DAT )	Apis_cerana_cerana_newGene_11714	5	0	402			2024		0.012619	0	1.04596	4.04821	1.27695e-15	6.21985	up	[R]	General function prediction only	Molecular Function: neurotransmitter:sodium symporter activity (GO:0005328);; Biological Process: neurotransmitter transport (GO:0006836);; Cellular Component: integral component of membrane (GO:0016021);; Biological Process: transmembrane transport (GO:0055085);;	K05038|0|ame:410578|K05038 solute carrier family 6 (neurotransmitter transporter, amino acid) member 5/7/9/14 | (RefSeq) GlyT2, NT-8; sodium- and chloride-dependent glycine transporter 2	--	[T]	Signal transduction mechanisms	Sodium:neurotransmitter symporter family	Sodium-dependent dopamine transporter OS=Drosophila melanogaster OX=7227 GN=DAT PE=1 SV=1	P	Inorganic ion transport and metabolism	PREDICTED: sodium- and chloride-dependent glycine transporter 2-like isoform X1 [Apis dorsata]
Sodium-dependent dopamine transporter OS	gene-APICC_01804	1742	1406	659			633		14.4743	14.6782	4.77452	3.23775	0.00019958	-1.52458	down	[R]	General function prediction only	Molecular Function: neurotransmitter:sodium symporter activity (GO:0005328);; Biological Process: neurotransmitter transport (GO:0006836);; Cellular Component: integral component of membrane (GO:0016021);; Biological Process: transmembrane transport (GO:0055085);;	K05048|0|ame:409142|K05048 solute carrier family 6 (neurotransmitter transporter, amino acid/orphan) member 15/16/17/18/20 | (RefSeq) NT-9; sodium- and chloride-dependent transporter XTRP3	--	[T]	Signal transduction mechanisms	Sodium:neurotransmitter symporter family	Sodium-dependent dopamine transporter OS=Drosophila melanogaster OX=7227 GN=DAT PE=1 SV=1	P	Inorganic ion transport and metabolism	Orphan sodium- and chloride-dependent neurotransmitter transporter NTT4 [Apis cerana cerana]
Sodium-dependent dopamine transporter OS	gene-APICC_02486	521	309	42			30		4.29249	3.19292	0.300041	0.149674	2.16148e-09	-3.39866	down	[R]	General function prediction only	Molecular Function: neurotransmitter:sodium symporter activity (GO:0005328);; Biological Process: neurotransmitter transport (GO:0006836);; Cellular Component: integral component of membrane (GO:0016021);; Biological Process: transmembrane transport (GO:0055085);;	K05034|0|hst:105184994|K05034 solute carrier family 6 (neurotransmitter transporter, GABA) member 1 | (RefSeq) sodium- and chloride-dependent GABA transporter 1-like	--	[T]	Signal transduction mechanisms	Sodium:neurotransmitter symporter family	Sodium-dependent dopamine transporter OS=Drosophila melanogaster OX=7227 GN=DAT PE=1 SV=1	P	Inorganic ion transport and metabolism	Sodium- and chloride-dependent GABA transporter [Apis cerana cerana]
	aspartate
Biosynthesis of amino acids (ko01230)	gene-APICC_05037	3271	3117	8059			23315		32.5692	39.0023	69.998	142.98	0.000230591	1.70977	up	[E]	Amino acid transport and metabolism	Molecular Function: transaminase activity (GO:0008483);; Biological Process: biosynthetic process (GO:0009058);; Molecular Function: pyridoxal phosphate binding (GO:0030170);;	K00814|0|ame:409196|K00814 alanine transaminase [EC:2.6.1.2] | (RefSeq) alanine aminotransferase 1	Arginine biosynthesis (ko00220);; Alanine, aspartate and glutamate metabolism (ko00250);; Carbon metabolism (ko01200);; 2-Oxocarboxylic acid metabolism (ko01210);; Biosynthesis of amino acids (ko01230)	[E]	Amino acid transport and metabolism	Aminotransferase class I and II	Probable alanine aminotransferase, mitochondrial OS=Dictyostelium discoideum OX=44689 GN=gpt PE=3 SV=1	E	Amino acid transport and metabolism	PREDICTED: alanine aminotransferase 1 [Apis cerana]
Alanine, aspartate and glutamate metabolism (ko00250	gene-APICC_05676	8575	5878	13406			35423		67.7182	58.3366	92.3456	172.266	0.00209316	1.26768	up	[M]	Cell wall/membrane/envelope biogenesis	Molecular Function: glutamine-fructose-6-phosphate transaminase (isomerizing) activity (GO:0004360);; Biological Process: carbohydrate metabolic process (GO:0005975);; Molecular Function: carbohydrate binding (GO:0030246);; Biological Process: carbohydrate derivative biosynthetic process (GO:1901137);;	K00820|0|ame:406107|K00820 glucosamine--fructose-6-phosphate aminotransferase (isomerizing) [EC:2.6.1.16] | (RefSeq) Gfat2, GB18357, Gfat1; glucosamine-fructose-6-phosphate aminotransferase 2	Alanine, aspartate and glutamate metabolism (ko00250);; Amino sugar and nucleotide sugar metabolism (ko00520)	[M]	Cell wall/membrane/envelope biogenesis	SIS domain;; Glutamine amidotransferase domain;; Glutamine amidotransferase domain;; Glutamine amidotransferases class-II	--	M	Cell wall/membrane/envelope biogenesis	Glucosamine--fructose-6-phosphate aminotransferase [isomerizing] [Apis cerana cerana]
Biosynthesis of amino acids (ko01230)	gene-APICC_04190	364	254	1170			1350		4.35738	3.81761	12.2311	9.96281	1.4228e-06	1.65748	up	[E]	Amino acid transport and metabolism	Molecular Function: argininosuccinate lyase activity (GO:0004056);; Biological Process: arginine biosynthetic process via ornithine (GO:0042450);;	K01755|0|ame:551670|K01755 argininosuccinate lyase [EC:4.3.2.1] | (RefSeq) argininosuccinate lyase	Arginine biosynthesis (ko00220);; Alanine, aspartate and glutamate metabolism (ko00250);; Biosynthesis of amino acids (ko01230)	[E]	Amino acid transport and metabolism	Lyase;; Argininosuccinate lyase C-terminal	--	E	Amino acid transport and metabolism	Argininosuccinate lyase [Apis cerana cerana]
Alanine, aspartate and glutamate metabolism (ko00250	gene-APICC_08769	453	428	2899			5695		6.08713	7.2191	33.9892	47.1397	9.77859e-18	2.76685	up	[EF]	Amino acid transport and metabolism;; Nucleotide transport and metabolism	Molecular Function: serine-pyruvate transaminase activity (GO:0004760);; Molecular Function: alanine-glyoxylate transaminase activity (GO:0008453);;	K00830|0|ame:413678|K00830 alanine-glyoxylate transaminase / serine-glyoxylate transaminase / serine-pyruvate transaminase [EC:2.6.1.44 2.6.1.45 2.6.1.51] | (RefSeq) serine--pyruvate aminotransferase, mitochondrial	Alanine, aspartate and glutamate metabolism (ko00250);; Glycine, serine and threonine metabolism (ko00260);; Glyoxylate and dicarboxylate metabolism (ko00630);; Carbon metabolism (ko01200);; Peroxisome (ko04146)	[R]	General function prediction only	Aminotransferase class-V;; Aminotransferase class I and II	Serine--pyruvate aminotransferase OS=Dictyostelium discoideum OX=44689 GN=agxt PE=3 SV=1	E	Amino acid transport and metabolism	Serine--pyruvate aminotransferase [Apis cerana cerana]
Biosynthesis of amino acids (ko01230)	gene-APICC_00325	143	138	803			1137		1.87308	2.26602	9.1827	9.18362	1.86819e-10	2.31427	up	[E]	Amino acid transport and metabolism	Molecular Function: argininosuccinate synthase activity (GO:0004055);; Molecular Function: ATP binding (GO:0005524);; Biological Process: arginine biosynthetic process (GO:0006526);;	K01940|0|ame:412923|K01940 argininosuccinate synthase [EC:6.3.4.5] | (RefSeq) argininosuccinate synthase	Arginine biosynthesis (ko00220);; Alanine, aspartate and glutamate metabolism (ko00250);; Biosynthesis of amino acids (ko01230)	[E]	Amino acid transport and metabolism	Arginosuccinate synthase	Argininosuccinate synthase OS=Aedes aegypti OX=7159 GN=AAEL004701 PE=3 SV=1	E	Amino acid transport and metabolism	Argininosuccinate synthase [Apis cerana cerana]
glucose dehydrogenase [FAD, quinone]-like	gene-APICC_01843	31469	8318	88271			199120		273.658	90.9033	669.544	1066.29	5.48777e-05	2.3151	up	[IR]	Lipid transport and metabolism;; General function prediction only	Molecular Function: oxidoreductase activity, acting on CH-OH group of donors (GO:0016614);; Molecular Function: flavin adenine dinucleotide binding (GO:0050660);; Biological Process: oxidation-reduction process (GO:0055114);;	--	--	[R]	General function prediction only	GMC oxidoreductase;; GMC oxidoreductase	Glucose dehydrogenase [FAD, quinone] OS=Drosophila melanogaster OX=7227 GN=Gld PE=3 SV=3	E	Amino acid transport and metabolism	PREDICTED: glucose dehydrogenase [FAD, quinone]-like [Apis cerana]
													Biological Process: catecholamine biosynthetic process (GO:0042423);	Biological Process: oxidation-reduction process (GO:0055114);
